# Supplementary material for: Genome-scale metabolic models predict diet- and lifestyle-driven shifts of ecological interactions in the gut microbiome
Source: Gut Microbes. 2026 Jul 3;18(1):2694811. doi: 10.1080/19490976.2026.2694811 (PMC13336287; doi:10.1080/19490976.2026.2694811)
Supplement: Supplementary Table S2.xlsx [file KGMI_A_2694811_SM1456.xlsx]

## Sheet: PopGen metadata vs EIR
					PopGen metadata vs EIR
EIR	Intercept		BMI		Age		Gender ()		Diabetes ()		Smoking (yes)
	P (FDR)	Estimate	P (FDR)	Estimate	P (FDR)	Estimate	P (FDR)	Estimate	P (FDR)	Estimate	P (FDR)	Estimate
Amensalism_vs_Antagonism	1.16238e-203	1.16338	6.72149e-05	-0.00336158	0.887761	0.000523194	0.0336863	-0.0352317	7.89901e-06	-0.0957199	0.0306352	-0.000434177
Amensalism_vs_Competition	0	1.61708	0.801397	0.000115584	0.887761	0.000423222	0.891623	-0.00181893	0.0744244	-0.0245181	0.662457	-6.12041e-05
Amensalism_vs_Commensalism	4.58955e-259	3.87247	0.715506	0.00182139	0.887761	-0.000853749	0.366991	0.0459808	0.0733153	0.114789	0.899009	6.26105e-05
Amensalism_vs_Mutualism	0	4.7949	0.77266	-0.00119572	0.887761	-0.000292716	0.891623	-0.00654871	0.363685	0.0573608	0.178587	0.000747092
Amensalism_vs_Neutralism	0	5.8168	0.801397	-0.000598045	0.966661	4.48869e-05	0.611237	-0.0270886	0.878373	0.00758512	0.00773607	-0.00147757
Antagonism_vs_Competition	7.22726e-32	0.453698	0.000169253	0.00347716	0.887761	-9.99715e-05	0.0483011	0.0334127	0.00423685	0.0712018	0.102533	0.000372973
Antagonism_vs_Commensalism	3.50733e-161	2.70909	0.0422342	0.00518297	0.887761	-0.00137694	0.0483011	0.0812125	0.00030375	0.210509	0.358096	0.000496788
Antagonism_vs_Mutualism	8.37052e-272	3.63152	0.539701	0.00216586	0.887761	-0.00081591	0.611237	0.0286829	0.00705685	0.153081	0.02524	0.00118127
Antagonism_vs_Neutralism	0	4.65342	0.38149	0.00276353	0.887761	-0.000478307	0.891623	0.008143	0.0712985	0.103305	0.0324515	-0.00104339
Competition_vs_Commensalism	7.45288e-96	2.25539	0.735963	0.00170581	0.887761	-0.00127697	0.366991	0.0477998	0.0474765	0.139307	0.871793	0.000123815
Competition_vs_Mutualism	8.23664e-174	3.17782	0.77266	-0.00131131	0.887761	-0.000715938	0.891623	-0.00472977	0.21015	0.0818788	0.178587	0.000808296
Competition_vs_Neutralism	1.42055e-307	4.19972	0.801397	-0.000713629	0.887761	-0.000378336	0.636628	-0.0252697	0.577439	0.0321032	0.0110284	-0.00141637
Commensalism_vs_Mutualism	2.22501e-36	0.922433	0.192621	-0.00301711	0.887761	0.000561033	0.0940885	-0.0525295	0.21015	-0.0574281	0.103603	0.000684481
Commensalism_vs_Neutralism	1.26176e-84	1.94433	0.539701	-0.00241944	0.887761	0.000898636	0.0892958	-0.0730695	0.0744244	-0.107204	0.00773607	-0.00154018
Mutualism_vs_Neutralism	1.60019e-21	1.0219	0.801397	0.000597677	0.887761	0.000337603	0.775847	-0.0205399	0.465395	-0.0497756	0.000637193	-0.00222466

## Sheet: PopGen diet vs EIR
				PopGen diet vs EIR
Dietary element	Amensalism_vs_Antagonism		Amensalism_vs_Competition		Amensalism_vs_Commensalism		Amensalism_vs_Mutualism		Amensalism_vs_Neutralism		Antagonism_vs_Competition		Antagonism_vs_Commensalism		Antagonism_vs_Mutualism		Antagonism_vs_Neutralism		Competition_vs_Commensalism		Competition_vs_Mutualism		Competition_vs_Neutralism		Commensalism_vs_Mutualism		Commensalism_vs_Neutralism		Mutualism_vs_Neutralism
	P (FDR)	Estimate	P (FDR)	Estimate	P (FDR)	Estimate	P (FDR)	Estimate	P (FDR)	Estimate	P (FDR)	Estimate	P (FDR)	Estimate	P (FDR)	Estimate	P (FDR)	Estimate	P (FDR)	Estimate	P (FDR)	Estimate	P (FDR)	Estimate	P (FDR)	Estimate	P (FDR)	Estimate	P (FDR)	Estimate
Vitamin.K1	0.988891	127.725	0.463935	231.738	0.0377729	-3107.38	0.14476	-2720.16	0.954135	166.845	0.990464	104.012	0.00992289	-3235.11	0.043034	-2847.88	0.987252	39.1203	0.0251746	-3339.12	0.0933687	-2951.89	0.977633	-64.8921	0.975342	387.229	0.0553224	3274.23	0.17656	2887
Cl.	0.853111	-0.000256054	0.688262	0.000114712	0.471579	-0.000936126	0.374071	-0.00134244	0.954135	-0.000128841	0.841474	0.000370767	0.587469	-0.000680072	0.303374	-0.00108639	0.950917	0.000127213	0.453462	-0.00105084	0.339118	-0.00145715	0.891693	-0.000243553	0.975342	-0.000406314	0.589596	0.000807285	0.718071	0.0012136
K.	0.223641	0.000825942	0.202039	0.000476465	0.115467	-0.00215534	0.412359	-0.00138255	0.847674	0.00057803	0.897527	-0.000349477	0.01411	-0.00298128	0.110124	-0.00220849	0.936362	-0.000247911	0.0716386	-0.0026318	0.304203	-0.00185901	0.957886	0.000101565	0.975342	0.000772791	0.107788	0.00273337	0.447875	0.00196058
Sodium	0.790378	-0.000311222	0.995842	1.17068e-06	0.798021	-0.000353544	0.636848	-0.000696675	0.954135	-0.000184594	0.898784	0.000312393	0.968292	-4.23215e-05	0.741335	-0.000385452	0.950917	0.000126628	0.803128	-0.000354714	0.649401	-0.000697845	0.900889	-0.000185765	0.975342	-0.000343131	0.910347	0.000168949	0.793525	0.00051208
L.Alanine	0.997865	-1.12343e-05	0.73538	-0.000218398	0.843619	-0.00063176	0.765532	-0.000975026	0.926114	0.000848892	0.990464	-0.000207164	0.817694	-0.000620526	0.726245	-0.000963792	0.904008	0.000860126	0.911954	-0.000413362	0.823635	-0.000756628	0.827642	0.00106729	0.98285	-0.000343266	0.724855	0.00148065	0.732373	0.00182392
L.Arginine	0.988891	-0.000180194	0.692205	-0.000472177	0.861191	0.000911736	0.80766	-0.00126077	0.847674	0.00217589	0.990464	-0.000291983	0.817694	0.00109193	0.821485	-0.00108058	0.887973	0.00235608	0.803128	0.00138391	0.868831	-0.000788592	0.827642	0.00264806	0.975342	-0.00217251	0.866444	0.00126415	0.730501	0.00343665
L.Aspartate	0.997865	-2.5304e-05	0.938172	7.46078e-05	0.795314	0.00137049	0.881405	-0.000733422	0.825107	0.00250182	0.990464	9.99118e-05	0.761786	0.0013958	0.845439	-0.000708118	0.887973	0.00252713	0.803128	0.00129589	0.865824	-0.00080803	0.827642	0.00242721	0.975342	-0.00210392	0.866444	0.00113133	0.730501	0.00323524
L.Cysteine	0.992356	-0.000365504	0.359165	-0.00427933	0.564543	0.0118383	0.735555	0.00754853	0.926114	0.00494569	0.904518	-0.00391382	0.524585	0.0122038	0.652409	0.00791403	0.904008	0.00531119	0.455202	0.0161176	0.597198	0.0118279	0.827642	0.00922501	0.975342	-0.00428979	0.794132	-0.00689263	0.944737	-0.00260284
L.Glutamate	0.988891	0.000114998	0.351614	0.000788518	0.325905	-0.00355329	0.374071	-0.00372214	0.79266	-0.00213021	0.904518	0.00067352	0.266363	-0.00366828	0.236497	-0.00383714	0.887973	-0.0022452	0.238814	-0.0043418	0.304203	-0.00451066	0.741697	-0.00291872	0.98285	-0.000168851	0.74382	0.00142308	0.771133	0.00159193
Glycine	0.988891	0.00019145	0.44982	-0.000561097	0.725257	-0.00126849	0.743366	-0.00113864	0.926114	0.000940796	0.898784	-0.000752547	0.654643	-0.00145994	0.650481	-0.00133008	0.919489	0.000749346	0.831164	-0.00070739	0.865824	-0.000577538	0.827642	0.00150189	0.98285	0.000129851	0.575736	0.00220928	0.730501	0.00207943
Urate	0.593188	0.0138793	0.660217	-0.00450453	0.0990131	-0.0731042	0.374071	-0.0493127	0.79266	0.0278161	0.764787	-0.0183838	0.0261799	-0.0869835	0.167216	-0.063192	0.904008	0.0139369	0.145197	-0.0685997	0.37329	-0.0448082	0.827642	0.0323207	0.975342	0.0237915	0.0564831	0.10092	0.259932	0.0771289
L.Histidine	0.988891	-0.000249922	0.73538	0.000718565	0.415635	-0.00825395	0.455077	-0.00793947	0.954135	-0.00180742	0.990464	0.000968487	0.377391	-0.00800403	0.346249	-0.00768955	0.936362	-0.0015575	0.406107	-0.00897251	0.39145	-0.00865804	0.859364	-0.00252599	0.98285	0.000314475	0.589015	0.00644652	0.730501	0.00613205
L.Isoleucine	0.988891	-0.000442056	0.351614	0.00122113	0.213337	-0.00635441	0.374071	-0.00613416	0.816044	-0.00287191	0.81458	0.00166318	0.206227	-0.00591235	0.234334	-0.0056921	0.887973	-0.00242986	0.145197	-0.00757553	0.277263	-0.00735528	0.741697	-0.00409304	0.98285	0.00022025	0.575736	0.00348249	0.730501	0.00326224
L.Leucine	0.988891	-0.000232638	0.259315	0.000950744	0.215278	-0.00402937	0.346397	-0.00407955	0.79266	-0.00198804	0.81458	0.00118338	0.206227	-0.00379673	0.204898	-0.00384691	0.887973	-0.00175541	0.137164	-0.00498011	0.261371	-0.0050303	0.741697	-0.00293879	0.98285	-5.01838e-05	0.589596	0.00204132	0.730501	0.00209151
L.Lysine	0.988891	-0.00025341	0.56848	0.000414549	0.364732	-0.00312732	0.430214	-0.00308784	0.926114	-0.000812082	0.904518	0.000667959	0.36211	-0.00287391	0.303374	-0.00283443	0.936362	-0.000558672	0.32172	-0.00354187	0.350181	-0.00350239	0.827642	-0.00122663	0.98285	3.94801e-05	0.575736	0.00231524	0.730501	0.00227576
L.Methionine	0.988891	-0.00144362	0.44982	0.00195879	0.144336	-0.0161508	0.374071	-0.013675	0.79266	-0.00683313	0.841474	0.00340241	0.149945	-0.0147071	0.246149	-0.0122314	0.887973	-0.00538951	0.126529	-0.0181096	0.304203	-0.0156338	0.761537	-0.00879192	0.975342	0.00247575	0.472429	0.00931764	0.731679	0.00684189
L.Phenylalanine	0.988891	-0.000643899	0.359508	0.00167585	0.301118	-0.00833857	0.374071	-0.00858529	0.79266	-0.00470762	0.841474	0.00231975	0.299721	-0.00769467	0.252051	-0.00794139	0.887973	-0.00406372	0.226254	-0.0100144	0.304203	-0.0102611	0.741697	-0.00638347	0.98285	-0.000246711	0.724855	0.00363095	0.745483	0.00387766
L.Proline	0.988891	-0.000302911	0.061414	0.00187477	0.660668	-0.00183853	0.430214	-0.00340723	0.79266	-0.00303941	0.561448	0.00217768	0.687738	-0.00153562	0.346429	-0.00310432	0.887973	-0.0027365	0.405574	-0.0037133	0.304203	-0.00528199	0.72796	-0.00491417	0.975342	-0.0015687	0.825195	-0.00120088	0.956811	0.00036782
L.Serine	0.941563	-0.000739323	0.311827	0.00121049	0.344655	-0.00462581	0.374071	-0.00502141	0.79266	-0.00306454	0.764787	0.00194981	0.377391	-0.00388648	0.2972	-0.00428209	0.887973	-0.00232522	0.238814	-0.00583629	0.304203	-0.0062319	0.741697	-0.00427503	0.98285	-0.000395605	0.808505	0.00156126	0.771133	0.00195687
L.Threonine	0.988891	-0.00048768	0.534357	0.000734077	0.294869	-0.00592662	0.374071	-0.0056715	0.829202	-0.00242133	0.898784	0.00122176	0.289533	-0.00543894	0.270341	-0.00518382	0.887973	-0.00193365	0.238814	-0.00666069	0.339118	-0.00640557	0.827642	-0.0031554	0.98285	0.00025512	0.589596	0.00350529	0.731679	0.00325017
L.Tryptophan	0.988891	-0.00383008	0.259315	0.00966075	0.043709	-0.0712655	0.14476	-0.0617689	0.790924	-0.0302331	0.764787	0.0134908	0.0203864	-0.0674354	0.0893874	-0.0579388	0.887973	-0.026403	0.0251746	-0.0809262	0.0933687	-0.0714296	0.72796	-0.0398939	0.975342	0.00949663	0.238225	0.0410324	0.723497	0.0315358
L.Tyrosine	0.988891	-0.000914062	0.236027	0.002914	0.139412	-0.0131958	0.312	-0.0125082	0.79266	-0.00729984	0.764787	0.00382807	0.136327	-0.0122817	0.204898	-0.0115941	0.887973	-0.00638577	0.0848929	-0.0161098	0.196529	-0.0154222	0.72796	-0.0102138	0.98285	0.00068758	0.589596	0.00589594	0.737688	0.00520836
L.Valine	0.988891	-0.000452313	0.340228	0.00102809	0.301118	-0.00449665	0.374071	-0.00457969	0.816044	-0.00238663	0.81458	0.0014804	0.30587	-0.00404433	0.265226	-0.00412738	0.887973	-0.00193431	0.21385	-0.00552473	0.304203	-0.00560778	0.741697	-0.00341471	0.98285	-8.30462e-05	0.708882	0.00211002	0.745483	0.00219307
Decanoate	0.593188	-0.00478703	0.259315	-0.0038338	0.449123	-0.0103824	0.622669	-0.00703937	0.79266	-0.0104064	0.990464	0.000953235	0.665446	-0.00559532	0.845439	-0.00225234	0.887973	-0.0056194	0.670741	-0.00654856	0.823635	-0.00320557	0.827642	-0.00657264	0.975342	0.00334299	0.998028	-2.40786e-05	0.866065	-0.00336707
Dodecanoic.acid	0.790378	-0.00212538	0.400487	-0.00188624	0.291464	-0.0104396	0.587339	-0.00528485	0.79266	-0.00605591	0.990464	0.000239141	0.346775	-0.0083142	0.698106	-0.00315947	0.887973	-0.00393053	0.406107	-0.00855334	0.759609	-0.00339861	0.827642	-0.00416967	0.975342	0.00515473	0.724855	0.00438367	0.956811	-0.000771058
Myristic.acid	0.593188	-0.00152389	0.236027	-0.00147536	0.377288	-0.00416727	0.506589	-0.00317804	0.79266	-0.00321128	0.990464	4.85347e-05	0.55304	-0.00264338	0.687915	-0.00165414	0.887973	-0.00168738	0.58495	-0.00269191	0.759609	-0.00170268	0.827642	-0.00173592	0.975342	0.000989232	0.866444	0.000955992	0.99295	-3.32398e-05
tetradecenoate	0.593188	-0.0109469	0.192359	-0.0114738	0.444904	-0.0269385	0.519432	-0.0222959	0.79266	-0.0230798	0.990464	-0.000526888	0.633158	-0.0159916	0.698106	-0.011349	0.887973	-0.0121329	0.688079	-0.0154647	0.789568	-0.0108221	0.827642	-0.011606	0.98285	0.00464263	0.910742	0.00385876	0.986807	-0.000783868
pentadecanoate..C15.0.	0.593188	-0.0139601	0.192359	-0.0145539	0.459536	-0.0321478	0.555261	-0.0260533	0.79266	-0.0293436	0.990464	-0.000593774	0.665446	-0.0181877	0.741335	-0.0120933	0.887973	-0.0153835	0.718894	-0.0175939	0.817687	-0.0114995	0.827642	-0.0147897	0.98285	0.00609442	0.949312	0.00280419	0.956811	-0.00329022
Palmitate	0.593188	-0.000564481	0.259315	-0.000517774	0.0808942	-0.00314254	0.334012	-0.00238827	0.790924	-0.00163261	0.990464	4.6707e-05	0.119049	-0.00257806	0.265226	-0.00182379	0.887973	-0.00106812	0.164654	-0.00262477	0.365672	-0.0018705	0.827642	-0.00111483	0.975342	0.000754272	0.472429	0.00150994	0.771133	0.000755664
hexadecenoate	0.593188	-0.00467564	0.185566	-0.00515174	0.0808942	-0.0243001	0.334012	-0.0188817	0.79266	-0.00975335	0.990464	-0.000476099	0.136327	-0.0196244	0.270341	-0.0142061	0.8981	-0.00507771	0.222531	-0.0191483	0.375827	-0.01373	0.841825	-0.00460161	0.975342	0.00541832	0.394053	0.0145467	0.730501	0.0091284
heptadecanoate..C17.0.	0.593188	-0.0188469	0.185566	-0.0224098	0.337395	-0.0631142	0.465402	-0.0503235	0.79266	-0.0440411	0.990464	-0.00356291	0.470446	-0.0442673	0.594414	-0.0314765	0.887973	-0.0251942	0.536905	-0.0407044	0.70564	-0.0279136	0.827642	-0.0216313	0.975342	0.0127908	0.825195	0.0190731	0.956811	0.00628231
Octadecanoate	0.593188	-0.00175699	0.426237	-0.00085048	0.0517408	-0.0087289	0.312	-0.00617168	0.668985	-0.00495377	0.904518	0.00090651	0.0871973	-0.00697191	0.270341	-0.00441469	0.887973	-0.00319678	0.0885616	-0.00787842	0.339118	-0.0053212	0.741697	-0.00410329	0.975342	0.00255722	0.472429	0.00377513	0.866065	0.00121791
octadecenoate	0.988891	0.000151858	0.926646	-2.64147e-05	0.0481163	-0.00257819	0.150053	-0.00225894	0.847674	-0.000521326	0.958635	-0.000178273	0.01411	-0.00273005	0.047725	-0.0024108	0.887973	-0.000673184	0.058121	-0.00255177	0.192159	-0.00223252	0.827642	-0.000494912	0.975342	0.00031925	0.118758	0.00205686	0.447875	0.00173761
Linoleate	0.593188	0.000683774	0.351614	0.000398402	0.520327	-0.00112156	0.465402	-0.00128901	0.79266	0.00103587	0.923348	-0.000285371	0.258674	-0.00180533	0.204898	-0.00197278	0.919489	0.000352093	0.413075	-0.00151996	0.365672	-0.00168741	0.827642	0.000637465	0.98285	-0.00016745	0.198533	0.00215742	0.447875	0.00232487
Linole0te	0.593188	0.00335356	0.778224	0.000521899	0.373755	-0.00835868	0.430214	-0.00812279	0.959766	-0.000671243	0.837507	-0.00283166	0.149945	-0.0117122	0.204898	-0.0114763	0.887973	-0.0040248	0.375575	-0.00888058	0.37329	-0.00864469	0.900889	-0.00119314	0.98285	0.000235899	0.469301	0.00768744	0.723735	0.00745154
Stearidonic.acid	0.988891	0.0346677	0.516251	0.0411854	0.609856	-0.150943	0.430214	-0.261559	0.668985	0.319627	0.990464	0.00651766	0.496907	-0.185611	0.246149	-0.296226	0.887973	0.284959	0.515935	-0.192128	0.339118	-0.302744	0.741697	0.278442	0.975342	-0.110616	0.108223	0.47057	0.17656	0.581186
Arachidic.acid	0.988891	-0.00406215	0.79149	-0.00591685	0.0749767	-0.20368	0.19471	-0.189425	0.926114	-0.0358835	0.990464	-0.0018547	0.0448349	-0.199617	0.0943408	-0.185363	0.904008	-0.0318213	0.0885616	-0.197763	0.238737	-0.183508	0.859364	-0.0299666	0.98285	0.0142547	0.152906	0.167796	0.452437	0.153541
X8.11.14.Icosatrienoate	0.830278	0.0821891	0.73538	-0.0295631	0.889071	-0.0499403	0.519432	-0.26007	0.825107	0.186966	0.841474	-0.111752	0.736588	-0.132129	0.300054	-0.342259	0.904008	0.104777	0.975713	-0.0203772	0.597198	-0.230507	0.827642	0.216529	0.975342	-0.21013	0.60682	0.236907	0.591813	0.447036
Arachido0te	0.988891	-0.0124697	0.409878	-0.0239426	0.308989	-0.128397	0.430214	-0.104239	0.954135	-0.024384	0.990464	-0.0114729	0.316441	-0.115928	0.367645	-0.0917689	0.950917	-0.0119143	0.43461	-0.104455	0.56709	-0.080296	0.995966	-0.00044137	0.975342	0.0241587	0.469301	0.104013	0.730501	0.0798546
Docosanoate	0.360337	0.0866327	0.409878	0.033318	0.659223	-0.0797363	0.411696	-0.170097	0.668985	0.185163	0.837507	-0.0533147	0.299721	-0.166369	0.117911	-0.25673	0.887973	0.0985306	0.517762	-0.113054	0.339118	-0.203415	0.741697	0.151845	0.975342	-0.0903607	0.123048	0.2649	0.17656	0.35526
Erucic.acid	0.988891	0.00300948	0.516251	0.00609169	0.576808	-0.0242343	0.412359	-0.0410796	0.668985	0.0449337	0.990464	0.00308222	0.500528	-0.0272438	0.246149	-0.0440891	0.887973	0.0419242	0.509089	-0.030326	0.339118	-0.0471713	0.741697	0.038842	0.975342	-0.0168453	0.108223	0.069168	0.17656	0.0860133
Adrenic.acid	0.934158	0.532433	0.528153	0.463017	0.538438	-2.11016	0.430214	-2.82648	0.668985	3.77605	0.990464	-0.0694153	0.386255	-2.64259	0.252051	-3.35892	0.887973	3.24362	0.473336	-2.57318	0.365672	-3.2895	0.741697	3.31303	0.975342	-0.716323	0.107788	5.88621	0.17656	6.60253
Docosapentaenoic.acid	0.934158	0.0531492	0.73538	0.0237525	0.764871	-0.107965	0.465402	-0.25483	0.668985	0.338086	0.990464	-0.0293967	0.624003	-0.161114	0.282394	-0.307979	0.887973	0.284937	0.724901	-0.131717	0.419072	-0.278583	0.741697	0.314334	0.975342	-0.146865	0.164213	0.446051	0.232	0.592917
Docosahexaenoic.acid	0.988891	0.00271203	0.594768	0.00656264	0.449123	-0.0432944	0.412359	-0.0551736	0.790924	0.0503156	0.990464	0.00385062	0.377391	-0.0460064	0.250743	-0.0578857	0.887973	0.0476036	0.416664	-0.0498571	0.339118	-0.0617363	0.761537	0.043753	0.975342	-0.0118792	0.108223	0.09361	0.212266	0.105489
tetracosanoate	0.249884	0.319147	0.476784	0.0902209	0.388669	-0.503368	0.312	-0.773318	0.668985	0.588565	0.764787	-0.228926	0.1069	-0.822515	0.047725	-1.09246	0.887973	0.269418	0.332905	-0.593589	0.276095	-0.863539	0.741697	0.498344	0.975342	-0.269949	0.107788	1.09193	0.115954	1.36188
Nervonic.acid	0.593188	0.444106	0.134793	0.556303	0.776091	-0.437404	0.943003	-0.102403	0.825107	0.743898	0.990464	0.112197	0.532633	-0.88151	0.675986	-0.546509	0.919489	0.299792	0.515935	-0.993707	0.700707	-0.658706	0.900889	0.187595	0.975342	0.335001	0.472429	1.1813	0.732373	0.846301
Butyrate	0.593188	-0.00164855	0.238725	-0.00154966	0.564543	-0.0029459	0.664269	-0.00235276	0.79266	-0.00361003	0.990464	9.88932e-05	0.761786	-0.00129735	0.845439	-0.000704207	0.887973	-0.00196148	0.803128	-0.00139624	0.865824	-0.0008031	0.827642	-0.00206037	0.98285	0.000593144	0.907045	-0.00066413	0.866065	-0.00125727
octanoate	0.593188	-0.0063862	0.351614	-0.00461037	0.377288	-0.0185033	0.667751	-0.00953184	0.79266	-0.0141323	0.990464	0.00177584	0.540383	-0.0121171	0.845439	-0.00314564	0.887973	-0.00774605	0.515935	-0.0138929	0.823635	-0.00492147	0.827642	-0.00952189	0.975342	0.00897145	0.866444	0.00437104	0.878184	-0.00460041
Cholesterol	0.161297	-0.0628368	0.400487	-0.0196516	0.0468274	-0.198665	0.374071	-0.112712	0.668985	-0.154326	0.764787	0.0431852	0.119557	-0.135828	0.582743	-0.0498754	0.887973	-0.091489	0.0716386	-0.179013	0.37329	-0.0930606	0.674802	-0.134674	0.975342	0.0859524	0.724855	0.0443387	0.771133	-0.0416136
Glycerol	0.934158	-0.000389755	0.537148	-0.00032301	0.0394572	-0.00509918	0.198415	-0.0039043	0.79266	-0.00172845	0.990464	6.67452e-05	0.0203864	-0.00470943	0.139973	-0.00351454	0.887973	-0.0013387	0.058121	-0.00477617	0.277263	-0.00358129	0.827642	-0.00140544	0.975342	0.00119489	0.152906	0.00337073	0.723735	0.00217585
D.Mannitol	0.988891	0.0032439	0.296721	0.0115067	0.444904	-0.0353013	0.430214	-0.0388221	0.998864	4.24277e-05	0.905999	0.00826284	0.355057	-0.0385452	0.270341	-0.042066	0.956507	-0.00320147	0.32172	-0.046808	0.339118	-0.0503289	0.859364	-0.0114643	0.98285	-0.00352089	0.472429	0.0353437	0.723735	0.0388646
Xylose	0.988891	-0.0181575	0.351614	0.130456	0.79915	0.145931	0.983759	0.00886973	0.829202	0.267496	0.880429	0.148614	0.761786	0.164089	0.945402	0.0270272	0.887973	0.285654	0.975713	0.0154752	0.849258	-0.121586	0.874742	0.13704	0.975342	-0.137061	0.866444	0.121565	0.771133	0.258626
Lactose	0.873751	-0.000211168	0.0241673	0.000649206	0.0559855	-0.00211481	0.312	-0.00158092	0.668985	-0.00162714	0.120034	0.000860375	0.050371	-0.00190364	0.204898	-0.00136975	0.887973	-0.00141598	0.0240168	-0.00276402	0.114838	-0.00223012	0.258431	-0.00227635	0.975342	0.000533894	0.74382	0.000487666	0.979185	-4.62276e-05
Maltose	0.593188	0.000926302	0.771194	-0.000151985	0.543467	0.00157969	0.814685	0.000551952	0.973121	-0.000124921	0.764787	-0.00107829	0.761786	0.000653388	0.845439	-0.00037435	0.887973	-0.00105122	0.515935	0.00173167	0.817	0.000703937	0.995966	2.70634e-05	0.975342	-0.00102774	0.575736	-0.00170461	0.866065	-0.000676873
Sucrose	0.593188	-0.00015914	0.061414	0.000200672	0.965096	1.39001e-05	0.743366	0.000147882	0.8593	-0.000163556	0.0676092	0.000359812	0.675649	0.00017304	0.388965	0.000307022	0.987252	-4.41609e-06	0.703809	-0.000186772	0.883794	-5.27898e-05	0.741697	-0.000364228	0.975342	0.000133982	0.74382	-0.000177456	0.723735	-0.000311438
D.Fructose	0.873751	6.06639e-05	0.426237	5.95342e-05	0.0394572	0.000684002	0.312	0.000446979	0.668985	0.000386931	0.99775	-1.12969e-06	0.0208514	0.000623339	0.204898	0.000386315	0.887973	0.000326267	0.0635203	0.000624468	0.339118	0.000387444	0.741697	0.000327396	0.975342	-0.000237024	0.432783	-0.000297072	0.896627	-6.0048e-05
Galactose	0.790378	-0.00226925	0.185566	0.00360378	0.175639	-0.0136621	0.439812	-0.00850482	0.954135	-0.000960342	0.490012	0.00587303	0.230445	-0.0113929	0.478529	-0.00623558	0.936362	0.0013089	0.0925362	-0.0172659	0.339118	-0.0121086	0.827642	-0.00456413	0.975342	0.00515732	0.208729	0.0127018	0.723735	0.00754448
D.Glucose	0.988891	1.49788e-05	0.658643	3.42103e-05	0.00535362	0.000944686	0.14476	0.000619853	0.668985	0.000436577	0.990464	1.92315e-05	0.00286144	0.000929707	0.0769112	0.000604874	0.887973	0.000421598	0.0162834	0.000910476	0.194806	0.000585643	0.72796	0.000402366	0.975342	-0.000324833	0.152906	-0.000508109	0.745483	-0.000183277
starch..n.27..3xalpha1.6..23xalpha1.4.	0.988891	0.000111249	0.296721	-0.000398427	0.640182	0.00075089	0.755201	0.00049509	0.926114	0.000385066	0.81458	-0.000509676	0.665446	0.000639641	0.765892	0.000383841	0.936362	0.000273817	0.487668	0.00114932	0.597198	0.000893517	0.827642	0.000783493	0.98285	-0.000255801	0.866444	-0.000365824	0.956811	-0.000110024
Amylotriose	0.988891	0.000122006	0.73538	-0.000135949	0.449123	-0.00150756	0.743366	-0.000673847	0.959766	0.000147151	0.964216	-0.000257955	0.370844	-0.00162957	0.650481	-0.000795854	0.987252	2.51446e-05	0.510654	-0.00137161	0.817	-0.000537899	0.900889	0.0002831	0.975342	0.000833713	0.469301	0.00165471	0.771133	0.000820998
Inulin	0.593188	0.0243742	0.692205	-0.00686648	0.73522	-0.029774	0.430214	-0.0733033	0.668985	0.082805	0.764787	-0.0312407	0.480642	-0.0541483	0.204898	-0.0976775	0.887973	0.0584308	0.803128	-0.0229076	0.422813	-0.0664368	0.72796	0.0896715	0.975342	-0.0435292	0.152906	0.112579	0.183523	0.156108
Ethanol	0.988891	2.63938e-06	0.259315	-2.20147e-05	0.865263	1.152e-05	0.668606	3.33894e-05	0.926114	-2.16072e-05	0.81458	-2.46541e-05	0.897118	8.88064e-06	0.650481	3.075e-05	0.904008	-2.42466e-05	0.688079	3.35347e-05	0.484493	5.54041e-05	0.995966	4.07519e-07	0.975342	2.18694e-05	0.724855	-3.31272e-05	0.723735	-5.49966e-05
H2O	0.161297	2.33758e-07	0.259315	1.07201e-07	0.775537	1.16269e-07	0.792533	-9.96752e-08	0.829202	1.76082e-07	0.81458	-1.26557e-07	0.759858	-1.17488e-07	0.300054	-3.33433e-07	0.936362	-5.76752e-08	0.975713	9.06832e-09	0.620342	-2.06876e-07	0.891693	6.88814e-08	0.975342	-2.15945e-07	0.889033	5.9813e-08	0.723735	2.75758e-07
Ca2.	0.988891	-0.000170049	8.82715e-06	0.00351136	0.112367	-0.00614179	0.182819	-0.00678574	0.668985	-0.00588913	0.0375401	0.00368141	0.0968675	-0.00597174	0.090129	-0.00661569	0.887973	-0.00571908	0.0240168	-0.00965315	0.0232027	-0.0102971	0.109141	-0.00940048	0.98285	-0.000643947	0.949312	0.000252661	0.878184	0.000896608
Mg	0.0814743	0.00811296	0.296721	0.00279435	0.199008	-0.0136647	0.374071	-0.0120627	0.819758	0.00585879	0.620627	-0.00531861	0.015144	-0.0217777	0.047725	-0.0201757	0.919489	-0.00225417	0.133152	-0.016459	0.301407	-0.014857	0.859364	0.00306444	0.98285	0.001602	0.107788	0.0195235	0.257008	0.0179215
Cu2.	0.0327046	2.27393	0.532134	0.336262	0.687471	1.04829	0.904629	0.276591	0.668985	3.1522	0.0912272	-1.93767	0.614618	-1.22564	0.322049	-1.99734	0.887973	0.878271	0.803128	0.712031	0.975034	-0.0596709	0.72796	2.81594	0.975342	-0.771702	0.469301	2.10391	0.591813	2.87561
Fe3.	0.0874944	0.533234	0.463079	-0.117997	0.494729	0.501208	0.792533	0.186809	0.668985	0.867696	0.0375401	-0.651231	0.967956	-0.0320263	0.601458	-0.346425	0.887973	0.334462	0.434285	0.619204	0.712558	0.304806	0.674802	0.985692	0.975342	-0.314398	0.708882	0.366488	0.718071	0.680886
Mn2.	0.139171	0.374992	0.12428	-0.217088	0.494729	0.39046	0.950155	-0.0305972	0.79266	0.42095	0.0148139	-0.592079	0.968292	0.0154677	0.381904	-0.405589	0.953516	0.0459584	0.316491	0.607547	0.782788	0.18649	0.72796	0.638038	0.975342	-0.421057	0.949312	0.0304908	0.723735	0.451548
Zn2.	0.593188	0.232687	0.259315	0.232035	0.049845	-1.57568	0.0803271	-1.79001	0.825107	-0.425568	0.99775	-0.000651479	0.00992289	-1.80836	0.00747412	-2.02269	0.887973	-0.658254	0.0302426	-1.80771	0.0232027	-2.02204	0.741697	-0.657603	0.975342	-0.21433	0.152906	1.15011	0.253892	1.36444
beta.Carotene	0.139171	4.33309	0.296721	1.68006	0.609856	-3.40194	0.465402	-4.72479	0.847674	2.71565	0.764787	-2.65303	0.189203	-7.73504	0.159124	-9.05788	0.9067	-1.61744	0.469893	-5.08201	0.365672	-6.40485	0.89969	1.03559	0.975342	-1.32285	0.418054	6.11759	0.591813	7.44044
Retinol	0.593188	-3.4449	0.420833	-2.11291	0.213337	-13.8213	0.374071	-12.8492	0.790924	-9.57932	0.984052	1.33199	0.316922	-10.3764	0.303374	-9.40431	0.887973	-6.13442	0.32172	-11.7084	0.37329	-10.7363	0.827642	-7.4664	0.98285	0.972112	0.760288	4.242	0.857123	3.26989
Thiamin	0.988891	1.87122	0.78272	-1.49976	0.0377729	-59.4078	0.272159	-41.1818	0.825107	-14.0546	0.984052	-3.37098	0.0105488	-61.279	0.103317	-43.053	0.887973	-15.9258	0.0419447	-57.908	0.277263	-39.6821	0.827642	-12.5549	0.975342	18.226	0.108223	45.3532	0.704557	27.1272
Riboflavin	0.997865	0.166335	0.0351249	14.2744	0.0265717	-64.8031	0.14476	-51.411	0.668985	-30.0602	0.620627	14.1081	0.00992289	-64.9694	0.047725	-51.5773	0.887973	-30.2266	0.00602997	-79.0775	0.036337	-65.6854	0.403679	-44.3347	0.975342	13.3921	0.198533	34.7428	0.723735	21.3507
Niacin	0.0694843	1.12957	0.351614	-0.312913	0.963218	0.0603707	0.735555	0.52735	0.668985	1.96495	0.0148139	-1.44248	0.414989	-1.0692	0.650481	-0.602218	0.887973	0.835379	0.803128	0.373284	0.597198	0.840263	0.403679	2.27786	0.975342	0.466979	0.164213	1.90458	0.697906	1.4376
Pantothenic.acid	0.997865	-0.00401653	0.0728851	2.57223	0.00164854	-17.7401	0.0740671	-13.6395	0.790924	-5.11035	0.764787	2.57625	0.000550934	-17.7361	0.0149039	-13.6355	0.887973	-5.10634	0.000396934	-20.3124	0.0170873	-16.2117	0.674802	-7.68259	0.975342	4.10062	0.0564831	12.6298	0.420643	8.52915
Pyridoxol	0.965309	1.98871	0.259315	3.99777	0.0011661	-43.8658	0.0624663	-34.373	0.954135	-2.13509	0.952006	2.00907	0.000120347	-45.8545	0.00634324	-36.3617	0.904008	-4.1238	0.000396934	-47.8635	0.0170873	-38.3708	0.827642	-6.13287	0.975342	9.49277	0.00230647	41.7307	0.115954	32.2379
L.Ascorbate	0.790378	0.0159602	0.0815931	0.0297975	0.134028	-0.0999122	0.535159	-0.0438665	0.954135	0.00733106	0.904518	0.0138373	0.0495289	-0.115872	0.300054	-0.0598267	0.936362	-0.00862914	0.0711589	-0.12971	0.339118	-0.073664	0.833038	-0.0224664	0.975342	0.0560457	0.123048	0.107243	0.723735	0.0511976
Vitamin.D2	0.988891	-102.741	0.476784	616.489	0.364732	-3692.32	0.374071	-4298.8	0.79266	2816.69	0.910444	719.229	0.335551	-3589.58	0.246149	-4196.06	0.887973	2919.43	0.316491	-4308.81	0.326408	-4915.29	0.827642	2200.2	0.98285	-606.475	0.108223	6509.02	0.232	7115.49
Vitamin.E	0.593188	1.23325	0.0997498	1.44648	0.0808942	-5.81831	0.334012	-4.50871	0.954135	0.461038	0.990464	0.213227	0.0180656	-7.05156	0.090129	-5.74195	0.919489	-0.772212	0.0466254	-7.26479	0.194806	-5.95518	0.859364	-0.985439	0.975342	1.30961	0.107788	6.27935	0.447875	4.96974
I.	0.593188	21.9873	0.0849192	30.1402	0.301118	-75.5324	0.312	-97.5869	0.954135	-10.298	0.990254	8.15289	0.122024	-97.5198	0.0893874	-119.574	0.887973	-32.2853	0.145197	-105.673	0.167148	-127.727	0.827642	-40.4382	0.975342	-22.0544	0.432783	65.2345	0.555088	87.2889
Cob.II.alamin	0.790378	-3661.43	0.60344	1826.66	0.0265717	-37576.7	0.14476	-29935.9	0.790924	-15069.5	0.81458	5488.09	0.01411	-33915.3	0.090129	-26274.5	0.887973	-11408.1	0.0240168	-39403.4	0.114838	-31762.6	0.741697	-16896.1	0.975342	7640.77	0.152906	22507.2	0.723497	14866.4
Biotin	0.988891	-32.9133	0.0728851	265.032	0.00360024	-1687.99	0.0827222	-1286.35	0.668985	-705.862	0.620627	297.946	0.00194011	-1655.07	0.0383798	-1253.44	0.887973	-672.948	0.000853058	-1953.02	0.0232027	-1551.38	0.403679	-970.894	0.975342	401.637	0.108223	982.124	0.704557	580.487
Folate	0.873751	81.385	0.061414	207.117	0.0517408	-836.967	0.14476	-812.442	0.954135	-43.9495	0.841474	125.732	0.01411	-918.352	0.0383798	-893.827	0.904008	-125.334	0.0240168	-1044.08	0.0408532	-1019.56	0.827642	-251.066	0.98285	24.5253	0.107788	793.018	0.238037	768.492
Adenosine	0.556673	0.137348	0.44982	0.0538397	0.0808942	-0.526397	0.465402	-0.236798	0.926114	-0.0789262	0.86202	-0.0835087	0.01411	-0.663746	0.204898	-0.374147	0.887973	-0.216275	0.0716386	-0.580237	0.375827	-0.290638	0.827642	-0.132766	0.975342	0.289599	0.152906	0.447471	0.745483	0.157872
Deoxyadenosine	0.556673	0.137348	0.44982	0.0538397	0.0808942	-0.526397	0.465402	-0.236798	0.926114	-0.0789262	0.86202	-0.0835087	0.01411	-0.663746	0.204898	-0.374147	0.887973	-0.216275	0.0716386	-0.580237	0.375827	-0.290638	0.827642	-0.132766	0.975342	0.289599	0.152906	0.447471	0.745483	0.157872
Guanosine	0.593188	0.0957831	0.351614	0.0554908	0.0517408	-0.476439	0.430214	-0.217469	0.954135	-0.0330689	0.923348	-0.0402923	0.00992289	-0.572222	0.204898	-0.313252	0.887973	-0.128852	0.0419447	-0.53193	0.339118	-0.27296	0.827642	-0.0885597	0.975342	0.25897	0.107788	0.44337	0.723735	0.1844
Deoxyguanosine	0.593188	0.0957831	0.351614	0.0554908	0.0517408	-0.476439	0.430214	-0.217469	0.954135	-0.0330689	0.923348	-0.0402923	0.00992289	-0.572222	0.204898	-0.313252	0.887973	-0.128852	0.0419447	-0.53193	0.339118	-0.27296	0.827642	-0.0885597	0.975342	0.25897	0.107788	0.44337	0.723735	0.1844
Xanthine	0.988891	0.0361411	0.540354	0.0893613	0.0314497	-1.53859	0.412359	-0.672815	0.668985	-0.801306	0.990464	0.0532203	0.00992289	-1.57474	0.246149	-0.708956	0.887973	-0.837447	0.0240168	-1.62796	0.339118	-0.762176	0.674802	-0.890667	0.975342	0.865779	0.310329	0.737288	0.896627	-0.128491
Hypoxanthine	0.988891	-0.00213121	0.44982	-0.0138074	0.0808942	-0.139286	0.374071	-0.0918855	0.998864	0.000449376	0.953549	-0.0116761	0.0495289	-0.137154	0.236497	-0.0897543	0.987252	0.00258059	0.133152	-0.125478	0.37329	-0.0780781	0.891693	0.0142567	0.975342	0.0474001	0.108223	0.139735	0.591813	0.0923348
Uridine	0.556673	0.137348	0.44982	0.0538397	0.0808942	-0.526397	0.465402	-0.236798	0.926114	-0.0789262	0.86202	-0.0835087	0.01411	-0.663746	0.204898	-0.374147	0.887973	-0.216275	0.0716386	-0.580237	0.375827	-0.290638	0.827642	-0.132766	0.975342	0.289599	0.152906	0.447471	0.745483	0.157872
Thymidine	0.556673	0.137348	0.44982	0.0538397	0.0808942	-0.526397	0.465402	-0.236798	0.926114	-0.0789262	0.86202	-0.0835087	0.01411	-0.663746	0.204898	-0.374147	0.887973	-0.216275	0.0716386	-0.580237	0.375827	-0.290638	0.827642	-0.132766	0.975342	0.289599	0.152906	0.447471	0.745483	0.157872
Cytidine	0.593188	0.0957831	0.351614	0.0554908	0.0517408	-0.476439	0.430214	-0.217469	0.954135	-0.0330689	0.923348	-0.0402923	0.00992289	-0.572222	0.204898	-0.313252	0.887973	-0.128852	0.0419447	-0.53193	0.339118	-0.27296	0.827642	-0.0885597	0.975342	0.25897	0.107788	0.44337	0.723735	0.1844
Deoxycytidine	0.593188	0.0957831	0.351614	0.0554908	0.0517408	-0.476439	0.430214	-0.217469	0.954135	-0.0330689	0.923348	-0.0402923	0.00992289	-0.572222	0.204898	-0.313252	0.887973	-0.128852	0.0419447	-0.53193	0.339118	-0.27296	0.827642	-0.0885597	0.975342	0.25897	0.107788	0.44337	0.723735	0.1844
Putrescine	0.593188	0.31163	0.12428	0.406271	0.112367	-1.58531	0.374071	-1.10655	0.973121	0.040312	0.990464	0.0946407	0.0313951	-1.89694	0.167216	-1.41818	0.904008	-0.271318	0.0661005	-1.99158	0.277263	-1.51282	0.827642	-0.365959	0.975342	0.478767	0.123048	1.62562	0.618127	1.14686
Cadaverine	0.988891	-0.13546	0.0291979	0.887457	0.860506	-0.289555	0.465402	-1.24911	0.8593	-0.617976	0.355398	1.02292	0.919249	-0.154095	0.413854	-1.11365	0.904008	-0.482516	0.509089	-1.17701	0.304203	-2.13656	0.741697	-1.50543	0.975342	-0.959553	0.866444	-0.32842	0.787089	0.631132
Spermidine	0.790378	0.479705	0.871803	0.0699391	0.0799481	-3.64235	0.14476	-3.85367	0.79266	1.25329	0.904518	-0.409766	0.0203864	-4.12205	0.0383798	-4.33337	0.887973	0.773587	0.0808394	-3.71229	0.142642	-3.9236	0.827642	1.18335	0.98285	-0.211315	0.0553224	4.89564	0.115954	5.10696
Spermine	0.992356	0.0886381	0.425469	-0.919719	0.0808942	-8.12109	0.312	-6.55877	0.973121	0.200458	0.904518	-1.00836	0.0495289	-8.20973	0.167216	-6.6474	0.987252	0.11182	0.145197	-7.20137	0.339118	-5.63905	0.874742	1.12018	0.975342	1.56233	0.108223	8.32155	0.447875	6.75922
Ornithine	0.593188	0.0821156	0.617307	0.0257538	0.294869	-0.259825	0.587339	-0.134128	0.926894	-0.0552849	0.898784	-0.0563619	0.105217	-0.34194	0.290209	-0.216244	0.887973	-0.137401	0.245482	-0.285578	0.552505	-0.159882	0.827642	-0.0810386	0.975342	0.125696	0.469301	0.20454	0.825013	0.0788436
Nicoti0mide	0.0694843	1.12957	0.351614	-0.312913	0.963218	0.0603707	0.735555	0.52735	0.668985	1.96495	0.0148139	-1.44248	0.414989	-1.0692	0.650481	-0.602218	0.887973	0.835379	0.803128	0.373284	0.597198	0.840263	0.403679	2.27786	0.975342	0.466979	0.164213	1.90458	0.697906	1.4376
L.Glutamine	0.988891	0.000114998	0.351614	0.000788518	0.325905	-0.00355329	0.374071	-0.00372214	0.79266	-0.00213021	0.904518	0.00067352	0.266363	-0.00366828	0.236497	-0.00383714	0.887973	-0.0022452	0.238814	-0.0043418	0.304203	-0.00451066	0.741697	-0.00291872	0.98285	-0.000168851	0.74382	0.00142308	0.771133	0.00159193
L.Asparagine	0.997865	-2.5304e-05	0.938172	7.46078e-05	0.795314	0.00137049	0.881405	-0.000733422	0.825107	0.00250182	0.990464	9.99118e-05	0.761786	0.0013958	0.845439	-0.000708118	0.887973	0.00252713	0.803128	0.00129589	0.865824	-0.00080803	0.827642	0.00242721	0.975342	-0.00210392	0.866444	0.00113133	0.730501	0.00323524
H.	0.161297	40.9105	0.259315	19.0601	0.764871	21.4662	0.792533	-16.8661	0.825107	31.9009	0.81458	-21.8503	0.761786	-19.4443	0.300054	-57.7766	0.936362	-9.00959	0.975713	2.40606	0.620342	-35.9262	0.891693	12.8408	0.975342	-38.3323	0.889033	10.4347	0.723735	48.767
D.Ribose	0.161297	0.00154146	0.259315	0.000718162	0.764871	0.00080882	0.792533	-0.000635495	0.825107	0.00120199	0.81458	-0.000823294	0.761786	-0.000732637	0.300054	-0.00217695	0.936362	-0.00033947	0.975713	9.06576e-05	0.620342	-0.00135366	0.891693	0.000483824	0.975342	-0.00144432	0.889033	0.000393166	0.723735	0.00183748

## Sheet: GMbC metadata vs EIR
			GMbC metadata vs EIR
EIR	Lifestyle (industrilised)		Gender ()		Age		BMI
	P (FDR)	Estimate	P (FDR)	Estimate	P (FDR)	Estimate	P (FDR)	Estimate
Amensalism/Competition	4.7556e-171	0.387944	0.141999	-0.0221744	0.883591	-0.000120811	1.30666e-07	0.00802857
Amensalism/Antagonism	6.57538e-145	0.403225	0.141999	0.0225993	0.247601	-0.000805604	1.17278e-08	0.0101925
Amensalism/Commensalism	2.82542e-26	0.641219	0.275671	-0.0663873	0.923158	0.000211439	0.147811	0.0120338
Amensalism/Mutualism	1.61684e-16	0.549817	0.19272	0.0949568	0.862739	-0.00157944	0.0720274	0.0167303
Amensalism/Neutralism	0.0011592	-0.246724	0.141999	-0.125311	0.180783	0.00536968	0.00362313	-0.0291259
Competition/Antagonism	0.116029	0.015281	2.90646e-05	0.0447738	0.180783	-0.000684794	0.122678	0.00216397
Competition/Commensalism	1.91165e-05	0.233734	0.444886	-0.0390639	0.883591	0.000440554	0.546004	0.00422704
Competition/Mutualism	0.0131954	0.148244	0.141999	0.100989	0.883591	-0.000871896	0.353084	0.00798431
Competition/Neutralism	2.72494e-17	-0.575969	0.141999	-0.113382	0.180783	0.00482211	0.000608451	-0.0305033
Antagonism/Commensalism	0.00061029	0.169598	0.19272	-0.0683269	0.883591	0.000713954	0.685777	0.00235518
Antagonism/Mutualism	0.0539938	0.103734	0.254785	0.0648816	0.883591	-0.000643388	0.481221	0.00555982
Antagonism/Neutralism	2.35936e-22	-0.61383	0.110348	-0.144237	0.180783	0.0047685	0.000608451	-0.0280038
Commensalism/Mutualism	0.00061029	-0.0742581	0.444886	0.0165098	0.247601	0.00118531	0.504939	-0.00200696
Commensalism/Neutralism	3.00058e-54	-0.510416	0.141999	-0.0604874	0.180783	0.00294723	0.353084	0.00428454
Mutualism/Neutralism	2.58667e-48	-0.517802	0.141999	-0.063098	0.247601	0.0019978	0.0367429	0.0099354

## Sheet: Alpha diversity vs EiR
Cohort	Diversity measure	Interaction	rho	P value	FDR	Segnificant	Type
POPGEN	Shannon	Amensalism/Antagonism	0.125293	3.91675e-10	4.40634e-09	TRUE	Ex/Ex
POPGEN	Shannon	Amensalism/Competition	0.0154419	0.442374	0.538022	FALSE	Ex/Ex
POPGEN	Shannon	Amensalism/Commensalism	-0.0508283	0.0114045	0.0233273	TRUE	Ex/C
POPGEN	Shannon	Amensalism/Mutualism	0.015817	0.431367	0.538022	FALSE	Ex/C
POPGEN	Shannon	Amensalism/Neutralism	-0.00198869	0.921197	0.942133	FALSE	Ex/N
POPGEN	Shannon	Antagonism/Competition	-0.0999899	6.15036e-07	2.76766e-06	TRUE	Ex/Ex
POPGEN	Shannon	Antagonism/Commensalism	-0.0943295	2.56557e-06	9.62087e-06	TRUE	Ex/C
POPGEN	Shannon	Antagonism/Mutualism	-0.0338939	0.0916967	0.152828	FALSE	Ex/C
POPGEN	Shannon	Antagonism/Neutralism	-0.0379155	0.0591925	0.102448	FALSE	Ex/N
POPGEN	Shannon	Competition/Commensalism	-0.053562	0.00766861	0.0172544	TRUE	Ex/C
POPGEN	Shannon	Competition/Mutualism	0.00497867	0.804396	0.84181	FALSE	Ex/C
POPGEN	Shannon	Competition/Neutralism	-0.00975402	0.627521	0.688743	FALSE	Ex/N
POPGEN	Shannon	Commensalism/Mutualism	0.076528	0.000137609	0.000344024	TRUE	C/C
POPGEN	Shannon	Commensalism/Neutralism	0.0305469	0.128539	0.199457	FALSE	C/N
POPGEN	Shannon	Mutualism/Neutralism	-0.0111156	0.580293	0.669568	FALSE	C/N
POPGEN	Simpson	Amensalism/Antagonism	0.11383	1.34016e-08	6.70081e-08	TRUE	Ex/Ex
POPGEN	Simpson	Amensalism/Competition	0.0250172	0.213258	0.319887	FALSE	Ex/Ex
POPGEN	Simpson	Amensalism/Commensalism	-0.044526	0.0266904	0.0500445	FALSE	Ex/C
POPGEN	Simpson	Amensalism/Mutualism	0.0144037	0.473658	0.560911	FALSE	Ex/C
POPGEN	Simpson	Amensalism/Neutralism	-0.00647813	0.747261	0.800636	FALSE	Ex/N
POPGEN	Simpson	Antagonism/Competition	-0.0828266	3.67128e-05	9.7181e-05	TRUE	Ex/Ex
POPGEN	Simpson	Antagonism/Commensalism	-0.0835901	3.10772e-05	8.74046e-05	TRUE	Ex/C
POPGEN	Simpson	Antagonism/Mutualism	-0.0313657	0.118606	0.190617	FALSE	Ex/C
POPGEN	Simpson	Antagonism/Neutralism	-0.0393957	0.0499405	0.0898929	FALSE	Ex/N
POPGEN	Simpson	Competition/Commensalism	-0.0508479	0.0113728	0.0233273	TRUE	Ex/C
POPGEN	Simpson	Competition/Mutualism	0.00140068	0.944452	0.944452	FALSE	Ex/C
POPGEN	Simpson	Competition/Neutralism	-0.0171181	0.39444	0.518745	FALSE	Ex/N
POPGEN	Simpson	Commensalism/Mutualism	0.0692951	0.000558119	0.00132186	TRUE	C/C
POPGEN	Simpson	Commensalism/Neutralism	0.020177	0.315479	0.443642	FALSE	C/N
POPGEN	Simpson	Mutualism/Neutralism	-0.0167936	0.403468	0.518745	FALSE	C/N
POPGEN	Richness	Amensalism/Antagonism	-0.0913404	5.28382e-06	1.69837e-05	TRUE	Ex/Ex
POPGEN	Richness	Amensalism/Competition	0.0211915	0.291757	0.423518	FALSE	Ex/Ex
POPGEN	Richness	Amensalism/Commensalism	-0.163912	2.22564e-16	1.00154e-14	TRUE	Ex/C
POPGEN	Richness	Amensalism/Mutualism	-0.120663	1.69802e-09	1.27352e-08	TRUE	Ex/C
POPGEN	Richness	Amensalism/Neutralism	-0.12152	1.2997e-09	1.16973e-08	TRUE	Ex/N
POPGEN	Richness	Antagonism/Competition	0.0937889	2.9284e-06	1.01368e-05	TRUE	Ex/Ex
POPGEN	Richness	Antagonism/Commensalism	-0.138423	4.5451e-12	6.81764e-11	TRUE	Ex/C
POPGEN	Richness	Antagonism/Mutualism	-0.095807	1.78062e-06	7.28437e-06	TRUE	Ex/C
POPGEN	Richness	Antagonism/Neutralism	-0.0856651	1.96171e-05	5.88512e-05	TRUE	Ex/N
POPGEN	Richness	Competition/Commensalism	-0.155938	5.9589e-15	1.34075e-13	TRUE	Ex/C
POPGEN	Richness	Competition/Mutualism	-0.119884	2.16165e-09	1.38963e-08	TRUE	Ex/C
POPGEN	Richness	Competition/Neutralism	-0.116885	5.39865e-09	3.03674e-08	TRUE	Ex/N
POPGEN	Richness	Commensalism/Mutualism	0.0490001	0.0147304	0.0288203	TRUE	C/C
POPGEN	Richness	Commensalism/Neutralism	0.0197696	0.32535	0.443659	FALSE	C/N
POPGEN	Richness	Mutualism/Neutralism	0.0101991	0.611901	0.688388	FALSE	C/N
GMBC	Shannon	Amensalism/Antagonism	0.450921	2.32406e-95	5.22914e-94	TRUE	Ex/Ex
GMBC	Shannon	Amensalism/Competition	0.383008	4.04658e-67	3.64192e-66	TRUE	Ex/Ex
GMBC	Shannon	Amensalism/Commensalism	-0.096886	2.43985e-05	3.78598e-05	TRUE	Ex/C
GMBC	Shannon	Amensalism/Mutualism	-0.120259	1.56176e-07	3.05563e-07	TRUE	Ex/C
GMBC	Shannon	Amensalism/Neutralism	-0.015524	0.499889	0.51125	FALSE	Ex/N
GMBC	Shannon	Antagonism/Competition	-0.250348	2.05345e-28	5.43559e-28	TRUE	Ex/Ex
GMBC	Shannon	Antagonism/Commensalism	-0.284317	1.70565e-36	7.00906e-36	TRUE	Ex/C
GMBC	Shannon	Antagonism/Mutualism	-0.340423	1.60772e-52	9.04345e-52	TRUE	Ex/C
GMBC	Shannon	Antagonism/Neutralism	-0.0976561	2.09985e-05	3.63435e-05	TRUE	Ex/N
GMBC	Shannon	Competition/Commensalism	-0.203018	4.85463e-19	1.14978e-18	TRUE	Ex/C
GMBC	Shannon	Competition/Mutualism	-0.261495	6.15666e-31	2.03055e-30	TRUE	Ex/C
GMBC	Shannon	Competition/Neutralism	-0.0684645	0.00289427	0.00407007	TRUE	Ex/N
GMBC	Shannon	Commensalism/Mutualism	0.0622772	0.00674857	0.00867673	TRUE	C/C
GMBC	Shannon	Commensalism/Neutralism	0.0382545	0.0963063	0.105702	FALSE	C/N
GMBC	Shannon	Mutualism/Neutralism	0.0571394	0.0129503	0.0152657	TRUE	C/N
GMBC	Simpson	Amensalism/Antagonism	0.452193	5.93386e-96	2.67024e-94	TRUE	Ex/Ex
GMBC	Simpson	Amensalism/Competition	0.383197	3.44682e-67	3.64192e-66	TRUE	Ex/Ex
GMBC	Simpson	Amensalism/Commensalism	-0.09653	2.61413e-05	3.92119e-05	TRUE	Ex/C
GMBC	Simpson	Amensalism/Mutualism	-0.119607	1.82353e-07	3.41912e-07	TRUE	Ex/C
GMBC	Simpson	Amensalism/Neutralism	-0.0146115	0.525426	0.525426	FALSE	Ex/N
GMBC	Simpson	Antagonism/Competition	-0.251968	8.98485e-29	2.52699e-28	TRUE	Ex/Ex
GMBC	Simpson	Antagonism/Commensalism	-0.28431	1.71332e-36	7.00906e-36	TRUE	Ex/C
GMBC	Simpson	Antagonism/Mutualism	-0.340437	1.59168e-52	9.04345e-52	TRUE	Ex/C
GMBC	Simpson	Antagonism/Neutralism	-0.0969983	2.38717e-05	3.78598e-05	TRUE	Ex/N
GMBC	Simpson	Competition/Commensalism	-0.202673	5.58145e-19	1.19603e-18	TRUE	Ex/C
GMBC	Simpson	Competition/Mutualism	-0.260951	8.23299e-31	2.4699e-30	TRUE	Ex/C
GMBC	Simpson	Competition/Neutralism	-0.067408	0.00336053	0.00458253	TRUE	Ex/N
GMBC	Simpson	Commensalism/Mutualism	0.0623525	0.00668216	0.00867673	TRUE	C/C
GMBC	Simpson	Commensalism/Neutralism	0.0389572	0.0903411	0.101634	FALSE	C/N
GMBC	Simpson	Mutualism/Neutralism	0.0575538	0.0123081	0.0149693	TRUE	C/N
GMBC	Richness	Amensalism/Antagonism	0.448971	1.86647e-94	2.79971e-93	TRUE	Ex/Ex
GMBC	Richness	Amensalism/Competition	0.381779	1.1485e-66	8.61377e-66	TRUE	Ex/Ex
GMBC	Richness	Amensalism/Commensalism	-0.0969017	2.43241e-05	3.78598e-05	TRUE	Ex/C
GMBC	Richness	Amensalism/Mutualism	-0.120668	1.41661e-07	2.8976e-07	TRUE	Ex/C
GMBC	Richness	Amensalism/Neutralism	-0.0159645	0.487801	0.51049	FALSE	Ex/N
GMBC	Richness	Antagonism/Competition	-0.248873	4.33639e-28	1.0841e-27	TRUE	Ex/Ex
GMBC	Richness	Antagonism/Commensalism	-0.283674	2.48803e-36	9.33011e-36	TRUE	Ex/C
GMBC	Richness	Antagonism/Mutualism	-0.339804	2.5262e-52	1.2631e-51	TRUE	Ex/C
GMBC	Richness	Antagonism/Neutralism	-0.097672	2.09332e-05	3.63435e-05	TRUE	Ex/N
GMBC	Richness	Competition/Commensalism	-0.202743	5.42557e-19	1.19603e-18	TRUE	Ex/C
GMBC	Richness	Competition/Mutualism	-0.261447	6.31726e-31	2.03055e-30	TRUE	Ex/C
GMBC	Richness	Competition/Neutralism	-0.0688932	0.00272254	0.00395207	TRUE	Ex/N
GMBC	Richness	Commensalism/Mutualism	0.0619277	0.00706484	0.00883106	TRUE	C/C
GMBC	Richness	Commensalism/Neutralism	0.0377915	0.100406	0.107578	FALSE	C/N
GMBC	Richness	Mutualism/Neutralism	0.0569645	0.0132303	0.0152657	TRUE	C/N
Longitudenal (Spanish)	Evenness	Antagonism/Mutualism	-0.438961	0.00112284	0.00904066	FALSE
Longitudenal (Spanish)	Evenness	Amensalism/Competition	0.415175	0.00216257	0.0124465	FALSE
Longitudenal (Spanish)	Evenness	Commensalism/Mutualism	-0.409853	0.00248929	0.0124465	FALSE
Longitudenal (Spanish)	Evenness	Competition/Mutualism	-0.345025	0.011763	0.0392099	FALSE
Longitudenal (Spanish)	Evenness	Mutualism/Neutralism	0.313659	0.0225918	0.0539666	TRUE
Longitudenal (Spanish)	Evenness	Amensalism/Mutualism	-0.289469	0.0358956	0.0797681	TRUE
Longitudenal (Spanish)	Evenness	Amensalism/Antagonism	0.233511	0.0924576	0.184915	TRUE
Longitudenal (Spanish)	Evenness	Commensalism/Neutralism	-0.147315	0.291585	0.448593	TRUE
Longitudenal (Spanish)	Evenness	Antagonism/Neutralism	-0.109337	0.43466	0.620942	FALSE
Longitudenal (Spanish)	Evenness	Competition/Neutralism	-0.101838	0.466966	0.648421	FALSE
Longitudenal (Spanish)	Evenness	Amensalism/Commensalism	0.0906305	0.517584	0.690112	FALSE
Longitudenal (Spanish)	Evenness	Antagonism/Commensalism	-0.0752298	0.591398	0.754976	FALSE
Longitudenal (Spanish)	Evenness	Antagonism/Competition	-0.0493469	0.724981	0.812262	FALSE
Longitudenal (Spanish)	Evenness	Competition/Commensalism	-0.0492662	0.725413	0.812262	FALSE
Longitudenal (Spanish)	Evenness	Amensalism/Neutralism	0.00507983	0.971329	0.971329	FALSE
Longitudenal (Spanish)	Richness	Amensalism/Neutralism	-0.505776	0.00011187	0.00188878	FALSE
Longitudenal (Spanish)	Richness	Antagonism/Mutualism	-0.519164	6.80131e-05	0.00188878	FALSE
Longitudenal (Spanish)	Richness	Antagonism/Neutralism	-0.50251	0.000125918	0.00188878	FALSE
Longitudenal (Spanish)	Richness	Competition/Neutralism	-0.529607	4.54569e-05	0.00188878	FALSE
Longitudenal (Spanish)	Richness	Competition/Mutualism	-0.465211	0.000448321	0.00448321	TRUE
Longitudenal (Spanish)	Richness	Amensalism/Competition	0.409282	0.00234168	0.0124465	TRUE
Longitudenal (Spanish)	Richness	Amensalism/Mutualism	-0.403597	0.0027285	0.0125931	TRUE
Longitudenal (Spanish)	Richness	Competition/Commensalism	-0.360491	0.00801013	0.028271	TRUE
Longitudenal (Spanish)	Richness	Antagonism/Commensalism	-0.311055	0.0233855	0.0539666	TRUE
Longitudenal (Spanish)	Richness	Commensalism/Neutralism	-0.314361	0.0218786	0.0539666	TRUE
Longitudenal (Spanish)	Richness	Amensalism/Commensalism	-0.26303	0.0570563	0.122264	TRUE
Longitudenal (Spanish)	Richness	Commensalism/Mutualism	-0.253997	0.0664673	0.137518	TRUE
Longitudenal (Spanish)	Richness	Antagonism/Competition	0.211819	0.127852	0.239722	FALSE
Longitudenal (Spanish)	Richness	Mutualism/Neutralism	-0.0558076	0.691436	0.812262	FALSE
Longitudenal (Spanish)	Richness	Amensalism/Antagonism	0.0413718	0.768655	0.838532	FALSE
Longitudenal (Spanish)	Shannon	Antagonism/Mutualism	-0.480164	0.000323325	0.0038799	FALSE
Longitudenal (Spanish)	Shannon	Amensalism/Competition	0.436462	0.00120542	0.00904066	FALSE
Longitudenal (Spanish)	Shannon	Commensalism/Mutualism	-0.427995	0.00152731	0.010182	FALSE
Longitudenal (Spanish)	Shannon	Competition/Mutualism	-0.383567	0.00483864	0.020737	FALSE
Longitudenal (Spanish)	Shannon	Amensalism/Mutualism	-0.327528	0.0170557	0.0502876	TRUE
Longitudenal (Spanish)	Shannon	Mutualism/Neutralism	0.323738	0.0184388	0.0502876	TRUE
Longitudenal (Spanish)	Shannon	Amensalism/Antagonism	0.22956	0.0982282	0.190119	TRUE
Longitudenal (Spanish)	Shannon	Commensalism/Neutralism	-0.158362	0.25659	0.427297	TRUE
Longitudenal (Spanish)	Shannon	Antagonism/Neutralism	-0.137558	0.324986	0.48748	FALSE
Longitudenal (Spanish)	Shannon	Competition/Neutralism	-0.13393	0.338006	0.494642	FALSE
Longitudenal (Spanish)	Shannon	Antagonism/Commensalism	-0.0999032	0.475509	0.648421	FALSE
Longitudenal (Spanish)	Shannon	Competition/Commensalism	-0.0814385	0.561076	0.731839	FALSE
Longitudenal (Spanish)	Shannon	Amensalism/Commensalism	0.062248	0.657057	0.80456	FALSE
Longitudenal (Spanish)	Shannon	Antagonism/Competition	-0.0283825	0.839789	0.899773	FALSE
Longitudenal (Spanish)	Shannon	Amensalism/Neutralism	-0.024996	0.858722	0.903917	FALSE
Longitudenal (Spanish)	Simpson	Commensalism/Mutualism	-0.375101	0.0059317	0.0237268	FALSE
Longitudenal (Spanish)	Simpson	Mutualism/Neutralism	0.364377	0.00762394	0.028271	FALSE
Longitudenal (Spanish)	Simpson	Amensalism/Antagonism	0.332043	0.0155247	0.0490255	FALSE
Longitudenal (Spanish)	Simpson	Antagonism/Mutualism	-0.325673	0.017721	0.0502876	FALSE
Longitudenal (Spanish)	Simpson	Amensalism/Competition	0.319868	0.0199491	0.0520411	TRUE
Longitudenal (Spanish)	Simpson	Competition/Mutualism	-0.205854	0.138945	0.252627	TRUE
Longitudenal (Spanish)	Simpson	Amensalism/Commensalism	0.194888	0.161604	0.285184	TRUE
Longitudenal (Spanish)	Simpson	Antagonism/Competition	-0.168441	0.22725	0.389572	FALSE
Longitudenal (Spanish)	Simpson	Amensalism/Neutralism	0.156104	0.2635	0.427297	FALSE
Longitudenal (Spanish)	Simpson	Amensalism/Mutualism	-0.151347	0.278467	0.439684	FALSE
Longitudenal (Spanish)	Simpson	Competition/Commensalism	0.0686986	0.624066	0.780083	FALSE
Longitudenal (Spanish)	Simpson	Competition/Neutralism	0.048218	0.731036	0.812262	FALSE
Longitudenal (Spanish)	Simpson	Commensalism/Neutralism	-0.0569263	0.684779	0.812262	FALSE
Longitudenal (Spanish)	Simpson	Antagonism/Neutralism	0.0208837	0.881818	0.912225	FALSE
Longitudenal (Spanish)	Simpson	Antagonism/Commensalism	0.0133849	0.924175	0.939839	FALSE

## Sheet: Intervention
		Intervention results
Intervention Metabolite	cpd ID	Relation	P value (FDR)	Direction	Relative Change
H2O	cpd00001	Amensalism/Antagonism	1.06383e-06	1	0.00157971
H2O	cpd00001	Amensalism/Competition	1.37239e-59	1	0.0211224
H2O	cpd00001	Amensalism/Commensalism	1.07287e-36	1	0.000989911
H2O	cpd00001	Amensalism/Neutralism	8.56608e-65	1	0.00105789
H2O	cpd00001	Amensalism/Mutualism	7.94294e-53	1	0.000976686
H2O	cpd00001	Antagonism/Competition	1.86408e-60	1	-0.00972697
H2O	cpd00001	Antagonism/Commensalism	3.63906e-28	1	0.000521486
H2O	cpd00001	Antagonism/Neutralism	1.90638e-73	1	0.000576633
H2O	cpd00001	Antagonism/Mutualism	1.03716e-48	1	0.000516116
H2O	cpd00001	Competition/Commensalism	1.25374e-62	-1	-0.00705885
H2O	cpd00001	Competition/Neutralism	5.7119e-18	1	-0.00219792
H2O	cpd00001	Competition/Mutualism	7.91189e-53	-1	-0.00481122
H2O	cpd00001	Commensalism/Neutralism	2.68315e-25	1	0
H2O	cpd00001	Commensalism/Mutualism	0.012456	1	0
H2O	cpd00001	Neutralism/Mutualism	1.88353e-09	-1	0
Phosphate	cpd00009	Amensalism/Antagonism	3.10438e-10	1	0.00206568
Phosphate	cpd00009	Amensalism/Competition	1.99049e-68	1	0.0239043
Phosphate	cpd00009	Amensalism/Commensalism	1.30377e-43	1	0.00117568
Phosphate	cpd00009	Amensalism/Neutralism	4.2058e-73	1	0.00126466
Phosphate	cpd00009	Amensalism/Mutualism	1.85995e-61	1	0.00117606
Phosphate	cpd00009	Antagonism/Competition	3.22357e-77	1	-0.00273986
Phosphate	cpd00009	Antagonism/Commensalism	9.42873e-65	1	0.000487118
Phosphate	cpd00009	Antagonism/Neutralism	2.24334e-126	1	0.000544722
Phosphate	cpd00009	Antagonism/Mutualism	1.36743e-101	1	0.000512753
Phosphate	cpd00009	Competition/Commensalism	1.45523e-76	-1	-0.00842586
Phosphate	cpd00009	Competition/Neutralism	2.88221e-25	1	-0.00279005
Phosphate	cpd00009	Competition/Mutualism	9.31477e-66	-1	-0.00596811
Phosphate	cpd00009	Commensalism/Neutralism	6.92839e-29	1	0
Phosphate	cpd00009	Commensalism/Mutualism	0.00489554	1	0
Phosphate	cpd00009	Neutralism/Mutualism	2.14344e-09	-1	0
CO2	cpd00011	Amensalism/Antagonism	4.63853e-96	-1	-0.00674399
CO2	cpd00011	Amensalism/Competition	1.28938e-29	1	0.0108262
CO2	cpd00011	Amensalism/Commensalism	0.0913839	1	0.000104323
CO2	cpd00011	Amensalism/Neutralism	0.9456	-1	0.000161569
CO2	cpd00011	Amensalism/Mutualism	0.0206293	1	0.00012391
CO2	cpd00011	Antagonism/Competition	7.94003e-71	1	0.00704094
CO2	cpd00011	Antagonism/Commensalism	1.80137e-192	1	0.00157336
CO2	cpd00011	Antagonism/Neutralism	2.00267e-123	1	0.00108638
CO2	cpd00011	Antagonism/Mutualism	1.90167e-206	1	0.00126666
CO2	cpd00011	Competition/Commensalism	2.43163e-40	-1	-0.00413809
CO2	cpd00011	Competition/Neutralism	4.56548e-40	-1	-0.00197658
CO2	cpd00011	Competition/Mutualism	3.97965e-38	-1	-0.0030472
CO2	cpd00011	Commensalism/Neutralism	0.867786	-1	0
CO2	cpd00011	Commensalism/Mutualism	0.135143	1	0
CO2	cpd00011	Neutralism/Mutualism	0.0164599	1	0
Ammonium	cpd00013	Amensalism/Antagonism	2.52071e-69	1	0.00748712
Ammonium	cpd00013	Amensalism/Competition	4.98621e-199	1	0.0638696
Ammonium	cpd00013	Amensalism/Commensalism	2.00065e-162	1	0.00327209
Ammonium	cpd00013	Amensalism/Neutralism	3.29841e-153	1	0.00249066
Ammonium	cpd00013	Amensalism/Mutualism	2.72183e-183	1	0.0028923
Ammonium	cpd00013	Antagonism/Competition	1.53863e-209	1	0.0194903
Ammonium	cpd00013	Antagonism/Commensalism	1.12442e-121	1	0.00101637
Ammonium	cpd00013	Antagonism/Neutralism	7.95167e-144	1	0.000860205
Ammonium	cpd00013	Antagonism/Mutualism	2.00342e-158	1	0.000973686
Ammonium	cpd00013	Competition/Commensalism	1.8778e-199	-1	-0.0222788
Ammonium	cpd00013	Competition/Neutralism	2.43762e-122	-1	-0.0104203
Ammonium	cpd00013	Competition/Mutualism	1.95151e-198	-1	-0.0172695
Ammonium	cpd00013	Commensalism/Neutralism	3.85656e-13	1	0
Ammonium	cpd00013	Commensalism/Mutualism	0.00318805	-1	0
Ammonium	cpd00013	Neutralism/Mutualism	0.0259298	-1	0
L-Glutamate	cpd00023	Amensalism/Antagonism	2.33057e-135	1	0.00762937
L-Glutamate	cpd00023	Amensalism/Competition	2.11344e-146	1	0.033923
L-Glutamate	cpd00023	Amensalism/Commensalism	2.09217e-131	1	0.00206801
L-Glutamate	cpd00023	Amensalism/Neutralism	1.14292e-135	1	0.00162491
L-Glutamate	cpd00023	Amensalism/Mutualism	1.33238e-144	1	0.00178736
L-Glutamate	cpd00023	Antagonism/Competition	1.14895e-131	1	0.0131209
L-Glutamate	cpd00023	Antagonism/Commensalism	0.124862	1	7.72535e-16
L-Glutamate	cpd00023	Antagonism/Neutralism	4.31013e-14	1	5.02998e-05
L-Glutamate	cpd00023	Antagonism/Mutualism	2.61048e-07	-1	3.5538e-05
L-Glutamate	cpd00023	Competition/Commensalism	2.32053e-139	-1	-0.0116708
L-Glutamate	cpd00023	Competition/Neutralism	4.61792e-78	1	-0.00507783
L-Glutamate	cpd00023	Competition/Mutualism	4.54962e-137	-1	-0.00831217
L-Glutamate	cpd00023	Commensalism/Neutralism	4.52432e-10	1	0
L-Glutamate	cpd00023	Commensalism/Mutualism	0.0916201	-1	0
L-Glutamate	cpd00023	Neutralism/Mutualism	0.000171407	-1	0
D-Glucose	cpd00027	Amensalism/Antagonism	0.0269923	1	-0.00100804
D-Glucose	cpd00027	Amensalism/Competition	2.35611e-58	1	0.031802
D-Glucose	cpd00027	Amensalism/Commensalism	1.93631e-51	1	0.0019315
D-Glucose	cpd00027	Amensalism/Neutralism	1.84439e-69	1	0.00203593
D-Glucose	cpd00027	Amensalism/Mutualism	8.64328e-37	1	0.00134253
D-Glucose	cpd00027	Antagonism/Competition	2.37531e-73	1	-0.00724038
D-Glucose	cpd00027	Antagonism/Commensalism	5.79918e-102	1	0.0016079
D-Glucose	cpd00027	Antagonism/Neutralism	2.8759e-107	1	0.00146446
D-Glucose	cpd00027	Antagonism/Mutualism	1.74341e-72	1	0.000939285
D-Glucose	cpd00027	Competition/Commensalism	3.96738e-58	-1	-0.0107497
D-Glucose	cpd00027	Competition/Neutralism	5.24778e-09	1	-0.00280534
D-Glucose	cpd00027	Competition/Mutualism	2.54876e-61	-1	-0.00875956
D-Glucose	cpd00027	Commensalism/Neutralism	8.18128e-08	1	0
D-Glucose	cpd00027	Commensalism/Mutualism	3.78505e-24	0	0
D-Glucose	cpd00027	Neutralism/Mutualism	7.36799e-37	-1	0
Acetate	cpd00029	Amensalism/Antagonism	2.51032e-14	1	0.00233075
Acetate	cpd00029	Amensalism/Competition	1.0554e-40	1	0.014566
Acetate	cpd00029	Amensalism/Commensalism	2.10742e-33	1	0.000850762
Acetate	cpd00029	Amensalism/Neutralism	1.19534e-58	1	0.000842881
Acetate	cpd00029	Amensalism/Mutualism	1.612e-38	1	0.000740136
Acetate	cpd00029	Antagonism/Competition	2.05398e-37	1	-0.0098446
Acetate	cpd00029	Antagonism/Commensalism	6.30095e-14	1	0.000191178
Acetate	cpd00029	Antagonism/Neutralism	6.62891e-56	1	0.000288383
Acetate	cpd00029	Antagonism/Mutualism	3.42536e-24	-1	0.000188857
Acetate	cpd00029	Competition/Commensalism	2.47622e-38	-1	-0.00466871
Acetate	cpd00029	Competition/Neutralism	2.43324e-08	1	-0.00137287
Acetate	cpd00029	Competition/Mutualism	2.59116e-38	-1	-0.00342133
Acetate	cpd00029	Commensalism/Neutralism	3.61361e-21	1	0
Acetate	cpd00029	Commensalism/Mutualism	0.498618	-1	0
Acetate	cpd00029	Neutralism/Mutualism	1.55696e-14	-1	0
Mn2+	cpd00030	Amensalism/Antagonism	5.64407e-51	-1	-0.000309685
Mn2+	cpd00030	Amensalism/Competition	1.98767e-62	-1	-0.00180998
Mn2+	cpd00030	Amensalism/Commensalism	4.15776e-53	-1	-8.98366e-05
Mn2+	cpd00030	Amensalism/Neutralism	6.20765e-17	1	-2.36109e-05
Mn2+	cpd00030	Amensalism/Mutualism	9.52908e-55	-1	-7.1603e-05
Mn2+	cpd00030	Antagonism/Competition	1.54242e-67	-1	-0.00888158
Mn2+	cpd00030	Antagonism/Commensalism	7.24925e-07	-1	0
Mn2+	cpd00030	Antagonism/Neutralism	6.04242e-28	1	1.77303e-16
Mn2+	cpd00030	Antagonism/Mutualism	5.92504e-05	1	0
Mn2+	cpd00030	Competition/Commensalism	9.01954e-69	1	0.000659896
Mn2+	cpd00030	Competition/Neutralism	5.5038e-98	1	0.000882562
Mn2+	cpd00030	Competition/Mutualism	1.69249e-69	1	0.000560071
Mn2+	cpd00030	Commensalism/Neutralism	9.71928e-14	1	0
Mn2+	cpd00030	Commensalism/Mutualism	0.188129	0	0
Mn2+	cpd00030	Neutralism/Mutualism	1.98335e-17	-1	0
Glycine	cpd00033	Amensalism/Antagonism	4.39599e-232	1	0.0288746
Glycine	cpd00033	Amensalism/Competition	1.81886e-242	1	0.0807776
Glycine	cpd00033	Amensalism/Commensalism	1.44392e-236	1	0.00567323
Glycine	cpd00033	Amensalism/Neutralism	2.15237e-210	1	0.00475437
Glycine	cpd00033	Amensalism/Mutualism	1.00304e-228	1	0.00457392
Glycine	cpd00033	Antagonism/Competition	1.5208e-166	1	0.0231661
Glycine	cpd00033	Antagonism/Commensalism	8.62433e-47	-1	-0.000492671
Glycine	cpd00033	Antagonism/Neutralism	1.97512e-09	1	0.000450534
Glycine	cpd00033	Antagonism/Mutualism	2.93461e-55	-1	-0.000397944
Glycine	cpd00033	Competition/Commensalism	1.61381e-228	-1	-0.0262211
Glycine	cpd00033	Competition/Neutralism	7.20855e-64	-1	-0.00972083
Glycine	cpd00033	Competition/Mutualism	6.00246e-232	-1	-0.020539
Glycine	cpd00033	Commensalism/Neutralism	2.68896e-40	1	0
Glycine	cpd00033	Commensalism/Mutualism	3.66741e-05	-1	0
Glycine	cpd00033	Neutralism/Mutualism	8.79309e-57	-1	0
Zn2+	cpd00034	Amensalism/Antagonism	8.09186e-26	1	0.00314287
Zn2+	cpd00034	Amensalism/Competition	8.50572e-84	1	0.0270878
Zn2+	cpd00034	Amensalism/Commensalism	3.86686e-49	1	0.00121102
Zn2+	cpd00034	Amensalism/Neutralism	2.03391e-77	1	0.00138775
Zn2+	cpd00034	Amensalism/Mutualism	6.90487e-67	1	0.00122628
Zn2+	cpd00034	Antagonism/Competition	2.12057e-88	1	0.00166372
Zn2+	cpd00034	Antagonism/Commensalism	8.1335e-22	1	0.000262211
Zn2+	cpd00034	Antagonism/Neutralism	1.13258e-63	1	0.000352207
Zn2+	cpd00034	Antagonism/Mutualism	5.35746e-45	1	0.000302603
Zn2+	cpd00034	Competition/Commensalism	2.36877e-92	-1	-0.00938693
Zn2+	cpd00034	Competition/Neutralism	8.58342e-35	-1	-0.00274388
Zn2+	cpd00034	Competition/Mutualism	3.02865e-81	-1	-0.0063496
Zn2+	cpd00034	Commensalism/Neutralism	1.55549e-27	1	0
Zn2+	cpd00034	Commensalism/Mutualism	0.00223343	1	0
Zn2+	cpd00034	Neutralism/Mutualism	3.00528e-08	-1	0
L-Alanine	cpd00035	Amensalism/Antagonism	7.36911e-37	1	0.00356277
L-Alanine	cpd00035	Amensalism/Competition	9.0182e-11	1	0.00603862
L-Alanine	cpd00035	Amensalism/Commensalism	5.58759e-13	-1	0.00049779
L-Alanine	cpd00035	Amensalism/Neutralism	7.69747e-37	1	0.000745354
L-Alanine	cpd00035	Amensalism/Mutualism	7.14775e-25	1	0.000580633
L-Alanine	cpd00035	Antagonism/Competition	0.000205795	1	-0.012917
L-Alanine	cpd00035	Antagonism/Commensalism	2.56191e-19	-1	-3.57694e-05
L-Alanine	cpd00035	Antagonism/Neutralism	0.118525	1	4.31768e-05
L-Alanine	cpd00035	Antagonism/Mutualism	2.27729e-05	-1	0
L-Alanine	cpd00035	Competition/Commensalism	8.97039e-11	-1	-0.00170459
L-Alanine	cpd00035	Competition/Neutralism	0.784464	1	0.000873286
L-Alanine	cpd00035	Competition/Mutualism	4.05622e-06	-1	-0.000669688
L-Alanine	cpd00035	Commensalism/Neutralism	6.32088e-22	1	0
L-Alanine	cpd00035	Commensalism/Mutualism	0.00915542	1	0
L-Alanine	cpd00035	Neutralism/Mutualism	2.57176e-09	-1	0
Succi0te	cpd00036	Amensalism/Antagonism	2.29501e-13	1	0.00297949
Succi0te	cpd00036	Amensalism/Competition	6.03794e-76	1	0.0283501
Succi0te	cpd00036	Amensalism/Commensalism	3.64321e-55	1	0.00143669
Succi0te	cpd00036	Amensalism/Neutralism	3.91942e-70	1	0.00131581
Succi0te	cpd00036	Amensalism/Mutualism	4.05765e-66	1	0.00134495
Succi0te	cpd00036	Antagonism/Competition	4.29162e-82	1	-0.00652794
Succi0te	cpd00036	Antagonism/Commensalism	6.28685e-35	1	0.000503616
Succi0te	cpd00036	Antagonism/Neutralism	3.135e-58	1	0.000523493
Succi0te	cpd00036	Antagonism/Mutualism	1.16343e-50	1	0.000483281
Succi0te	cpd00036	Competition/Commensalism	4.96269e-81	-1	-0.0104049
Succi0te	cpd00036	Competition/Neutralism	5.52018e-35	1	-0.00353018
Succi0te	cpd00036	Competition/Mutualism	2.28107e-75	-1	-0.0074641
Succi0te	cpd00036	Commensalism/Neutralism	3.82525e-19	1	0
Succi0te	cpd00036	Commensalism/Mutualism	0.00667369	1	0
Succi0te	cpd00036	Neutralism/Mutualism	9.11183e-07	-1	0
L-Lysine	cpd00039	Amensalism/Antagonism	4.62342e-141	-1	-0.00421473
L-Lysine	cpd00039	Amensalism/Competition	5.64218e-29	-1	-0.00323862
L-Lysine	cpd00039	Amensalism/Commensalism	1.43324e-87	-1	-0.000572377
L-Lysine	cpd00039	Amensalism/Neutralism	0.245887	1	-1.68612e-05
L-Lysine	cpd00039	Amensalism/Mutualism	3.52926e-24	1	-0.000196611
L-Lysine	cpd00039	Antagonism/Competition	2.31188e-09	-1	-0.0169581
L-Lysine	cpd00039	Antagonism/Commensalism	1.08388e-37	1	0.000373983
L-Lysine	cpd00039	Antagonism/Neutralism	4.46017e-109	1	0.000627505
L-Lysine	cpd00039	Antagonism/Mutualism	5.64788e-156	1	0.000484257
L-Lysine	cpd00039	Competition/Commensalism	3.24576e-09	1	0.000334792
L-Lysine	cpd00039	Competition/Neutralism	2.39007e-56	1	0.00268605
L-Lysine	cpd00039	Competition/Mutualism	1.26413e-36	1	0.00121325
L-Lysine	cpd00039	Commensalism/Neutralism	2.86927e-45	1	0
L-Lysine	cpd00039	Commensalism/Mutualism	1.39268e-41	1	0
L-Lysine	cpd00039	Neutralism/Mutualism	2.57825e-11	-1	0
L-Aspartate	cpd00041	Amensalism/Antagonism	3.33508e-25	-1	-0.00272633
L-Aspartate	cpd00041	Amensalism/Competition	1.0954e-19	1	0.00837137
L-Aspartate	cpd00041	Amensalism/Commensalism	4.66021e-05	1	0.000236702
L-Aspartate	cpd00041	Amensalism/Neutralism	9.04824e-56	1	0.000686472
L-Aspartate	cpd00041	Amensalism/Mutualism	5.0743e-05	1	0.000214524
L-Aspartate	cpd00041	Antagonism/Competition	1.59151e-37	1	-0.00234226
L-Aspartate	cpd00041	Antagonism/Commensalism	2.02284e-121	1	0.000783925
L-Aspartate	cpd00041	Antagonism/Neutralism	2.89153e-202	1	0.00112169
L-Aspartate	cpd00041	Antagonism/Mutualism	9.68779e-125	1	0.00061105
L-Aspartate	cpd00041	Competition/Commensalism	2.27659e-22	1	-0.00311215
L-Aspartate	cpd00041	Competition/Neutralism	2.42349e-15	1	0.0012193
L-Aspartate	cpd00041	Competition/Mutualism	7.17008e-20	-1	-0.00216612
L-Aspartate	cpd00041	Commensalism/Neutralism	5.77305e-57	1	0
L-Aspartate	cpd00041	Commensalism/Mutualism	0.615881	1	0
L-Aspartate	cpd00041	Neutralism/Mutualism	4.18247e-72	-1	0
Sulfate	cpd00048	Amensalism/Antagonism	1.0323e-55	1	0.00602815
Sulfate	cpd00048	Amensalism/Competition	6.16249e-69	1	0.027713
Sulfate	cpd00048	Amensalism/Commensalism	1.39835e-63	1	0.00155269
Sulfate	cpd00048	Amensalism/Neutralism	2.4636e-68	1	0.00132275
Sulfate	cpd00048	Amensalism/Mutualism	1.92078e-52	1	0.00125267
Sulfate	cpd00048	Antagonism/Competition	8.69165e-63	1	-0.0139971
Sulfate	cpd00048	Antagonism/Commensalism	0.770005	1	1.1767e-16
Sulfate	cpd00048	Antagonism/Neutralism	7.27022e-08	1	4.59494e-05
Sulfate	cpd00048	Antagonism/Mutualism	0.110456	-1	0
Sulfate	cpd00048	Competition/Commensalism	4.157e-68	-1	-0.00994193
Sulfate	cpd00048	Competition/Neutralism	1.32508e-29	1	-0.00372613
Sulfate	cpd00048	Competition/Mutualism	6.11086e-72	-1	-0.00756625
Sulfate	cpd00048	Commensalism/Neutralism	6.40351e-08	1	0
Sulfate	cpd00048	Commensalism/Mutualism	0.00416494	1	0
Sulfate	cpd00048	Neutralism/Mutualism	3.69909e-18	-1	0
L-Arginine	cpd00051	Amensalism/Antagonism	2.0425e-274	-1	-0.0624823
L-Arginine	cpd00051	Amensalism/Competition	8.48225e-26	1	0.015463
L-Arginine	cpd00051	Amensalism/Commensalism	2.18231e-36	1	-0.00263034
L-Arginine	cpd00051	Amensalism/Neutralism	4.87627e-20	1	-0.00142843
L-Arginine	cpd00051	Amensalism/Mutualism	3.06594e-30	-1	-0.00154877
L-Arginine	cpd00051	Antagonism/Competition	1.1789e-213	1	0.0397217
L-Arginine	cpd00051	Antagonism/Commensalism	6.19591e-225	1	0.0147462
L-Arginine	cpd00051	Antagonism/Neutralism	5.2863e-125	1	0.0103198
L-Arginine	cpd00051	Antagonism/Mutualism	4.24035e-302	1	0.0125499
L-Arginine	cpd00051	Competition/Commensalism	1.79625e-62	-1	-0.0110291
L-Arginine	cpd00051	Competition/Neutralism	5.36011e-31	-1	-0.00535713
L-Arginine	cpd00051	Competition/Mutualism	2.29237e-62	-1	-0.0079162
L-Arginine	cpd00051	Commensalism/Neutralism	0.0811504	1	0
L-Arginine	cpd00051	Commensalism/Mutualism	4.29143e-08	-1	0
L-Arginine	cpd00051	Neutralism/Mutualism	0.00420601	1	0
L-Glutamine	cpd00053	Amensalism/Antagonism	1.75065e-28	1	-0.00505098
L-Glutamine	cpd00053	Amensalism/Competition	0.263879	1	-0.000528603
L-Glutamine	cpd00053	Amensalism/Commensalism	6.87295e-22	1	0.00150194
L-Glutamine	cpd00053	Amensalism/Neutralism	5.92332e-141	-1	-0.00690842
L-Glutamine	cpd00053	Amensalism/Mutualism	0.000745263	1	-0.000146844
L-Glutamine	cpd00053	Antagonism/Competition	0.182767	1	-0.0183567
L-Glutamine	cpd00053	Antagonism/Commensalism	1.33722e-38	1	0.00319793
L-Glutamine	cpd00053	Antagonism/Neutralism	1.10035e-108	-1	-0.00494987
L-Glutamine	cpd00053	Antagonism/Mutualism	1.71578e-40	1	0.00061522
L-Glutamine	cpd00053	Competition/Commensalism	1.19064e-21	1	0.00585944
L-Glutamine	cpd00053	Competition/Neutralism	1.09552e-125	-1	-0.0163399
L-Glutamine	cpd00053	Competition/Mutualism	0.573754	-1	0.000305516
L-Glutamine	cpd00053	Commensalism/Neutralism	2.20943e-81	-1	0
L-Glutamine	cpd00053	Commensalism/Mutualism	3.99954e-25	-1	0
L-Glutamine	cpd00053	Neutralism/Mutualism	4.45165e-163	1	0
L-Serine	cpd00054	Amensalism/Antagonism	8.42295e-12	1	0.00158205
L-Serine	cpd00054	Amensalism/Competition	1.65129e-45	1	0.0105644
L-Serine	cpd00054	Amensalism/Commensalism	3.83388e-47	1	0.000650462
L-Serine	cpd00054	Amensalism/Neutralism	1.50415e-51	1	0.000644849
L-Serine	cpd00054	Amensalism/Mutualism	5.4917e-44	1	0.000545504
L-Serine	cpd00054	Antagonism/Competition	0.728879	-1	-0.00665724
L-Serine	cpd00054	Antagonism/Commensalism	0.00685408	-1	0.000124178
L-Serine	cpd00054	Antagonism/Neutralism	3.68702e-30	1	0.00116716
L-Serine	cpd00054	Antagonism/Mutualism	0.00376	-1	9.64811e-05
L-Serine	cpd00054	Competition/Commensalism	9.56436e-28	1	-0.00236729
L-Serine	cpd00054	Competition/Neutralism	0.00227132	1	0.000128577
L-Serine	cpd00054	Competition/Mutualism	6.5564e-29	-1	-0.00187652
L-Serine	cpd00054	Commensalism/Neutralism	5.11757e-29	1	0
L-Serine	cpd00054	Commensalism/Mutualism	0.0139772	0	0
L-Serine	cpd00054	Neutralism/Mutualism	1.17488e-33	-1	0
Cu2+	cpd00058	Amensalism/Antagonism	0.0909276	1	-0.00166615
Cu2+	cpd00058	Amensalism/Competition	2.3588e-63	1	0.023161
Cu2+	cpd00058	Amensalism/Commensalism	1.03384e-34	1	0.000991238
Cu2+	cpd00058	Amensalism/Neutralism	2.5471e-47	1	0.000987755
Cu2+	cpd00058	Amensalism/Mutualism	3.33748e-42	1	0.000941596
Cu2+	cpd00058	Antagonism/Competition	3.01753e-86	1	-0.00658939
Cu2+	cpd00058	Antagonism/Commensalism	5.28645e-171	1	0.00137204
Cu2+	cpd00058	Antagonism/Neutralism	9.21046e-198	1	0.00106906
Cu2+	cpd00058	Antagonism/Mutualism	1.58658e-199	1	0.00118499
Cu2+	cpd00058	Competition/Commensalism	8.38502e-69	-1	-0.00858952
Cu2+	cpd00058	Competition/Neutralism	4.30366e-30	1	-0.00285054
Cu2+	cpd00058	Competition/Mutualism	2.30047e-65	-1	-0.00639578
Cu2+	cpd00058	Commensalism/Neutralism	5.92706e-18	1	0
Cu2+	cpd00058	Commensalism/Mutualism	0.0101231	1	0
Cu2+	cpd00058	Neutralism/Mutualism	6.45483e-06	-1	0
L-Ascorbate	cpd00059	Amensalism/Antagonism	4.75711e-209	-1	-0.000184337
L-Ascorbate	cpd00059	Amensalism/Competition	5.48903e-262	-1	-0.00109544
L-Ascorbate	cpd00059	Amensalism/Commensalism	1.00726e-232	-1	-5.83967e-05
L-Ascorbate	cpd00059	Amensalism/Neutralism	4.66767e-218	-1	-2.94505e-05
L-Ascorbate	cpd00059	Amensalism/Mutualism	2.65071e-234	-1	-4.62311e-05
L-Ascorbate	cpd00059	Antagonism/Competition	7.35013e-256	-1	-0.00156051
L-Ascorbate	cpd00059	Antagonism/Commensalism	0.66824	-1	0
L-Ascorbate	cpd00059	Antagonism/Neutralism	0.567837	1	0
L-Ascorbate	cpd00059	Antagonism/Mutualism	0.861803	1	0
L-Ascorbate	cpd00059	Competition/Commensalism	2.86738e-265	1	0.000401657
L-Ascorbate	cpd00059	Competition/Neutralism	7.59008e-247	1	0.000297003
L-Ascorbate	cpd00059	Competition/Mutualism	3.94023e-260	1	0.000325345
L-Ascorbate	cpd00059	Commensalism/Neutralism	0.462964	1	0
L-Ascorbate	cpd00059	Commensalism/Mutualism	0.244676	0	0
L-Ascorbate	cpd00059	Neutralism/Mutualism	0.413262	1	0
L-Methionine	cpd00060	Amensalism/Antagonism	2.43959e-18	1	0.00291244
L-Methionine	cpd00060	Amensalism/Competition	8.11217e-104	1	0.0231736
L-Methionine	cpd00060	Amensalism/Commensalism	6.21105e-273	-1	-0.0431194
L-Methionine	cpd00060	Amensalism/Neutralism	4.81017e-129	-1	-0.0190499
L-Methionine	cpd00060	Amensalism/Mutualism	1.27395e-23	-1	-0.000748965
L-Methionine	cpd00060	Antagonism/Competition	3.36449e-88	1	0.0157745
L-Methionine	cpd00060	Antagonism/Commensalism	2.65398e-278	-1	-0.058769
L-Methionine	cpd00060	Antagonism/Neutralism	3.62935e-160	-1	-0.0261684
L-Methionine	cpd00060	Antagonism/Mutualism	1.96878e-29	-1	-0.000893613
L-Methionine	cpd00060	Competition/Commensalism	0	-1	-0.0846406
L-Methionine	cpd00060	Competition/Neutralism	4.02999e-185	-1	-0.0396443
L-Methionine	cpd00060	Competition/Mutualism	4.12249e-118	-1	-0.0147919
L-Methionine	cpd00060	Commensalism/Neutralism	0.000434568	-1	0
L-Methionine	cpd00060	Commensalism/Mutualism	1.23162e-257	1	0
L-Methionine	cpd00060	Neutralism/Mutualism	1.71883e-107	1	0
Ca2+	cpd00063	Amensalism/Antagonism	1.62861e-46	-1	-0.00520819
Ca2+	cpd00063	Amensalism/Competition	5.38035e-177	1	0.0269174
Ca2+	cpd00063	Amensalism/Commensalism	1.15355e-64	1	0.000763823
Ca2+	cpd00063	Amensalism/Neutralism	1.20066e-103	1	0.000779031
Ca2+	cpd00063	Amensalism/Mutualism	1.89637e-96	1	0.000769428
Ca2+	cpd00063	Antagonism/Competition	1.3379e-211	1	0.0116086
Ca2+	cpd00063	Antagonism/Commensalism	1.59884e-150	1	0.00204273
Ca2+	cpd00063	Antagonism/Neutralism	1.31475e-199	1	0.00202457
Ca2+	cpd00063	Antagonism/Mutualism	1.09812e-195	1	0.00182144
Ca2+	cpd00063	Competition/Commensalism	1.28711e-184	-1	-0.0101793
Ca2+	cpd00063	Competition/Neutralism	3.32156e-84	-1	-0.00419105
Ca2+	cpd00063	Competition/Mutualism	5.65045e-176	-1	-0.00745995
Ca2+	cpd00063	Commensalism/Neutralism	1.69799e-28	1	0
Ca2+	cpd00063	Commensalism/Mutualism	0.00010859	-1	0
Ca2+	cpd00063	Neutralism/Mutualism	1.0149e-12	-1	0
Ornithine	cpd00064	Amensalism/Antagonism	1.16447e-114	-1	-0.0261937
Ornithine	cpd00064	Amensalism/Competition	1.64773e-192	1	0.0479341
Ornithine	cpd00064	Amensalism/Commensalism	3.73441e-44	1	0.00158313
Ornithine	cpd00064	Amensalism/Neutralism	6.34299e-58	1	0.00148261
Ornithine	cpd00064	Amensalism/Mutualism	1.34629e-06	-1	-0.000158325
Ornithine	cpd00064	Antagonism/Competition	1.56906e-284	1	0.0467489
Ornithine	cpd00064	Antagonism/Commensalism	1.55741e-264	1	0.00939006
Ornithine	cpd00064	Antagonism/Neutralism	9.47551e-287	1	0.00862008
Ornithine	cpd00064	Antagonism/Mutualism	4.94085e-110	1	0.00424658
Ornithine	cpd00064	Competition/Commensalism	2.5483e-195	-1	-0.0188302
Ornithine	cpd00064	Competition/Neutralism	2.12813e-79	-1	-0.00765363
Ornithine	cpd00064	Competition/Mutualism	1.56945e-245	-1	-0.019678
Ornithine	cpd00064	Commensalism/Neutralism	0.000582621	1	0
Ornithine	cpd00064	Commensalism/Mutualism	1.11043e-40	-1	0
Ornithine	cpd00064	Neutralism/Mutualism	1.16961e-132	-1	0
L-Tryptophan	cpd00065	Amensalism/Antagonism	1.16239e-202	-1	-0.0833051
L-Tryptophan	cpd00065	Amensalism/Competition	1.18225e-159	-1	-0.0183058
L-Tryptophan	cpd00065	Amensalism/Commensalism	0	-1	-0.0204385
L-Tryptophan	cpd00065	Amensalism/Neutralism	4.31238e-120	1	-0.00271983
L-Tryptophan	cpd00065	Amensalism/Mutualism	3.34331e-196	1	0.0316356
L-Tryptophan	cpd00065	Antagonism/Competition	3.78785e-84	1	-0.0111767
L-Tryptophan	cpd00065	Antagonism/Commensalism	4.096e-07	-1	-0.000173421
L-Tryptophan	cpd00065	Antagonism/Neutralism	2.42736e-155	1	0.0120768
L-Tryptophan	cpd00065	Antagonism/Mutualism	7.88235e-291	1	0.0715071
L-Tryptophan	cpd00065	Competition/Commensalism	2.17193e-187	-1	-0.0172745
L-Tryptophan	cpd00065	Competition/Neutralism	1.22209e-13	1	0.000491731
L-Tryptophan	cpd00065	Competition/Mutualism	4.19352e-266	1	0.057045
L-Tryptophan	cpd00065	Commensalism/Neutralism	8.52239e-265	1	0
L-Tryptophan	cpd00065	Commensalism/Mutualism	1.47627e-298	1	0
L-Tryptophan	cpd00065	Neutralism/Mutualism	4.24868e-234	1	0
L-Phenylalanine	cpd00066	Amensalism/Antagonism	1.67942e-39	1	0.00468159
L-Phenylalanine	cpd00066	Amensalism/Competition	1.45588e-34	1	0.00563074
L-Phenylalanine	cpd00066	Amensalism/Commensalism	1.34492e-186	-1	-0.00504631
L-Phenylalanine	cpd00066	Amensalism/Neutralism	3.58901e-99	1	0.000862226
L-Phenylalanine	cpd00066	Amensalism/Mutualism	2.00695e-110	-1	-0.00240179
L-Phenylalanine	cpd00066	Antagonism/Competition	2.07654e-05	1	-0.00843284
L-Phenylalanine	cpd00066	Antagonism/Commensalism	2.96847e-217	-1	-0.00956676
L-Phenylalanine	cpd00066	Antagonism/Neutralism	1.75178e-31	1	0.000765816
L-Phenylalanine	cpd00066	Antagonism/Mutualism	1.56972e-153	-1	-0.00555637
L-Phenylalanine	cpd00066	Competition/Commensalism	1.05596e-216	-1	-0.0135542
L-Phenylalanine	cpd00066	Competition/Neutralism	2.40436e-21	1	0.000859003
L-Phenylalanine	cpd00066	Competition/Mutualism	4.7838e-167	-1	-0.00878324
L-Phenylalanine	cpd00066	Commensalism/Neutralism	2.88541e-258	1	0
L-Phenylalanine	cpd00066	Commensalism/Mutualism	4.60682e-07	-1	0
L-Phenylalanine	cpd00066	Neutralism/Mutualism	2.21687e-225	-1	0
H+	cpd00067	Amensalism/Antagonism	5.17018e-122	1	0.0122133
H+	cpd00067	Amensalism/Competition	6.32528e-187	1	0.0655854
H+	cpd00067	Amensalism/Commensalism	1.8895e-158	1	0.00358273
H+	cpd00067	Amensalism/Neutralism	2.53287e-171	1	0.00287098
H+	cpd00067	Amensalism/Mutualism	1.70745e-179	1	0.00308662
H+	cpd00067	Antagonism/Competition	1.16082e-188	1	0.00870862
H+	cpd00067	Antagonism/Commensalism	6.35529e-42	1	0.000415053
H+	cpd00067	Antagonism/Neutralism	3.30516e-75	1	0.000437189
H+	cpd00067	Antagonism/Mutualism	2.15828e-58	1	0.00037927
H+	cpd00067	Competition/Commensalism	3.15116e-186	-1	-0.0227622
H+	cpd00067	Competition/Neutralism	4.0294e-114	-1	-0.010368
H+	cpd00067	Competition/Mutualism	7.85045e-184	-1	-0.0167951
H+	cpd00067	Commensalism/Neutralism	1.2947e-10	1	0
H+	cpd00067	Commensalism/Mutualism	0.471175	0	0
H+	cpd00067	Neutralism/Mutualism	2.08076e-07	-1	0
L-Tyrosine	cpd00069	Amensalism/Antagonism	0.0241889	1	0.00134018
L-Tyrosine	cpd00069	Amensalism/Competition	6.50103e-154	1	0.0297352
L-Tyrosine	cpd00069	Amensalism/Commensalism	7.06772e-07	1	-0.000338599
L-Tyrosine	cpd00069	Amensalism/Neutralism	4.67497e-124	1	0.00234108
L-Tyrosine	cpd00069	Amensalism/Mutualism	1.19855e-26	1	0.00223877
L-Tyrosine	cpd00069	Antagonism/Competition	4.06572e-142	1	0.0136505
L-Tyrosine	cpd00069	Antagonism/Commensalism	0.000885541	-1	-0.000275356
L-Tyrosine	cpd00069	Antagonism/Neutralism	2.64837e-68	1	0.00301192
L-Tyrosine	cpd00069	Antagonism/Mutualism	2.23599e-23	1	0.00354206
L-Tyrosine	cpd00069	Competition/Commensalism	1.39387e-167	-1	-0.0146859
L-Tyrosine	cpd00069	Competition/Neutralism	2.59112e-13	1	-0.00296349
L-Tyrosine	cpd00069	Competition/Mutualism	8.05965e-54	-1	-0.0074217
L-Tyrosine	cpd00069	Commensalism/Neutralism	1.61333e-130	1	0
L-Tyrosine	cpd00069	Commensalism/Mutualism	1.00393e-08	-1	0
L-Tyrosine	cpd00069	Neutralism/Mutualism	0.219651	-1	0
Sucrose	cpd00076	Amensalism/Antagonism	4.79663e-48	-1	-0.00142073
Sucrose	cpd00076	Amensalism/Competition	8.26846e-96	-1	-0.00797525
Sucrose	cpd00076	Amensalism/Commensalism	1.07166e-82	-1	-0.000466548
Sucrose	cpd00076	Amensalism/Neutralism	1.27666e-29	1	-0.000194511
Sucrose	cpd00076	Amensalism/Mutualism	3.6295e-81	-1	-0.000371514
Sucrose	cpd00076	Antagonism/Competition	2.93207e-100	-1	-0.0110058
Sucrose	cpd00076	Antagonism/Commensalism	7.78226e-35	-1	-7.91724e-05
Sucrose	cpd00076	Antagonism/Neutralism	0.000324085	1	-1.40798e-05
Sucrose	cpd00076	Antagonism/Mutualism	3.39866e-37	-1	-5.88789e-05
Sucrose	cpd00076	Competition/Commensalism	3.4041e-91	1	0.00266492
Sucrose	cpd00076	Competition/Neutralism	4.72363e-125	1	0.00256776
Sucrose	cpd00076	Competition/Mutualism	1.58354e-94	1	0.00212227
Sucrose	cpd00076	Commensalism/Neutralism	2.13507e-15	1	0
Sucrose	cpd00076	Commensalism/Mutualism	0.105666	1	0
Sucrose	cpd00076	Neutralism/Mutualism	1.91082e-17	-1	0
D-Fructose	cpd00082	Amensalism/Antagonism	2.61004e-267	1	0.0227498
D-Fructose	cpd00082	Amensalism/Competition	5.63358e-275	1	0.0893072
D-Fructose	cpd00082	Amensalism/Commensalism	1.86984e-275	1	0.0055783
D-Fructose	cpd00082	Amensalism/Neutralism	6.82543e-224	1	0.00475913
D-Fructose	cpd00082	Amensalism/Mutualism	5.95968e-250	1	0.00423327
D-Fructose	cpd00082	Antagonism/Competition	1.15601e-258	1	0.0284796
D-Fructose	cpd00082	Antagonism/Commensalism	4.55052e-10	1	-0.000125218
D-Fructose	cpd00082	Antagonism/Neutralism	0.000370488	1	9.70021e-05
D-Fructose	cpd00082	Antagonism/Mutualism	6.30976e-45	-1	-0.000264851
D-Fructose	cpd00082	Competition/Commensalism	1.75831e-266	-1	-0.0289561
D-Fructose	cpd00082	Competition/Neutralism	3.34234e-107	-1	-0.0123864
D-Fructose	cpd00082	Competition/Mutualism	3.74731e-268	-1	-0.0230184
D-Fructose	cpd00082	Commensalism/Neutralism	7.3209e-10	1	0
D-Fructose	cpd00082	Commensalism/Mutualism	7.16091e-36	-1	0
D-Fructose	cpd00082	Neutralism/Mutualism	1.77787e-45	-1	0
L-Cysteine	cpd00084	Amensalism/Antagonism	5.47474e-111	1	0.0102002
L-Cysteine	cpd00084	Amensalism/Competition	1.56028e-299	1	0.0667041
L-Cysteine	cpd00084	Amensalism/Commensalism	1.98997e-18	-1	-0.000341923
L-Cysteine	cpd00084	Amensalism/Neutralism	0.00037621	-1	0.00118343
L-Cysteine	cpd00084	Amensalism/Mutualism	1.19648e-266	1	0.00316512
L-Cysteine	cpd00084	Antagonism/Competition	8.7993e-299	1	0.054828
L-Cysteine	cpd00084	Antagonism/Commensalism	1.35735e-124	-1	-0.00396819
L-Cysteine	cpd00084	Antagonism/Neutralism	8.61154e-22	-1	-7.43753e-05
L-Cysteine	cpd00084	Antagonism/Mutualism	3.55452e-64	1	0.000876139
L-Cysteine	cpd00084	Competition/Commensalism	0	-1	-0.0334385
L-Cysteine	cpd00084	Competition/Neutralism	2.60983e-151	-1	-0.0183635
L-Cysteine	cpd00084	Competition/Mutualism	2.40705e-279	-1	-0.017101
L-Cysteine	cpd00084	Commensalism/Neutralism	0.39244	-1	0
L-Cysteine	cpd00084	Commensalism/Mutualism	3.03772e-256	1	0
L-Cysteine	cpd00084	Neutralism/Mutualism	4.06247e-60	1	0
Cl-	cpd00099	Amensalism/Antagonism	7.67952e-12	-1	1.37499e-16
Cl-	cpd00099	Amensalism/Competition	5.48205e-14	0	1.62402e-16
Cl-	cpd00099	Amensalism/Commensalism	4.06743e-16	1	0
Cl-	cpd00099	Amensalism/Neutralism	5.41392e-14	1	0
Cl-	cpd00099	Amensalism/Mutualism	3.52067e-11	-1	0
Cl-	cpd00099	Antagonism/Competition	7.57797e-14	-1	0
Cl-	cpd00099	Antagonism/Commensalism	0.802632	-1	0
Cl-	cpd00099	Antagonism/Neutralism	0.66824	1	0
Cl-	cpd00099	Antagonism/Mutualism	0.105535	1	0
Cl-	cpd00099	Competition/Commensalism	1.62246e-13	-1	0
Cl-	cpd00099	Competition/Neutralism	8.22076e-16	-1	0
Cl-	cpd00099	Competition/Mutualism	2.90252e-20	1	0
Cl-	cpd00099	Commensalism/Neutralism	0.495023	1	0
Cl-	cpd00099	Commensalism/Mutualism	0.241872	0	0
Cl-	cpd00099	Neutralism/Mutualism	0.425458	1	0
Glycerol	cpd00100	Amensalism/Antagonism	2.34841e-40	1	0.00602476
Glycerol	cpd00100	Amensalism/Competition	4.84232e-93	1	0.0308966
Glycerol	cpd00100	Amensalism/Commensalism	4.97695e-22	1	0.00117466
Glycerol	cpd00100	Amensalism/Neutralism	7.49885e-74	1	0.00142565
Glycerol	cpd00100	Amensalism/Mutualism	2.46557e-191	1	0.00451335
Glycerol	cpd00100	Antagonism/Competition	6.3066e-84	1	-0.0073789
Glycerol	cpd00100	Antagonism/Commensalism	1.99016e-09	-1	-0.000146484
Glycerol	cpd00100	Antagonism/Neutralism	1.33377e-14	1	0.000271304
Glycerol	cpd00100	Antagonism/Mutualism	3.98313e-132	1	0.00227756
Glycerol	cpd00100	Competition/Commensalism	6.34837e-105	-1	-0.0124458
Glycerol	cpd00100	Competition/Neutralism	8.47993e-49	-1	-0.00451923
Glycerol	cpd00100	Competition/Mutualism	1.70572e-21	-1	-0.00358445
Glycerol	cpd00100	Commensalism/Neutralism	4.22947e-53	1	0
Glycerol	cpd00100	Commensalism/Mutualism	2.10069e-135	1	0
Glycerol	cpd00100	Neutralism/Mutualism	2.25858e-80	-1	0
L-Leucine	cpd00107	Amensalism/Antagonism	1.79775e-107	-1	-0.00851765
L-Leucine	cpd00107	Amensalism/Competition	1.00781e-31	1	0.0100397
L-Leucine	cpd00107	Amensalism/Commensalism	0.52361	1	0.000183345
L-Leucine	cpd00107	Amensalism/Neutralism	1.86624e-14	-1	4.42025e-05
L-Leucine	cpd00107	Amensalism/Mutualism	1.36836e-05	1	0.000275485
L-Leucine	cpd00107	Antagonism/Competition	1.1044e-149	1	0.0042183
L-Leucine	cpd00107	Antagonism/Commensalism	4.03359e-174	1	0.00290515
L-Leucine	cpd00107	Antagonism/Neutralism	2.69511e-78	-1	0.00152096
L-Leucine	cpd00107	Antagonism/Mutualism	3.04974e-223	1	0.00264958
L-Leucine	cpd00107	Competition/Commensalism	9.71254e-24	1	-0.00295139
L-Leucine	cpd00107	Competition/Neutralism	1.49143e-57	-1	-0.00210782
L-Leucine	cpd00107	Competition/Mutualism	1.2667e-20	-1	-0.00195775
L-Leucine	cpd00107	Commensalism/Neutralism	0.925558	-1	0
L-Leucine	cpd00107	Commensalism/Mutualism	0.0403694	-1	0
L-Leucine	cpd00107	Neutralism/Mutualism	1.00386e-35	1	0
Galactose	cpd00108	Amensalism/Antagonism	0.000112928	1	-0.00223995
Galactose	cpd00108	Amensalism/Competition	7.61435e-91	1	0.0341218
Galactose	cpd00108	Amensalism/Commensalism	1.64827e-38	1	0.00132994
Galactose	cpd00108	Amensalism/Neutralism	5.84243e-59	1	0.00134526
Galactose	cpd00108	Amensalism/Mutualism	1.81092e-46	1	0.00118563
Galactose	cpd00108	Antagonism/Competition	2.19568e-143	1	0.00548471
Galactose	cpd00108	Antagonism/Commensalism	3.3971e-205	1	0.00190883
Galactose	cpd00108	Antagonism/Neutralism	1.60146e-226	1	0.00162203
Galactose	cpd00108	Antagonism/Mutualism	2.25802e-238	1	0.0015241
Galactose	cpd00108	Competition/Commensalism	6.02662e-106	-1	-0.0129892
Galactose	cpd00108	Competition/Neutralism	1.71207e-50	-1	-0.00475574
Galactose	cpd00108	Competition/Mutualism	1.78917e-101	-1	-0.00946996
Galactose	cpd00108	Commensalism/Neutralism	1.66861e-17	1	0
Galactose	cpd00108	Commensalism/Mutualism	0.474245	-1	0
Galactose	cpd00108	Neutralism/Mutualism	2.16725e-12	-1	0
Putrescine	cpd00118	Amensalism/Antagonism	0.00319771	1	0.00044365
Putrescine	cpd00118	Amensalism/Competition	1.89996e-150	1	0.0320444
Putrescine	cpd00118	Amensalism/Commensalism	2.11054e-59	1	0.00115755
Putrescine	cpd00118	Amensalism/Neutralism	1.10988e-29	-1	-0.000205122
Putrescine	cpd00118	Amensalism/Mutualism	7.06641e-107	1	0.00120953
Putrescine	cpd00118	Antagonism/Competition	1.19529e-183	1	0.0172572
Putrescine	cpd00118	Antagonism/Commensalism	8.76068e-112	1	0.00090272
Putrescine	cpd00118	Antagonism/Neutralism	1.84535e-23	-1	0.000100932
Putrescine	cpd00118	Antagonism/Mutualism	4.35345e-204	1	0.000947556
Putrescine	cpd00118	Competition/Commensalism	1.2426e-168	-1	-0.0116538
Putrescine	cpd00118	Competition/Neutralism	2.09951e-160	-1	-0.0119209
Putrescine	cpd00118	Competition/Mutualism	7.69584e-150	-1	-0.00809549
Putrescine	cpd00118	Commensalism/Neutralism	3.76573e-71	-1	0
Putrescine	cpd00118	Commensalism/Mutualism	2.58046e-19	1	0
Putrescine	cpd00118	Neutralism/Mutualism	8.40068e-91	1	0
L-Histidine	cpd00119	Amensalism/Antagonism	5.61726e-161	1	0.0436135
L-Histidine	cpd00119	Amensalism/Competition	1.06341e-194	1	0.0536746
L-Histidine	cpd00119	Amensalism/Commensalism	7.90069e-160	-1	-0.01533
L-Histidine	cpd00119	Amensalism/Neutralism	0.650879	-1	0.00344988
L-Histidine	cpd00119	Amensalism/Mutualism	1.98346e-315	-1	-0.112393
L-Histidine	cpd00119	Antagonism/Competition	8.48187e-45	1	-0.00937656
L-Histidine	cpd00119	Antagonism/Commensalism	1.56096e-231	-1	-0.0434394
L-Histidine	cpd00119	Antagonism/Neutralism	0.0232281	-1	0.00043365
L-Histidine	cpd00119	Antagonism/Mutualism	4.44979e-318	-1	-0.157306
L-Histidine	cpd00119	Competition/Commensalism	9.90061e-258	-1	-0.0601049
L-Histidine	cpd00119	Competition/Neutralism	2.1647e-05	-1	-0.00348064
L-Histidine	cpd00119	Competition/Mutualism	0	-1	-0.179514
L-Histidine	cpd00119	Commensalism/Neutralism	7.43456e-07	1	0
L-Histidine	cpd00119	Commensalism/Mutualism	3.90597e-262	-1	0
L-Histidine	cpd00119	Neutralism/Mutualism	5.92337e-105	-1	0
N-Acetyl-D-glucosamine	cpd00122	Amensalism/Antagonism	1.44824e-210	-1	-0.0219088
N-Acetyl-D-glucosamine	cpd00122	Amensalism/Competition	3.17516e-43	-1	-0.0180195
N-Acetyl-D-glucosamine	cpd00122	Amensalism/Commensalism	2.39601e-154	-1	-0.00295072
N-Acetyl-D-glucosamine	cpd00122	Amensalism/Neutralism	1.01079e-82	-1	-0.00151552
N-Acetyl-D-glucosamine	cpd00122	Amensalism/Mutualism	8.56503e-116	-1	-0.00178054
N-Acetyl-D-glucosamine	cpd00122	Antagonism/Competition	0.331746	-1	-0.0166662
N-Acetyl-D-glucosamine	cpd00122	Antagonism/Commensalism	7.59144e-83	1	0.00264548
N-Acetyl-D-glucosamine	cpd00122	Antagonism/Neutralism	3.62368e-34	1	0.00178266
N-Acetyl-D-glucosamine	cpd00122	Antagonism/Mutualism	1.87448e-203	1	0.00258336
N-Acetyl-D-glucosamine	cpd00122	Competition/Commensalism	1.83293e-09	1	0.00354199
N-Acetyl-D-glucosamine	cpd00122	Competition/Neutralism	0.0149257	-1	0.0026375
N-Acetyl-D-glucosamine	cpd00122	Competition/Mutualism	1.42321e-24	1	0.00397986
N-Acetyl-D-glucosamine	cpd00122	Commensalism/Neutralism	0.474599	1	0
N-Acetyl-D-glucosamine	cpd00122	Commensalism/Mutualism	1.06161e-58	1	0
N-Acetyl-D-glucosamine	cpd00122	Neutralism/Mutualism	1.15313e-10	1	0
L-Proline	cpd00129	Amensalism/Antagonism	0.412248	1	0.001212
L-Proline	cpd00129	Amensalism/Competition	1.72259e-172	1	0.0530985
L-Proline	cpd00129	Amensalism/Commensalism	1.10424e-40	-1	-0.00116683
L-Proline	cpd00129	Amensalism/Neutralism	0.069107	1	0.00105182
L-Proline	cpd00129	Amensalism/Mutualism	1.90008e-101	1	0.00202887
L-Proline	cpd00129	Antagonism/Competition	4.86429e-186	1	0.0168625
L-Proline	cpd00129	Antagonism/Commensalism	4.73611e-52	-1	-0.00205908
L-Proline	cpd00129	Antagonism/Neutralism	0.0561387	1	0.000548083
L-Proline	cpd00129	Antagonism/Mutualism	4.56472e-78	1	0.00122382
L-Proline	cpd00129	Competition/Commensalism	3.79501e-254	-1	-0.0328853
L-Proline	cpd00129	Competition/Neutralism	1.16726e-97	-1	-0.0145328
L-Proline	cpd00129	Competition/Mutualism	1.45833e-181	-1	-0.0148659
L-Proline	cpd00129	Commensalism/Neutralism	6.2702e-07	1	0
L-Proline	cpd00129	Commensalism/Mutualism	2.05492e-241	1	0
L-Proline	cpd00129	Neutralism/Mutualism	2.80814e-33	1	0
L-Asparagine	cpd00132	Amensalism/Antagonism	1.44011e-09	1	0.00147768
L-Asparagine	cpd00132	Amensalism/Competition	0.00327102	-1	0.00456782
L-Asparagine	cpd00132	Amensalism/Commensalism	6.57743e-186	-1	-0.00665912
L-Asparagine	cpd00132	Amensalism/Neutralism	4.59788e-46	1	0.00127124
L-Asparagine	cpd00132	Amensalism/Mutualism	2.77511e-06	1	0.000365396
L-Asparagine	cpd00132	Antagonism/Competition	1.13145e-21	-1	-0.0285728
L-Asparagine	cpd00132	Antagonism/Commensalism	4.22464e-208	-1	-0.013253
L-Asparagine	cpd00132	Antagonism/Neutralism	2.20942e-22	1	0.0011833
L-Asparagine	cpd00132	Antagonism/Mutualism	5.96873e-25	-1	-0.000470357
L-Asparagine	cpd00132	Competition/Commensalism	3.39017e-105	-1	-0.0133981
L-Asparagine	cpd00132	Competition/Neutralism	9.24135e-45	1	0.00478507
L-Asparagine	cpd00132	Competition/Mutualism	0.766888	1	-0.000182881
L-Asparagine	cpd00132	Commensalism/Neutralism	5.44171e-219	1	0
L-Asparagine	cpd00132	Commensalism/Mutualism	4.36057e-235	1	0
L-Asparagine	cpd00132	Neutralism/Mutualism	6.22789e-59	-1	0
Nicoti0mide	cpd00133	Amensalism/Antagonism	1.75892e-09	1	-0.001361
Nicoti0mide	cpd00133	Amensalism/Competition	5.36293e-151	1	0.010184
Nicoti0mide	cpd00133	Amensalism/Commensalism	2.01631e-52	1	0.000224174
Nicoti0mide	cpd00133	Amensalism/Neutralism	6.97468e-88	1	0.000285551
Nicoti0mide	cpd00133	Amensalism/Mutualism	2.5737e-90	1	0.000263066
Nicoti0mide	cpd00133	Antagonism/Competition	1.44337e-184	1	0.00510712
Nicoti0mide	cpd00133	Antagonism/Commensalism	7.54052e-207	1	0.00075089
Nicoti0mide	cpd00133	Antagonism/Neutralism	6.68443e-250	1	0.000726358
Nicoti0mide	cpd00133	Antagonism/Mutualism	6.22964e-274	1	0.000733368
Nicoti0mide	cpd00133	Competition/Commensalism	3.71238e-167	-1	-0.00416302
Nicoti0mide	cpd00133	Competition/Neutralism	5.91721e-66	-1	-0.00146276
Nicoti0mide	cpd00133	Competition/Mutualism	6.27926e-137	-1	-0.00273351
Nicoti0mide	cpd00133	Commensalism/Neutralism	7.79509e-27	1	0
Nicoti0mide	cpd00133	Commensalism/Mutualism	4.38983e-05	1	0
Nicoti0mide	cpd00133	Neutralism/Mutualism	2.10356e-07	-1	0
Propio0te	cpd00141	Amensalism/Antagonism	9.91493e-28	-1	-0.00212488
Propio0te	cpd00141	Amensalism/Competition	0.106475	-1	0.00443785
Propio0te	cpd00141	Amensalism/Commensalism	0.161636	1	9.36544e-05
Propio0te	cpd00141	Amensalism/Neutralism	9.62979e-05	1	0.000275837
Propio0te	cpd00141	Amensalism/Mutualism	0.713145	1	0.000129112
Propio0te	cpd00141	Antagonism/Competition	9.37183e-05	1	-0.0250502
Propio0te	cpd00141	Antagonism/Commensalism	1.41601e-73	1	0.000457009
Propio0te	cpd00141	Antagonism/Neutralism	4.77857e-127	1	0.000550238
Propio0te	cpd00141	Antagonism/Mutualism	2.2383e-94	1	0.000420199
Propio0te	cpd00141	Competition/Commensalism	0.00888748	1	-0.00165783
Propio0te	cpd00141	Competition/Neutralism	2.00563e-05	1	0.000733835
Propio0te	cpd00141	Competition/Mutualism	0.105535	1	-0.000924003
Propio0te	cpd00141	Commensalism/Neutralism	2.24501e-22	1	0
Propio0te	cpd00141	Commensalism/Mutualism	0.0195512	1	0
Propio0te	cpd00141	Neutralism/Mutualism	2.88774e-17	-1	0
Cobalt	cpd00149	Amensalism/Antagonism	6.61969e-53	1	0.00711675
Cobalt	cpd00149	Amensalism/Competition	2.20866e-306	1	0.0977186
Cobalt	cpd00149	Amensalism/Commensalism	1.19302e-243	1	0.00440068
Cobalt	cpd00149	Amensalism/Neutralism	3.79392e-245	1	0.00366827
Cobalt	cpd00149	Amensalism/Mutualism	1.19175e-261	1	0.00390929
Cobalt	cpd00149	Antagonism/Competition	3.24799e-320	1	0.0759489
Cobalt	cpd00149	Antagonism/Commensalism	4.23807e-193	1	0.00210871
Cobalt	cpd00149	Antagonism/Neutralism	3.28228e-223	1	0.00176868
Cobalt	cpd00149	Antagonism/Mutualism	3.26771e-222	1	0.00177146
Cobalt	cpd00149	Competition/Commensalism	7.06393e-311	-1	-0.0347023
Cobalt	cpd00149	Competition/Neutralism	4.25097e-195	-1	-0.016299
Cobalt	cpd00149	Competition/Mutualism	3.58144e-303	-1	-0.0264093
Cobalt	cpd00149	Commensalism/Neutralism	1.08446e-22	1	0
Cobalt	cpd00149	Commensalism/Mutualism	0.0621569	1	0
Cobalt	cpd00149	Neutralism/Mutualism	9.5962e-13	-1	0
Xylose	cpd00154	Amensalism/Antagonism	5.8193e-114	1	0.00952738
Xylose	cpd00154	Amensalism/Competition	6.80044e-188	1	0.061802
Xylose	cpd00154	Amensalism/Commensalism	1.50754e-180	1	0.00333945
Xylose	cpd00154	Amensalism/Neutralism	1.19254e-171	1	0.00255396
Xylose	cpd00154	Amensalism/Mutualism	6.19871e-179	1	0.00280515
Xylose	cpd00154	Antagonism/Competition	8.69341e-196	1	0.0191896
Xylose	cpd00154	Antagonism/Commensalism	8.1195e-133	1	0.00032605
Xylose	cpd00154	Antagonism/Neutralism	1.1886e-139	1	0.000325605
Xylose	cpd00154	Antagonism/Mutualism	7.00432e-135	1	0.000282993
Xylose	cpd00154	Competition/Commensalism	8.48285e-189	-1	-0.021005
Xylose	cpd00154	Competition/Neutralism	1.85501e-112	-1	-0.00926867
Xylose	cpd00154	Competition/Mutualism	8.14309e-188	-1	-0.0157568
Xylose	cpd00154	Commensalism/Neutralism	2.86774e-07	1	0
Xylose	cpd00154	Commensalism/Mutualism	0.230788	0	0
Xylose	cpd00154	Neutralism/Mutualism	1.45448e-10	-1	0
Glycogen	cpd00155	Amensalism/Antagonism	0.705195	-1	0
Glycogen	cpd00155	Amensalism/Competition	0.493209	0	0
Glycogen	cpd00155	Amensalism/Commensalism	0.607809	1	0
Glycogen	cpd00155	Amensalism/Neutralism	0.925558	1	0
Glycogen	cpd00155	Amensalism/Mutualism	0.315386	-1	0
Glycogen	cpd00155	Antagonism/Competition	0.834165	-1	0
Glycogen	cpd00155	Antagonism/Commensalism	0.806598	-1	0
Glycogen	cpd00155	Antagonism/Neutralism	0.661923	1	0
Glycogen	cpd00155	Antagonism/Mutualism	0.105535	1	0
Glycogen	cpd00155	Competition/Commensalism	0.579884	-1	0
Glycogen	cpd00155	Competition/Neutralism	0.576818	-1	0
Glycogen	cpd00155	Competition/Mutualism	0.060046	1	0
Glycogen	cpd00155	Commensalism/Neutralism	0.484088	1	0
Glycogen	cpd00155	Commensalism/Mutualism	0.246161	0	0
Glycogen	cpd00155	Neutralism/Mutualism	0.430508	1	0
L-Valine	cpd00156	Amensalism/Antagonism	3.42793e-68	1	0.00931717
L-Valine	cpd00156	Amensalism/Competition	8.27907e-07	-1	0.00449812
L-Valine	cpd00156	Amensalism/Commensalism	9.51053e-147	1	0.00966365
L-Valine	cpd00156	Amensalism/Neutralism	1.14687e-127	-1	-0.00584328
L-Valine	cpd00156	Amensalism/Mutualism	3.81799e-252	1	0.00973696
L-Valine	cpd00156	Antagonism/Competition	1.86232e-121	-1	-0.0292477
L-Valine	cpd00156	Antagonism/Commensalism	3.38043e-112	1	0.0115019
L-Valine	cpd00156	Antagonism/Neutralism	3.66511e-115	-1	-0.00895164
L-Valine	cpd00156	Antagonism/Mutualism	2.27395e-67	1	0.00600642
L-Valine	cpd00156	Competition/Commensalism	2.82388e-168	1	0.0213405
L-Valine	cpd00156	Competition/Neutralism	1.30508e-100	-1	-0.00703279
L-Valine	cpd00156	Competition/Mutualism	2.52146e-241	1	0.0146202
L-Valine	cpd00156	Commensalism/Neutralism	3.60576e-183	-1	0
L-Valine	cpd00156	Commensalism/Mutualism	8.07828e-24	-1	0
L-Valine	cpd00156	Neutralism/Mutualism	7.01446e-288	1	0
L-Lactate	cpd00159	Amensalism/Antagonism	1.6457e-114	1	-0.0044273
L-Lactate	cpd00159	Amensalism/Competition	2.56667e-05	-1	-0.000639872
L-Lactate	cpd00159	Amensalism/Commensalism	1.69537e-15	1	-0.000178013
L-Lactate	cpd00159	Amensalism/Neutralism	0.000112417	1	-4.18035e-05
L-Lactate	cpd00159	Amensalism/Mutualism	1.67203e-31	1	-0.000206253
L-Lactate	cpd00159	Antagonism/Competition	0.163919	-1	-0.0121046
L-Lactate	cpd00159	Antagonism/Commensalism	4.93522e-193	1	0.000686863
L-Lactate	cpd00159	Antagonism/Neutralism	4.36141e-187	1	0.000539194
L-Lactate	cpd00159	Antagonism/Mutualism	1.68269e-147	1	0.000471039
L-Lactate	cpd00159	Competition/Commensalism	2.42457e-05	1	0.000314936
L-Lactate	cpd00159	Competition/Neutralism	1.45741e-18	1	0.000967847
L-Lactate	cpd00159	Competition/Mutualism	0.0291778	1	0.000134356
L-Lactate	cpd00159	Commensalism/Neutralism	8.37747e-05	1	0
L-Lactate	cpd00159	Commensalism/Mutualism	5.05078e-12	-1	0
L-Lactate	cpd00159	Neutralism/Mutualism	6.59802e-24	-1	0
L-Threonine	cpd00161	Amensalism/Antagonism	7.70726e-280	1	0.0437406
L-Threonine	cpd00161	Amensalism/Competition	5.48893e-78	1	0.0258128
L-Threonine	cpd00161	Amensalism/Commensalism	3.99275e-208	1	0.0049508
L-Threonine	cpd00161	Amensalism/Neutralism	5.35767e-217	1	0.00541351
L-Threonine	cpd00161	Amensalism/Mutualism	8.16542e-168	1	0.00285153
L-Threonine	cpd00161	Antagonism/Competition	1.57321e-21	-1	0.00606921
L-Threonine	cpd00161	Antagonism/Commensalism	3.72036e-172	-1	-0.0059456
L-Threonine	cpd00161	Antagonism/Neutralism	0.00820057	1	-0.000343435
L-Threonine	cpd00161	Antagonism/Mutualism	3.81331e-264	-1	-0.00600777
L-Threonine	cpd00161	Competition/Commensalism	5.80366e-15	-1	-0.00293818
L-Threonine	cpd00161	Competition/Neutralism	3.70864e-25	1	0.0044121
L-Threonine	cpd00161	Competition/Mutualism	2.6882e-36	-1	-0.0035811
L-Threonine	cpd00161	Commensalism/Neutralism	2.20759e-56	1	0
L-Threonine	cpd00161	Commensalism/Mutualism	7.74599e-106	-1	0
L-Threonine	cpd00161	Neutralism/Mutualism	1.00034e-129	-1	0
Maltose	cpd00179	Amensalism/Antagonism	1.70299e-88	-1	-0.00939457
Maltose	cpd00179	Amensalism/Competition	1.23523e-90	1	0.0274639
Maltose	cpd00179	Amensalism/Commensalism	2.25396e-20	1	0.000598957
Maltose	cpd00179	Amensalism/Neutralism	9.76784e-33	1	0.000612019
Maltose	cpd00179	Amensalism/Mutualism	2.84529e-34	1	0.000607124
Maltose	cpd00179	Antagonism/Competition	1.27296e-143	1	0.0252438
Maltose	cpd00179	Antagonism/Commensalism	5.47741e-196	1	0.00263478
Maltose	cpd00179	Antagonism/Neutralism	1.99723e-207	1	0.00226656
Maltose	cpd00179	Antagonism/Mutualism	9.34662e-229	1	0.00235592
Maltose	cpd00179	Competition/Commensalism	2.17588e-106	-1	-0.010005
Maltose	cpd00179	Competition/Neutralism	6.57964e-52	1	-0.0043475
Maltose	cpd00179	Competition/Mutualism	4.57283e-95	-1	-0.00732753
Maltose	cpd00179	Commensalism/Neutralism	6.12261e-12	1	0
Maltose	cpd00179	Commensalism/Mutualism	0.063861	1	0
Maltose	cpd00179	Neutralism/Mutualism	0.0114534	-1	0
Adenosine	cpd00182	Amensalism/Antagonism	0	1	0.174809
Adenosine	cpd00182	Amensalism/Competition	0	1	0.117375
Adenosine	cpd00182	Amensalism/Commensalism	2.14036e-193	1	0.0434045
Adenosine	cpd00182	Amensalism/Neutralism	4.19012e-58	1	0.0334248
Adenosine	cpd00182	Amensalism/Mutualism	1.4148e-218	1	0.0329919
Adenosine	cpd00182	Antagonism/Competition	1.79927e-53	-1	0.0337557
Adenosine	cpd00182	Antagonism/Commensalism	0.000209305	1	-0.00746783
Adenosine	cpd00182	Antagonism/Neutralism	0.0810101	1	0.000567
Adenosine	cpd00182	Antagonism/Mutualism	0.0151865	1	-0.00920692
Adenosine	cpd00182	Competition/Commensalism	1.76715e-20	1	0.003609
Adenosine	cpd00182	Competition/Neutralism	1.76749e-06	1	0.00743031
Adenosine	cpd00182	Competition/Mutualism	7.43725e-13	1	-0.002793
Adenosine	cpd00182	Commensalism/Neutralism	0.062265	-1	0
Adenosine	cpd00182	Commensalism/Mutualism	0.755033	-1	0
Adenosine	cpd00182	Neutralism/Mutualism	0.000566271	1	0
Thymidine	cpd00184	Amensalism/Antagonism	6.90892e-70	-1	-0.00034926
Thymidine	cpd00184	Amensalism/Competition	5.57372e-136	-1	-0.00142978
Thymidine	cpd00184	Amensalism/Commensalism	4.55659e-109	1	-7.48863e-05
Thymidine	cpd00184	Amensalism/Neutralism	2.28046e-57	1	-3.3107e-05
Thymidine	cpd00184	Amensalism/Mutualism	3.01256e-83	1	-5.67279e-05
Thymidine	cpd00184	Antagonism/Competition	4.28429e-159	-1	-0.000698833
Thymidine	cpd00184	Antagonism/Commensalism	1.7938e-06	-1	0
Thymidine	cpd00184	Antagonism/Neutralism	0.484088	1	0
Thymidine	cpd00184	Antagonism/Mutualism	1.12852e-05	-1	0
Thymidine	cpd00184	Competition/Commensalism	1.07937e-157	1	0.000577385
Thymidine	cpd00184	Competition/Neutralism	5.17975e-153	1	0.000448051
Thymidine	cpd00184	Competition/Mutualism	4.24236e-136	1	0.000466343
Thymidine	cpd00184	Commensalism/Neutralism	2.49063e-07	1	0
Thymidine	cpd00184	Commensalism/Mutualism	0.520323	0	0
Thymidine	cpd00184	Neutralism/Mutualism	7.47981e-09	-1	0
K+	cpd00205	Amensalism/Antagonism	5.04212e-24	-1	-0.00342286
K+	cpd00205	Amensalism/Competition	3.52624e-19	-1	-0.00576116
K+	cpd00205	Amensalism/Commensalism	1.52836e-23	-1	-0.000395754
K+	cpd00205	Amensalism/Neutralism	0.0916253	1	2.2783e-05
K+	cpd00205	Amensalism/Mutualism	8.54332e-12	-1	-0.000210352
K+	cpd00205	Antagonism/Competition	2.62229e-17	-1	-0.0205359
K+	cpd00205	Antagonism/Commensalism	0.00785906	1	9.26048e-05
K+	cpd00205	Antagonism/Neutralism	3.88451e-24	1	0.000342448
K+	cpd00205	Antagonism/Mutualism	8.50836e-12	1	0.000243912
K+	cpd00205	Competition/Commensalism	4.13504e-16	1	0.00174561
K+	cpd00205	Competition/Neutralism	2.43163e-40	1	0.00277721
K+	cpd00205	Competition/Mutualism	4.32252e-25	1	0.0021271
K+	cpd00205	Commensalism/Neutralism	6.65198e-28	1	0
K+	cpd00205	Commensalism/Mutualism	0.000783229	1	0
K+	cpd00205	Neutralism/Mutualism	8.06684e-09	-1	0
Lactose	cpd00208	Amensalism/Antagonism	9.95108e-120	-1	-0.0106672
Lactose	cpd00208	Amensalism/Competition	4.49927e-32	-1	0.0165308
Lactose	cpd00208	Amensalism/Commensalism	0.0935975	1	0.000237717
Lactose	cpd00208	Amensalism/Neutralism	3.37499e-09	1	0.000418395
Lactose	cpd00208	Amensalism/Mutualism	0.255398	1	0.000220561
Lactose	cpd00208	Antagonism/Competition	5.75205e-75	1	-0.0149266
Lactose	cpd00208	Antagonism/Commensalism	1.84336e-228	1	0.00277499
Lactose	cpd00208	Antagonism/Neutralism	2.83595e-236	1	0.00227934
Lactose	cpd00208	Antagonism/Mutualism	3.69864e-212	1	0.0022069
Lactose	cpd00208	Competition/Commensalism	4.41271e-38	1	-0.00606426
Lactose	cpd00208	Competition/Neutralism	2.89146e-09	1	-0.00203155
Lactose	cpd00208	Competition/Mutualism	1.77821e-42	-1	-0.0047411
Lactose	cpd00208	Commensalism/Neutralism	1.54697e-16	1	0
Lactose	cpd00208	Commensalism/Mutualism	0.0430403	-1	0
Lactose	cpd00208	Neutralism/Mutualism	1.75185e-17	-1	0
Butyrate	cpd00211	Amensalism/Antagonism	2.47531e-225	-1	-0.00561688
Butyrate	cpd00211	Amensalism/Competition	6.85952e-92	-1	-0.00795871
Butyrate	cpd00211	Amensalism/Commensalism	7.7936e-158	-1	-0.000690412
Butyrate	cpd00211	Amensalism/Neutralism	1.21491e-151	-1	-0.000373901
Butyrate	cpd00211	Amensalism/Mutualism	8.36851e-124	-1	-0.000481868
Butyrate	cpd00211	Antagonism/Competition	4.46702e-45	-1	-0.0221385
Butyrate	cpd00211	Antagonism/Commensalism	1.50709e-104	1	0.000305219
Butyrate	cpd00211	Antagonism/Neutralism	1.24719e-123	1	0.000236862
Butyrate	cpd00211	Antagonism/Mutualism	2.40828e-147	1	0.000296788
Butyrate	cpd00211	Competition/Commensalism	2.93637e-66	1	0.00243016
Butyrate	cpd00211	Competition/Neutralism	4.5873e-78	1	0.00187927
Butyrate	cpd00211	Competition/Mutualism	1.02135e-84	1	0.00216798
Butyrate	cpd00211	Commensalism/Neutralism	0.000946329	1	0
Butyrate	cpd00211	Commensalism/Mutualism	0.111341	1	0
Butyrate	cpd00211	Neutralism/Mutualism	0.00806163	1	0
Palmitate	cpd00214	Amensalism/Antagonism	2.20557e-187	-1	-0.000728194
Palmitate	cpd00214	Amensalism/Competition	1.78829e-161	-1	-0.00159703
Palmitate	cpd00214	Amensalism/Commensalism	3.64057e-193	-1	-0.000125158
Palmitate	cpd00214	Amensalism/Neutralism	9.99273e-183	-1	-6.30479e-05
Palmitate	cpd00214	Amensalism/Mutualism	3.83356e-138	-1	-8.00663e-05
Palmitate	cpd00214	Antagonism/Competition	2.4773e-108	-1	-0.00315322
Palmitate	cpd00214	Antagonism/Commensalism	5.71425e-37	-1	4.15932e-16
Palmitate	cpd00214	Antagonism/Neutralism	1.44958e-54	1	4.71489e-16
Palmitate	cpd00214	Antagonism/Mutualism	3.95255e-71	1	5.2296e-16
Palmitate	cpd00214	Competition/Commensalism	7.76871e-126	1	0.000494
Palmitate	cpd00214	Competition/Neutralism	2.66384e-146	1	0.000416182
Palmitate	cpd00214	Competition/Mutualism	3.10361e-158	1	0.000473852
Palmitate	cpd00214	Commensalism/Neutralism	9.69023e-05	1	0
Palmitate	cpd00214	Commensalism/Mutualism	0.0169959	1	0
Palmitate	cpd00214	Neutralism/Mutualism	0.00339709	1	0
Niacin	cpd00218	Amensalism/Antagonism	1.20578e-05	-1	-0.000274763
Niacin	cpd00218	Amensalism/Competition	0.000449241	1	-0.000864517
Niacin	cpd00218	Amensalism/Commensalism	1.79375e-07	1	-5.68036e-05
Niacin	cpd00218	Amensalism/Neutralism	0.0455756	1	-1.18727e-05
Niacin	cpd00218	Amensalism/Mutualism	1.6537e-10	1	-4.86764e-05
Niacin	cpd00218	Antagonism/Competition	0.0217213	-1	-0.0017888
Niacin	cpd00218	Antagonism/Commensalism	4.29138e-06	1	2.04014e-16
Niacin	cpd00218	Antagonism/Neutralism	4.9535e-17	1	5.35561e-16
Niacin	cpd00218	Antagonism/Mutualism	4.60344e-05	-1	1.84962e-16
Niacin	cpd00218	Competition/Commensalism	0.00184514	-1	0.000238161
Niacin	cpd00218	Competition/Neutralism	5.53048e-16	1	0.00033508
Niacin	cpd00218	Competition/Mutualism	0.0259247	-1	0.000170918
Niacin	cpd00218	Commensalism/Neutralism	1.63271e-09	1	0
Niacin	cpd00218	Commensalism/Mutualism	0.0726711	0	0
Niacin	cpd00218	Neutralism/Mutualism	3.50364e-14	-1	0
Riboflavin	cpd00220	Amensalism/Antagonism	1.53948e-07	1	0.00143669
Riboflavin	cpd00220	Amensalism/Competition	3.20818e-65	1	0.0251683
Riboflavin	cpd00220	Amensalism/Commensalism	1.21881e-43	1	0.00118836
Riboflavin	cpd00220	Amensalism/Neutralism	1.50952e-64	1	0.00126335
Riboflavin	cpd00220	Amensalism/Mutualism	7.86598e-41	1	0.00100369
Riboflavin	cpd00220	Antagonism/Competition	4.25347e-77	1	-0.00560594
Riboflavin	cpd00220	Antagonism/Commensalism	2.18782e-73	1	0.000566928
Riboflavin	cpd00220	Antagonism/Neutralism	1.85463e-112	1	0.000539457
Riboflavin	cpd00220	Antagonism/Mutualism	4.95011e-77	1	0.000464589
Riboflavin	cpd00220	Competition/Commensalism	2.69711e-70	-1	-0.00858749
Riboflavin	cpd00220	Competition/Neutralism	1.20709e-26	1	-0.00269759
Riboflavin	cpd00220	Competition/Mutualism	2.19965e-71	-1	-0.00650939
Riboflavin	cpd00220	Commensalism/Neutralism	1.15552e-13	1	0
Riboflavin	cpd00220	Commensalism/Mutualism	0.00866708	-1	0
Riboflavin	cpd00220	Neutralism/Mutualism	2.58498e-15	-1	0
L-Arabinose	cpd00224	Amensalism/Antagonism	3.68386e-19	1	-6.21791e-05
L-Arabinose	cpd00224	Amensalism/Competition	0.41479	-1	0.000879158
L-Arabinose	cpd00224	Amensalism/Commensalism	0.00125055	-1	2.48767e-05
L-Arabinose	cpd00224	Amensalism/Neutralism	0.00128634	-1	3.89386e-05
L-Arabinose	cpd00224	Amensalism/Mutualism	0.00152876	-1	2.40414e-05
L-Arabinose	cpd00224	Antagonism/Competition	5.27579e-18	1	-0.00370667
L-Arabinose	cpd00224	Antagonism/Commensalism	6.51719e-45	1	8.54523e-16
L-Arabinose	cpd00224	Antagonism/Neutralism	5.80487e-47	1	2.02443e-05
L-Arabinose	cpd00224	Antagonism/Mutualism	5.19769e-46	1	8.0403e-16
L-Arabinose	cpd00224	Competition/Commensalism	0.00239544	1	-0.000386728
L-Arabinose	cpd00224	Competition/Neutralism	0.00128637	1	-0.0001343
L-Arabinose	cpd00224	Competition/Mutualism	0.00113769	1	-0.000299195
L-Arabinose	cpd00224	Commensalism/Neutralism	0.528869	1	0
L-Arabinose	cpd00224	Commensalism/Mutualism	0.202734	0	0
L-Arabinose	cpd00224	Neutralism/Mutualism	0.401857	1	0
Hypoxanthine	cpd00226	Amensalism/Antagonism	0	1	0.126823
Hypoxanthine	cpd00226	Amensalism/Competition	1.82181e-315	1	0.0887996
Hypoxanthine	cpd00226	Amensalism/Commensalism	4.81606e-62	-1	-0.00825897
Hypoxanthine	cpd00226	Amensalism/Neutralism	1.95487e-39	1	0.028364
Hypoxanthine	cpd00226	Amensalism/Mutualism	0.15423	1	0.000813153
Hypoxanthine	cpd00226	Antagonism/Competition	2.82032e-52	-1	0.0199181
Hypoxanthine	cpd00226	Antagonism/Commensalism	0	-1	-0.0662619
Hypoxanthine	cpd00226	Antagonism/Neutralism	0.0380027	1	0.001396
Hypoxanthine	cpd00226	Antagonism/Mutualism	8.12667e-291	-1	-0.03749
Hypoxanthine	cpd00226	Competition/Commensalism	2.20866e-306	-1	-0.059922
Hypoxanthine	cpd00226	Competition/Neutralism	6.9835e-07	1	0.0088304
Hypoxanthine	cpd00226	Competition/Mutualism	3.80887e-251	-1	-0.0309027
Hypoxanthine	cpd00226	Commensalism/Neutralism	2.41002e-64	1	0
Hypoxanthine	cpd00226	Commensalism/Mutualism	2.15838e-34	1	0
Hypoxanthine	cpd00226	Neutralism/Mutualism	1.05699e-117	-1	0
Neu5Ac	cpd00232	Amensalism/Antagonism	1.43924e-22	1	0.00316623
Neu5Ac	cpd00232	Amensalism/Competition	8.49044e-163	1	0.0501831
Neu5Ac	cpd00232	Amensalism/Commensalism	1.28158e-78	1	0.0020909
Neu5Ac	cpd00232	Amensalism/Neutralism	4.81708e-27	-1	0.0014567
Neu5Ac	cpd00232	Amensalism/Mutualism	1.87405e-117	1	0.00195094
Neu5Ac	cpd00232	Antagonism/Competition	5.95719e-177	1	0.0187856
Neu5Ac	cpd00232	Antagonism/Commensalism	7.60278e-42	1	0.000430831
Neu5Ac	cpd00232	Antagonism/Neutralism	9.90319e-10	-1	0.00023844
Neu5Ac	cpd00232	Antagonism/Mutualism	2.95057e-94	1	0.00047684
Neu5Ac	cpd00232	Competition/Commensalism	5.71869e-174	-1	-0.0190801
Neu5Ac	cpd00232	Competition/Neutralism	1.57092e-182	-1	-0.01125
Neu5Ac	cpd00232	Competition/Mutualism	3.75608e-168	-1	-0.0135614
Neu5Ac	cpd00232	Commensalism/Neutralism	4.84041e-09	-1	0
Neu5Ac	cpd00232	Commensalism/Mutualism	7.17978e-19	1	0
Neu5Ac	cpd00232	Neutralism/Mutualism	5.17353e-21	1	0
H2S	cpd00239	Amensalism/Antagonism	4.65189e-23	1	-0.00577316
H2S	cpd00239	Amensalism/Competition	7.01333e-106	1	0.0315754
H2S	cpd00239	Amensalism/Commensalism	1.55814e-299	-1	-0.0452859
H2S	cpd00239	Amensalism/Neutralism	9.11473e-152	-1	-0.0259657
H2S	cpd00239	Amensalism/Mutualism	1.36006e-164	-1	-0.00475141
H2S	cpd00239	Antagonism/Competition	1.60394e-114	1	0.00442391
H2S	cpd00239	Antagonism/Commensalism	1.13518e-256	-1	-0.0577421
H2S	cpd00239	Antagonism/Neutralism	3.56612e-144	-1	-0.0293591
H2S	cpd00239	Antagonism/Mutualism	9.78654e-63	-1	-0.00266439
H2S	cpd00239	Competition/Commensalism	6.91809e-303	-1	-0.0844003
H2S	cpd00239	Competition/Neutralism	2.48898e-174	-1	-0.0418544
H2S	cpd00239	Competition/Mutualism	1.06548e-213	-1	-0.0200018
H2S	cpd00239	Commensalism/Neutralism	5.96171e-07	-1	0
H2S	cpd00239	Commensalism/Mutualism	1.76388e-238	1	0
H2S	cpd00239	Neutralism/Mutualism	2.37541e-107	1	0
Nickel	cpd00244	Amensalism/Antagonism	1.13873e-195	-1	-0.0003231
Nickel	cpd00244	Amensalism/Competition	6.12779e-259	-1	-0.00190466
Nickel	cpd00244	Amensalism/Commensalism	5.05472e-231	-1	-0.000104585
Nickel	cpd00244	Amensalism/Neutralism	3.01566e-218	-1	-5.4278e-05
Nickel	cpd00244	Amensalism/Mutualism	7.99739e-202	-1	-7.33627e-05
Nickel	cpd00244	Antagonism/Competition	3.00018e-260	-1	-0.00390194
Nickel	cpd00244	Antagonism/Commensalism	0.903575	-1	0
Nickel	cpd00244	Antagonism/Neutralism	0.926034	1	0
Nickel	cpd00244	Antagonism/Mutualism	0.0935975	1	0
Nickel	cpd00244	Competition/Commensalism	3.42562e-236	1	0.000700647
Nickel	cpd00244	Competition/Neutralism	1.56184e-243	1	0.000531613
Nickel	cpd00244	Competition/Mutualism	2.72175e-258	1	0.000596528
Nickel	cpd00244	Commensalism/Neutralism	0.0348558	1	0
Nickel	cpd00244	Commensalism/Mutualism	0.590606	1	0
Nickel	cpd00244	Neutralism/Mutualism	0.498563	1	0
Uridine	cpd00249	Amensalism/Antagonism	3.40254e-07	-1	-0.000360251
Uridine	cpd00249	Amensalism/Competition	5.86417e-161	-1	-0.013446
Uridine	cpd00249	Amensalism/Commensalism	3.33159e-109	-1	-0.000650131
Uridine	cpd00249	Amensalism/Neutralism	2.43691e-35	1	-0.000225549
Uridine	cpd00249	Amensalism/Mutualism	1.21082e-92	-1	-0.000442987
Uridine	cpd00249	Antagonism/Competition	3.26902e-205	-1	-0.0247121
Uridine	cpd00249	Antagonism/Commensalism	1.48918e-173	-1	-0.000513225
Uridine	cpd00249	Antagonism/Neutralism	7.9729e-58	1	-0.000138387
Uridine	cpd00249	Antagonism/Mutualism	5.08362e-147	-1	-0.000286306
Uridine	cpd00249	Competition/Commensalism	1.16345e-146	1	0.00469202
Uridine	cpd00249	Competition/Neutralism	2.57318e-171	1	0.00368307
Uridine	cpd00249	Competition/Mutualism	5.76757e-179	1	0.00404765
Uridine	cpd00249	Commensalism/Neutralism	1.17998e-28	1	0
Uridine	cpd00249	Commensalism/Mutualism	3.63721e-10	0	0
Uridine	cpd00249	Neutralism/Mutualism	2.28454e-11	-1	0
Mg	cpd00254	Amensalism/Antagonism	1.48557e-15	1	2.36984e-05
Mg	cpd00254	Amensalism/Competition	4.11761e-39	1	0.000226046
Mg	cpd00254	Amensalism/Commensalism	1.30333e-34	-1	1.28404e-05
Mg	cpd00254	Amensalism/Neutralism	1.26921e-35	1	1.16563e-05
Mg	cpd00254	Amensalism/Mutualism	9.83368e-22	-1	8.68177e-06
Mg	cpd00254	Antagonism/Competition	1.99662e-35	-1	2.67858e-15
Mg	cpd00254	Antagonism/Commensalism	1.10951e-05	1	0
Mg	cpd00254	Antagonism/Neutralism	0.000924931	1	0
Mg	cpd00254	Antagonism/Mutualism	0.404501	1	0
Mg	cpd00254	Competition/Commensalism	1.03041e-31	1	-5.33943e-05
Mg	cpd00254	Competition/Neutralism	1.25641e-38	-1	-2.38262e-05
Mg	cpd00254	Competition/Mutualism	1.14972e-43	1	-4.84153e-05
Mg	cpd00254	Commensalism/Neutralism	0.605498	1	0
Mg	cpd00254	Commensalism/Mutualism	0.0281181	0	0
Mg	cpd00254	Neutralism/Mutualism	0.00701543	1	0
Pyridoxol	cpd00263	Amensalism/Antagonism	7.72371e-201	1	0.000470253
Pyridoxol	cpd00263	Amensalism/Competition	4.10161e-130	1	0.000449701
Pyridoxol	cpd00263	Amensalism/Commensalism	8.61207e-128	1	3.88397e-05
Pyridoxol	cpd00263	Amensalism/Neutralism	1.19572e-165	1	4.37343e-05
Pyridoxol	cpd00263	Amensalism/Mutualism	5.0032e-182	1	4.26366e-05
Pyridoxol	cpd00263	Antagonism/Competition	3.72391e-55	1	1.38332e-15
Pyridoxol	cpd00263	Antagonism/Commensalism	1.23524e-103	-1	-4.56156e-16
Pyridoxol	cpd00263	Antagonism/Neutralism	1.06453e-46	1	-1.83528e-16
Pyridoxol	cpd00263	Antagonism/Mutualism	2.3125e-78	1	-3.2723e-16
Pyridoxol	cpd00263	Competition/Commensalism	9.78371e-125	-1	-0.0001286
Pyridoxol	cpd00263	Competition/Neutralism	7.23136e-38	1	-7.16479e-16
Pyridoxol	cpd00263	Competition/Mutualism	6.05793e-90	-1	-6.72116e-05
Pyridoxol	cpd00263	Commensalism/Neutralism	3.38473e-15	1	0
Pyridoxol	cpd00263	Commensalism/Mutualism	0.0200232	1	0
Pyridoxol	cpd00263	Neutralism/Mutualism	2.6969e-06	-1	0
Spermidine	cpd00264	Amensalism/Antagonism	0	-1	-0.401516
Spermidine	cpd00264	Amensalism/Competition	1.7491e-85	-1	-0.0407456
Spermidine	cpd00264	Amensalism/Commensalism	1.26142e-08	-1	-0.0154481
Spermidine	cpd00264	Amensalism/Neutralism	1.27549e-151	-1	-0.119899
Spermidine	cpd00264	Amensalism/Mutualism	5.20834e-05	1	-0.00654231
Spermidine	cpd00264	Antagonism/Competition	0	1	0.246255
Spermidine	cpd00264	Antagonism/Commensalism	1.61025e-136	1	0.12146
Spermidine	cpd00264	Antagonism/Neutralism	1.27458e-51	-1	-0.0558092
Spermidine	cpd00264	Antagonism/Mutualism	3.5903e-94	1	0.100805
Spermidine	cpd00264	Competition/Commensalism	0.766888	1	0.00152005
Spermidine	cpd00264	Competition/Neutralism	4.83021e-141	-1	-0.139208
Spermidine	cpd00264	Competition/Mutualism	0.226853	1	0.00607546
Spermidine	cpd00264	Commensalism/Neutralism	1.72281e-142	-1	0
Spermidine	cpd00264	Commensalism/Mutualism	0.261709	1	0
Spermidine	cpd00264	Neutralism/Mutualism	7.0377e-178	1	0
Deoxyguanosine	cpd00277	Amensalism/Antagonism	0	1	0.135405
Deoxyguanosine	cpd00277	Amensalism/Competition	1.20256e-320	1	0.0837423
Deoxyguanosine	cpd00277	Amensalism/Commensalism	3.07051e-20	1	0.0036549
Deoxyguanosine	cpd00277	Amensalism/Neutralism	2.95562e-115	1	0.0379582
Deoxyguanosine	cpd00277	Amensalism/Mutualism	1.79021e-63	1	0.00497139
Deoxyguanosine	cpd00277	Antagonism/Competition	7.13025e-61	-1	0.0332328
Deoxyguanosine	cpd00277	Antagonism/Commensalism	0	-1	-0.0425382
Deoxyguanosine	cpd00277	Antagonism/Neutralism	4.66803e-20	1	0.0179285
Deoxyguanosine	cpd00277	Antagonism/Mutualism	0	-1	-0.0296095
Deoxyguanosine	cpd00277	Competition/Commensalism	1.57071e-294	-1	-0.0335158
Deoxyguanosine	cpd00277	Competition/Neutralism	1.33712e-32	1	0.02616
Deoxyguanosine	cpd00277	Competition/Mutualism	1.7005e-306	-1	-0.0236587
Deoxyguanosine	cpd00277	Commensalism/Neutralism	2.60897e-116	1	0
Deoxyguanosine	cpd00277	Commensalism/Mutualism	2.27146e-10	-1	0
Deoxyguanosine	cpd00277	Neutralism/Mutualism	2.8289e-304	-1	0
D-Galacturo0te	cpd00280	Amensalism/Antagonism	5.87517e-215	-1	-0.000489788
D-Galacturo0te	cpd00280	Amensalism/Competition	9.06076e-277	-1	-0.00289735
D-Galacturo0te	cpd00280	Amensalism/Commensalism	5.41014e-253	-1	-0.000150908
D-Galacturo0te	cpd00280	Amensalism/Neutralism	2.71008e-239	-1	-7.91872e-05
D-Galacturo0te	cpd00280	Amensalism/Mutualism	6.38174e-252	-1	-0.000121491
D-Galacturo0te	cpd00280	Antagonism/Competition	1.50973e-282	-1	-0.0043132
D-Galacturo0te	cpd00280	Antagonism/Commensalism	5.69624e-09	-1	0
D-Galacturo0te	cpd00280	Antagonism/Neutralism	3.14944e-09	-1	0
D-Galacturo0te	cpd00280	Antagonism/Mutualism	1.61804e-10	-1	0
D-Galacturo0te	cpd00280	Competition/Commensalism	4.29571e-277	1	0.00106836
D-Galacturo0te	cpd00280	Competition/Neutralism	2.00696e-258	1	0.000748156
D-Galacturo0te	cpd00280	Competition/Mutualism	4.23132e-274	1	0.00085249
D-Galacturo0te	cpd00280	Commensalism/Neutralism	0.446982	1	0
D-Galacturo0te	cpd00280	Commensalism/Mutualism	0.220546	0	0
D-Galacturo0te	cpd00280	Neutralism/Mutualism	0.384614	1	0
Urate	cpd00300	Amensalism/Antagonism	0	1	0.22609
Urate	cpd00300	Amensalism/Competition	3.46928e-319	1	0.140972
Urate	cpd00300	Amensalism/Commensalism	3.5802e-190	1	0.0187595
Urate	cpd00300	Amensalism/Neutralism	2.81592e-67	1	0.0372209
Urate	cpd00300	Amensalism/Mutualism	1.88891e-29	1	0.00657893
Urate	cpd00300	Antagonism/Competition	5.01987e-86	-1	0.0300903
Urate	cpd00300	Antagonism/Commensalism	7.01441e-280	-1	-0.0515711
Urate	cpd00300	Antagonism/Neutralism	0.0548351	1	0.000511656
Urate	cpd00300	Antagonism/Mutualism	0	-1	-0.0549186
Urate	cpd00300	Competition/Commensalism	1.34764e-188	-1	-0.0335561
Urate	cpd00300	Competition/Neutralism	3.6276e-10	1	0.0137788
Urate	cpd00300	Competition/Mutualism	0	-1	-0.0414136
Urate	cpd00300	Commensalism/Neutralism	1.398e-51	1	0
Urate	cpd00300	Commensalism/Mutualism	2.0204e-127	-1	0
Urate	cpd00300	Neutralism/Mutualism	4.97828e-181	-1	0
Thiamin	cpd00305	Amensalism/Antagonism	6.58416e-64	1	0.006665
Thiamin	cpd00305	Amensalism/Competition	8.47764e-255	1	0.0605137
Thiamin	cpd00305	Amensalism/Commensalism	3.07843e-223	1	0.0031719
Thiamin	cpd00305	Amensalism/Neutralism	4.82209e-205	1	0.00256014
Thiamin	cpd00305	Amensalism/Mutualism	2.33697e-205	1	0.00256972
Thiamin	cpd00305	Antagonism/Competition	8.1796e-267	1	0.0535513
Thiamin	cpd00305	Antagonism/Commensalism	4.02383e-142	1	0.00145731
Thiamin	cpd00305	Antagonism/Neutralism	1.07415e-148	1	0.00121382
Thiamin	cpd00305	Antagonism/Mutualism	4.64101e-129	1	0.00115436
Thiamin	cpd00305	Competition/Commensalism	1.06822e-256	-1	-0.0221171
Thiamin	cpd00305	Competition/Neutralism	2.8605e-153	-1	-0.0102589
Thiamin	cpd00305	Competition/Mutualism	1.25742e-256	-1	-0.0167718
Thiamin	cpd00305	Commensalism/Neutralism	4.85335e-14	1	0
Thiamin	cpd00305	Commensalism/Mutualism	0.0553697	1	0
Thiamin	cpd00305	Neutralism/Mutualism	2.44023e-18	-1	0
Xanthine	cpd00309	Amensalism/Antagonism	2.70896e-59	-1	-0.00596702
Xanthine	cpd00309	Amensalism/Competition	5.64407e-51	-1	-0.0176401
Xanthine	cpd00309	Amensalism/Commensalism	1.2162e-31	1	-0.000951168
Xanthine	cpd00309	Amensalism/Neutralism	1.65085e-89	1	0.0270205
Xanthine	cpd00309	Amensalism/Mutualism	5.65783e-39	-1	-0.00077195
Xanthine	cpd00309	Antagonism/Competition	1.62783e-45	-1	-0.0177588
Xanthine	cpd00309	Antagonism/Commensalism	1.12467e-64	1	0.000397205
Xanthine	cpd00309	Antagonism/Neutralism	1.96214e-125	1	0.033308
Xanthine	cpd00309	Antagonism/Mutualism	6.18086e-91	-1	0.000352859
Xanthine	cpd00309	Competition/Commensalism	7.86649e-51	1	0.00656339
Xanthine	cpd00309	Competition/Neutralism	3.10035e-103	1	0.0424141
Xanthine	cpd00309	Competition/Mutualism	6.80866e-58	1	0.00511962
Xanthine	cpd00309	Commensalism/Neutralism	1.36291e-111	1	0
Xanthine	cpd00309	Commensalism/Mutualism	0.826673	-1	0
Xanthine	cpd00309	Neutralism/Mutualism	1.65078e-279	-1	0
Guanosine	cpd00311	Amensalism/Antagonism	1.02379e-33	1	0.00607224
Guanosine	cpd00311	Amensalism/Competition	2.98323e-72	1	0.0202028
Guanosine	cpd00311	Amensalism/Commensalism	4.7255e-27	-1	-0.00226197
Guanosine	cpd00311	Amensalism/Neutralism	3.09403e-144	1	0.00659931
Guanosine	cpd00311	Amensalism/Mutualism	2.25539e-52	1	0.00248609
Guanosine	cpd00311	Antagonism/Competition	0.056065	-1	-0.00855282
Guanosine	cpd00311	Antagonism/Commensalism	1.32896e-123	-1	-0.0111332
Guanosine	cpd00311	Antagonism/Neutralism	3.70992e-29	1	0.00428477
Guanosine	cpd00311	Antagonism/Mutualism	2.16057e-05	-1	-0.000207946
Guanosine	cpd00311	Competition/Commensalism	1.36337e-142	-1	-0.0157606
Guanosine	cpd00311	Competition/Neutralism	1.68611e-24	1	0.00409982
Guanosine	cpd00311	Competition/Mutualism	3.45272e-17	-1	-0.00301947
Guanosine	cpd00311	Commensalism/Neutralism	1.62445e-173	1	0
Guanosine	cpd00311	Commensalism/Mutualism	6.79088e-69	1	0
Guanosine	cpd00311	Neutralism/Mutualism	3.93887e-65	-1	0
D-Mannitol	cpd00314	Amensalism/Antagonism	5.19249e-207	-1	-0.00255534
D-Mannitol	cpd00314	Amensalism/Competition	5.88088e-255	-1	-0.0121623
D-Mannitol	cpd00314	Amensalism/Commensalism	5.86463e-235	-1	-0.000709333
D-Mannitol	cpd00314	Amensalism/Neutralism	2.85254e-228	-1	-0.000382491
D-Mannitol	cpd00314	Amensalism/Mutualism	2.08978e-229	-1	-0.000561043
D-Mannitol	cpd00314	Antagonism/Competition	1.67525e-258	-1	-0.0216511
D-Mannitol	cpd00314	Antagonism/Commensalism	3.6784e-10	-1	-1.17103e-16
D-Mannitol	cpd00314	Antagonism/Neutralism	1.17319e-11	-1	0
D-Mannitol	cpd00314	Antagonism/Mutualism	4.23928e-15	1	-1.23246e-16
D-Mannitol	cpd00314	Competition/Commensalism	1.19233e-231	1	0.004208
D-Mannitol	cpd00314	Competition/Neutralism	3.5513e-240	1	0.0030045
D-Mannitol	cpd00314	Competition/Mutualism	3.51391e-245	1	0.00340221
D-Mannitol	cpd00314	Commensalism/Neutralism	0.229654	1	0
D-Mannitol	cpd00314	Commensalism/Mutualism	0.863972	1	0
D-Mannitol	cpd00314	Neutralism/Mutualism	0.132643	1	0
L-Isoleucine	cpd00322	Amensalism/Antagonism	1.88965e-22	-1	-0.00114592
L-Isoleucine	cpd00322	Amensalism/Competition	5.7189e-57	1	0.0122326
L-Isoleucine	cpd00322	Amensalism/Commensalism	1.12456e-32	1	0.00058032
L-Isoleucine	cpd00322	Amensalism/Neutralism	6.01494e-95	1	0.000644226
L-Isoleucine	cpd00322	Amensalism/Mutualism	1.9002e-31	1	0.000488818
L-Isoleucine	cpd00322	Antagonism/Competition	4.35641e-73	1	-0.00653083
L-Isoleucine	cpd00322	Antagonism/Commensalism	7.76658e-111	1	0.000813803
L-Isoleucine	cpd00322	Antagonism/Neutralism	1.68557e-175	1	0.000964463
L-Isoleucine	cpd00322	Antagonism/Mutualism	1.66344e-117	1	0.000657016
L-Isoleucine	cpd00322	Competition/Commensalism	6.55818e-47	-1	-0.00373274
L-Isoleucine	cpd00322	Competition/Neutralism	0.204929	1	-0.000567753
L-Isoleucine	cpd00322	Competition/Mutualism	7.68403e-43	-1	-0.00300935
L-Isoleucine	cpd00322	Commensalism/Neutralism	2.53951e-46	1	0
L-Isoleucine	cpd00322	Commensalism/Mutualism	0.498563	-1	0
L-Isoleucine	cpd00322	Neutralism/Mutualism	3.04217e-33	-1	0
Ethanol	cpd00363	Amensalism/Antagonism	1.70671e-32	1	0.00698582
Ethanol	cpd00363	Amensalism/Competition	9.83892e-163	1	0.0739099
Ethanol	cpd00363	Amensalism/Commensalism	3.39527e-127	1	0.00351324
Ethanol	cpd00363	Amensalism/Neutralism	3.48853e-121	1	0.00257686
Ethanol	cpd00363	Amensalism/Mutualism	3.06136e-138	1	0.00305751
Ethanol	cpd00363	Antagonism/Competition	2.27172e-172	1	-0.000171708
Ethanol	cpd00363	Antagonism/Commensalism	4.73407e-78	1	0.0011464
Ethanol	cpd00363	Antagonism/Neutralism	8.62001e-83	1	0.000855776
Ethanol	cpd00363	Antagonism/Mutualism	8.22836e-95	1	0.00104592
Ethanol	cpd00363	Competition/Commensalism	3.10362e-169	-1	-0.0248191
Ethanol	cpd00363	Competition/Neutralism	5.55484e-160	-1	-0.0128853
Ethanol	cpd00363	Competition/Mutualism	6.16355e-164	-1	-0.0184603
Ethanol	cpd00363	Commensalism/Neutralism	0.00319771	1	0
Ethanol	cpd00363	Commensalism/Mutualism	0.111678	0	0
Ethanol	cpd00363	Neutralism/Mutualism	0.197982	1	0
Cytidine	cpd00367	Amensalism/Antagonism	1.00585e-07	1	0.00225532
Cytidine	cpd00367	Amensalism/Competition	5.31805e-57	1	0.0281706
Cytidine	cpd00367	Amensalism/Commensalism	2.40436e-21	1	0.00103056
Cytidine	cpd00367	Amensalism/Neutralism	6.77665e-115	1	0.00317096
Cytidine	cpd00367	Amensalism/Mutualism	1.10566e-42	1	0.00130115
Cytidine	cpd00367	Antagonism/Competition	2.40343e-67	1	-0.0216577
Cytidine	cpd00367	Antagonism/Commensalism	4.82407e-30	1	0.000573202
Cytidine	cpd00367	Antagonism/Neutralism	1.16864e-181	1	0.00144309
Cytidine	cpd00367	Antagonism/Mutualism	4.78545e-113	1	0.000760837
Cytidine	cpd00367	Competition/Commensalism	4.54166e-65	-1	-0.0108267
Cytidine	cpd00367	Competition/Neutralism	0.00457856	1	0.00151067
Cytidine	cpd00367	Competition/Mutualism	1.65984e-58	-1	-0.00726577
Cytidine	cpd00367	Commensalism/Neutralism	5.68317e-90	1	0
Cytidine	cpd00367	Commensalism/Mutualism	1.28269e-34	-1	0
Cytidine	cpd00367	Neutralism/Mutualism	4.23396e-102	-1	0
L-Rhamnose	cpd00396	Amensalism/Antagonism	2.0032e-19	1	0.00387743
L-Rhamnose	cpd00396	Amensalism/Competition	5.07812e-85	1	0.029178
L-Rhamnose	cpd00396	Amensalism/Commensalism	5.8531e-65	1	0.00158105
L-Rhamnose	cpd00396	Amensalism/Neutralism	2.24735e-68	1	0.00136972
L-Rhamnose	cpd00396	Amensalism/Mutualism	1.63787e-63	1	0.00135901
L-Rhamnose	cpd00396	Antagonism/Competition	1.25994e-107	1	0.00138595
L-Rhamnose	cpd00396	Antagonism/Commensalism	2.78613e-74	1	0.00030659
L-Rhamnose	cpd00396	Antagonism/Neutralism	4.80807e-96	1	0.000376612
L-Rhamnose	cpd00396	Antagonism/Mutualism	1.12283e-75	1	0.000259519
L-Rhamnose	cpd00396	Competition/Commensalism	6.80657e-91	-1	-0.0101277
L-Rhamnose	cpd00396	Competition/Neutralism	2.85612e-43	-1	-0.00354922
L-Rhamnose	cpd00396	Competition/Mutualism	1.22242e-89	-1	-0.00773248
L-Rhamnose	cpd00396	Commensalism/Neutralism	3.40254e-07	1	0
L-Rhamnose	cpd00396	Commensalism/Mutualism	0.201029	0	0
L-Rhamnose	cpd00396	Neutralism/Mutualism	2.76319e-10	-1	0
Deoxyadenosine	cpd00438	Amensalism/Antagonism	0	1	0.121914
Deoxyadenosine	cpd00438	Amensalism/Competition	0	1	0.100453
Deoxyadenosine	cpd00438	Amensalism/Commensalism	2.54725e-25	1	0.00456204
Deoxyadenosine	cpd00438	Amensalism/Neutralism	8.45557e-130	1	0.0386507
Deoxyadenosine	cpd00438	Amensalism/Mutualism	1.91405e-67	1	0.00519132
Deoxyadenosine	cpd00438	Antagonism/Competition	0.00977462	-1	0.0529207
Deoxyadenosine	cpd00438	Antagonism/Commensalism	0	-1	-0.0374202
Deoxyadenosine	cpd00438	Antagonism/Neutralism	9.5798e-29	1	0.0218978
Deoxyadenosine	cpd00438	Antagonism/Mutualism	0	-1	-0.0260188
Deoxyadenosine	cpd00438	Competition/Commensalism	6.83536e-307	-1	-0.0405575
Deoxyadenosine	cpd00438	Competition/Neutralism	1.68e-31	1	0.0232718
Deoxyadenosine	cpd00438	Competition/Mutualism	0	-1	-0.0282437
Deoxyadenosine	cpd00438	Commensalism/Neutralism	1.10966e-128	1	0
Deoxyadenosine	cpd00438	Commensalism/Mutualism	5.51385e-08	-1	0
Deoxyadenosine	cpd00438	Neutralism/Mutualism	1.1064e-302	-1	0
Cholate	cpd00526	Amensalism/Antagonism	2.2949e-85	-1	-0.00644731
Cholate	cpd00526	Amensalism/Competition	1.06664e-89	1	0.0212272
Cholate	cpd00526	Amensalism/Commensalism	4.84394e-25	1	0.000583199
Cholate	cpd00526	Amensalism/Neutralism	3.43754e-52	1	0.000674236
Cholate	cpd00526	Amensalism/Mutualism	1.3674e-36	1	0.000554522
Cholate	cpd00526	Antagonism/Competition	2.91995e-143	1	0.0143513
Cholate	cpd00526	Antagonism/Commensalism	1.99594e-258	1	0.00218003
Cholate	cpd00526	Antagonism/Neutralism	5.05147e-274	1	0.00176687
Cholate	cpd00526	Antagonism/Mutualism	2.13651e-295	1	0.00183703
Cholate	cpd00526	Competition/Commensalism	2.95117e-100	-1	-0.00803763
Cholate	cpd00526	Competition/Neutralism	6.52031e-39	1	-0.0027986
Cholate	cpd00526	Competition/Mutualism	3.2524e-95	-1	-0.00581168
Cholate	cpd00526	Commensalism/Neutralism	1.07117e-25	1	0
Cholate	cpd00526	Commensalism/Mutualism	0.00178149	-1	0
Cholate	cpd00526	Neutralism/Mutualism	1.58019e-11	-1	0
Spermine	cpd00558	Amensalism/Antagonism	1.01482e-145	-1	-4.36047e-05
Spermine	cpd00558	Amensalism/Competition	5.85602e-27	1	4.8177e-16
Spermine	cpd00558	Amensalism/Commensalism	5.93081e-180	1	3.00524e-05
Spermine	cpd00558	Amensalism/Neutralism	8.94503e-08	-1	1.27165e-16
Spermine	cpd00558	Amensalism/Mutualism	5.58561e-256	1	0.00506414
Spermine	cpd00558	Antagonism/Competition	4.15041e-186	1	2.62385e-15
Spermine	cpd00558	Antagonism/Commensalism	3.32941e-147	1	2.3532e-05
Spermine	cpd00558	Antagonism/Neutralism	4.06553e-169	1	0.000127464
Spermine	cpd00558	Antagonism/Mutualism	5.77434e-192	1	0.00669587
Spermine	cpd00558	Competition/Commensalism	6.28375e-122	1	6.99677e-16
Spermine	cpd00558	Competition/Neutralism	1.91086e-36	1	0
Spermine	cpd00558	Competition/Mutualism	1.28074e-189	1	0.00694484
Spermine	cpd00558	Commensalism/Neutralism	3.07364e-116	-1	0
Spermine	cpd00558	Commensalism/Mutualism	4.58438e-193	1	0
Spermine	cpd00558	Neutralism/Mutualism	1.69355e-201	1	0
Sorbitol	cpd00588	Amensalism/Antagonism	0.165598	1	0.000571084
Sorbitol	cpd00588	Amensalism/Competition	4.82426e-67	1	0.0225467
Sorbitol	cpd00588	Amensalism/Commensalism	9.3893e-39	1	0.000977077
Sorbitol	cpd00588	Amensalism/Neutralism	6.05254e-46	1	0.000890096
Sorbitol	cpd00588	Amensalism/Mutualism	1.08636e-37	1	0.000809851
Sorbitol	cpd00588	Antagonism/Competition	1.2323e-84	1	-0.00775108
Sorbitol	cpd00588	Antagonism/Commensalism	4.82409e-131	1	0.0005689
Sorbitol	cpd00588	Antagonism/Neutralism	5.62249e-151	1	0.000538942
Sorbitol	cpd00588	Antagonism/Mutualism	2.71399e-139	1	0.000496185
Sorbitol	cpd00588	Competition/Commensalism	1.85379e-71	-1	-0.00805337
Sorbitol	cpd00588	Competition/Neutralism	7.05016e-33	1	-0.00319944
Sorbitol	cpd00588	Competition/Mutualism	1.32125e-72	-1	-0.00604656
Sorbitol	cpd00588	Commensalism/Neutralism	1.15014e-08	1	0
Sorbitol	cpd00588	Commensalism/Mutualism	0.513632	-1	0
Sorbitol	cpd00588	Neutralism/Mutualism	3.56632e-10	-1	0
Pantothenic acid	cpd00644	Amensalism/Antagonism	0.0165017	1	0.000522476
Pantothenic acid	cpd00644	Amensalism/Competition	3.86871e-29	1	0.00539701
Pantothenic acid	cpd00644	Amensalism/Commensalism	1.11152e-187	1	0.0022645
Pantothenic acid	cpd00644	Amensalism/Neutralism	1.57139e-49	1	0.0180438
Pantothenic acid	cpd00644	Amensalism/Mutualism	5.02009e-22	1	0.000333376
Pantothenic acid	cpd00644	Antagonism/Competition	7.13193e-24	1	-0.00317804
Pantothenic acid	cpd00644	Antagonism/Commensalism	9.39316e-181	1	0.00361015
Pantothenic acid	cpd00644	Antagonism/Neutralism	2.01114e-52	1	0.021857
Pantothenic acid	cpd00644	Antagonism/Mutualism	7.34039e-08	1	0.000222466
Pantothenic acid	cpd00644	Competition/Commensalism	1.56947e-32	1	0.00254043
Pantothenic acid	cpd00644	Competition/Neutralism	4.55549e-37	1	0.0229163
Pantothenic acid	cpd00644	Competition/Mutualism	1.59763e-22	-1	-0.00125457
Pantothenic acid	cpd00644	Commensalism/Neutralism	3.49141e-46	1	0
Pantothenic acid	cpd00644	Commensalism/Mutualism	2.32499e-181	-1	0
Pantothenic acid	cpd00644	Neutralism/Mutualism	9.4184e-185	-1	0
Deoxycytidine	cpd00654	Amensalism/Antagonism	5.41195e-64	-1	-0.00363416
Deoxycytidine	cpd00654	Amensalism/Competition	3.06995e-82	-1	-0.0144902
Deoxycytidine	cpd00654	Amensalism/Commensalism	1.9302e-76	-1	-0.000897092
Deoxycytidine	cpd00654	Amensalism/Neutralism	1.94176e-34	1	-0.000362556
Deoxycytidine	cpd00654	Amensalism/Mutualism	1.5155e-75	-1	-0.000680913
Deoxycytidine	cpd00654	Antagonism/Competition	7.28349e-84	-1	-0.00566062
Deoxycytidine	cpd00654	Antagonism/Commensalism	1.57074e-18	1	-4.87336e-16
Deoxycytidine	cpd00654	Antagonism/Neutralism	0.0764391	1	0
Deoxycytidine	cpd00654	Antagonism/Mutualism	1.31913e-15	1	-3.79796e-16
Deoxycytidine	cpd00654	Competition/Commensalism	1.73545e-78	1	0.00472782
Deoxycytidine	cpd00654	Competition/Neutralism	2.46537e-94	1	0.00393284
Deoxycytidine	cpd00654	Competition/Mutualism	1.92843e-80	1	0.00383296
Deoxycytidine	cpd00654	Commensalism/Neutralism	1.13014e-13	1	0
Deoxycytidine	cpd00654	Commensalism/Mutualism	0.41747	1	0
Deoxycytidine	cpd00654	Neutralism/Mutualism	5.10122e-12	-1	0
L-Fucose	cpd00751	Amensalism/Antagonism	8.45278e-31	1	0.0045317
L-Fucose	cpd00751	Amensalism/Competition	2.75756e-69	1	0.0231429
L-Fucose	cpd00751	Amensalism/Commensalism	1.62954e-62	1	0.00120558
L-Fucose	cpd00751	Amensalism/Neutralism	4.72619e-57	1	0.000953961
L-Fucose	cpd00751	Amensalism/Mutualism	1.04833e-61	1	0.00102147
L-Fucose	cpd00751	Antagonism/Competition	1.66002e-71	1	-0.0036504
L-Fucose	cpd00751	Antagonism/Commensalism	0.0230293	1	-8.55691e-05
L-Fucose	cpd00751	Antagonism/Neutralism	0.0149262	1	-1.72699e-05
L-Fucose	cpd00751	Antagonism/Mutualism	0.0348559	1	-6.07149e-05
L-Fucose	cpd00751	Competition/Commensalism	4.07496e-70	-1	-0.00804414
L-Fucose	cpd00751	Competition/Neutralism	5.92975e-64	-1	-0.00323018
L-Fucose	cpd00751	Competition/Mutualism	6.13628e-71	-1	-0.00611299
L-Fucose	cpd00751	Commensalism/Neutralism	0.540526	1	0
L-Fucose	cpd00751	Commensalism/Mutualism	0.161773	-1	0
L-Fucose	cpd00751	Neutralism/Mutualism	0.354854	1	0
N-Acetyl-D-chondrosamine	cpd00832	Amensalism/Antagonism	1.15283e-170	-1	-0.000647439
N-Acetyl-D-chondrosamine	cpd00832	Amensalism/Competition	4.39554e-245	-1	-0.00325583
N-Acetyl-D-chondrosamine	cpd00832	Amensalism/Commensalism	5.72637e-263	-1	-0.000363156
N-Acetyl-D-chondrosamine	cpd00832	Amensalism/Neutralism	6.24152e-249	-1	-0.000154713
N-Acetyl-D-chondrosamine	cpd00832	Amensalism/Mutualism	1.16114e-247	-1	-0.000167109
N-Acetyl-D-chondrosamine	cpd00832	Antagonism/Competition	3.05528e-248	-1	-0.00496659
N-Acetyl-D-chondrosamine	cpd00832	Antagonism/Commensalism	1.27932e-30	-1	-2.09734e-16
N-Acetyl-D-chondrosamine	cpd00832	Antagonism/Neutralism	6.26702e-30	-1	-1.31998e-16
N-Acetyl-D-chondrosamine	cpd00832	Antagonism/Mutualism	5.46717e-05	-1	0
N-Acetyl-D-chondrosamine	cpd00832	Competition/Commensalism	7.99876e-100	1	0.00080271
N-Acetyl-D-chondrosamine	cpd00832	Competition/Neutralism	1.02754e-60	-1	0.000522128
N-Acetyl-D-chondrosamine	cpd00832	Competition/Mutualism	2.2454e-212	1	0.000894411
N-Acetyl-D-chondrosamine	cpd00832	Commensalism/Neutralism	0.433974	-1	0
N-Acetyl-D-chondrosamine	cpd00832	Commensalism/Mutualism	4.8127e-47	1	0
N-Acetyl-D-chondrosamine	cpd00832	Neutralism/Mutualism	4.96223e-24	1	0
Sodium	cpd00971	Amensalism/Antagonism	9.49626e-24	-1	-0.0029693
Sodium	cpd00971	Amensalism/Competition	2.22107e-72	1	0.018178
Sodium	cpd00971	Amensalism/Commensalism	7.28652e-37	1	0.000709905
Sodium	cpd00971	Amensalism/Neutralism	1.17966e-45	1	0.000653137
Sodium	cpd00971	Amensalism/Mutualism	6.04363e-31	1	0.000569087
Sodium	cpd00971	Antagonism/Competition	1.80988e-88	1	0.00242266
Sodium	cpd00971	Antagonism/Commensalism	1.32256e-129	1	0.0013388
Sodium	cpd00971	Antagonism/Neutralism	1.01351e-147	1	0.00110711
Sodium	cpd00971	Antagonism/Mutualism	8.59048e-120	1	0.00106979
Sodium	cpd00971	Competition/Commensalism	1.52431e-74	-1	-0.006154
Sodium	cpd00971	Competition/Neutralism	4.21735e-31	1	-0.00251276
Sodium	cpd00971	Competition/Mutualism	5.36791e-78	-1	-0.00481624
Sodium	cpd00971	Commensalism/Neutralism	1.86115e-10	1	0
Sodium	cpd00971	Commensalism/Mutualism	0.159348	1	0
Sodium	cpd00971	Neutralism/Mutualism	1.16152e-13	-1	0
Octadecanoate	cpd01080	Amensalism/Antagonism	5.10625e-28	1	0.00457197
Octadecanoate	cpd01080	Amensalism/Competition	1.44791e-192	1	0.0602061
Octadecanoate	cpd01080	Amensalism/Commensalism	2.33077e-48	1	0.00218698
Octadecanoate	cpd01080	Amensalism/Neutralism	2.11898e-64	-1	-0.00176186
Octadecanoate	cpd01080	Amensalism/Mutualism	1.80746e-153	1	0.00267864
Octadecanoate	cpd01080	Antagonism/Competition	3.25832e-208	1	0.0113286
Octadecanoate	cpd01080	Antagonism/Commensalism	2.05149e-20	1	0.00101605
Octadecanoate	cpd01080	Antagonism/Neutralism	5.32519e-68	-1	-0.00100736
Octadecanoate	cpd01080	Antagonism/Mutualism	1.83946e-161	1	0.00154269
Octadecanoate	cpd01080	Competition/Commensalism	7.91298e-200	-1	-0.0239723
Octadecanoate	cpd01080	Competition/Neutralism	1.58478e-176	-1	-0.0273465
Octadecanoate	cpd01080	Competition/Mutualism	2.76664e-182	-1	-0.0162374
Octadecanoate	cpd01080	Commensalism/Neutralism	2.46988e-130	-1	0
Octadecanoate	cpd01080	Commensalism/Mutualism	8.6979e-58	1	0
Octadecanoate	cpd01080	Neutralism/Mutualism	2.7903e-156	1	0
Decanoate	cpd01107	Amensalism/Antagonism	7.06965e-13	-1	-0.00186902
Decanoate	cpd01107	Amensalism/Competition	3.19009e-48	1	0.00982249
Decanoate	cpd01107	Amensalism/Commensalism	7.35047e-18	1	0.000377448
Decanoate	cpd01107	Amensalism/Neutralism	1.2771e-33	1	0.000464868
Decanoate	cpd01107	Amensalism/Mutualism	2.75462e-14	1	0.000307524
Decanoate	cpd01107	Antagonism/Competition	5.69121e-78	1	0.00601234
Decanoate	cpd01107	Antagonism/Commensalism	1.8469e-87	1	0.000657785
Decanoate	cpd01107	Antagonism/Neutralism	1.04404e-130	1	0.000721489
Decanoate	cpd01107	Antagonism/Mutualism	1.45653e-87	1	0.000514959
Decanoate	cpd01107	Competition/Commensalism	2.15405e-56	-1	-0.0034908
Decanoate	cpd01107	Competition/Neutralism	1.69141e-16	1	-0.000851883
Decanoate	cpd01107	Competition/Mutualism	3.80043e-56	-1	-0.00280203
Decanoate	cpd01107	Commensalism/Neutralism	4.43558e-08	1	0
Decanoate	cpd01107	Commensalism/Mutualism	0.271765	-1	0
Decanoate	cpd01107	Neutralism/Mutualism	5.80571e-19	-1	0
Amylotriose	cpd01262	Amensalism/Antagonism	3.11712e-36	1	0.00651064
Amylotriose	cpd01262	Amensalism/Competition	2.21311e-138	1	0.046772
Amylotriose	cpd01262	Amensalism/Commensalism	3.15712e-81	1	0.00225976
Amylotriose	cpd01262	Amensalism/Neutralism	7.12866e-87	1	0.00176456
Amylotriose	cpd01262	Amensalism/Mutualism	9.9872e-100	1	0.00214417
Amylotriose	cpd01262	Antagonism/Competition	1.21759e-167	1	0.00109739
Amylotriose	cpd01262	Antagonism/Commensalism	1.62967e-59	1	0.000613732
Amylotriose	cpd01262	Antagonism/Neutralism	1.09876e-71	1	0.000478204
Amylotriose	cpd01262	Antagonism/Mutualism	3.88514e-85	1	0.000578291
Amylotriose	cpd01262	Competition/Commensalism	2.61782e-157	-1	-0.016681
Amylotriose	cpd01262	Competition/Neutralism	6.0492e-146	-1	-0.00835919
Amylotriose	cpd01262	Competition/Mutualism	6.70529e-147	-1	-0.0120867
Amylotriose	cpd01262	Commensalism/Neutralism	0.000226943	1	0
Amylotriose	cpd01262	Commensalism/Mutualism	0.0182798	1	0
Amylotriose	cpd01262	Neutralism/Mutualism	0.00182836	1	0
Glycocholate	cpd01318	Amensalism/Antagonism	5.96274e-30	-1	-0.00484113
Glycocholate	cpd01318	Amensalism/Competition	3.7645e-101	1	0.019018
Glycocholate	cpd01318	Amensalism/Commensalism	4.24562e-50	-1	-0.00163117
Glycocholate	cpd01318	Amensalism/Neutralism	1.76455e-39	1	0.000609798
Glycocholate	cpd01318	Amensalism/Mutualism	0.678194	-1	6.69758e-05
Glycocholate	cpd01318	Antagonism/Competition	4.05349e-162	1	0.0118002
Glycocholate	cpd01318	Antagonism/Commensalism	1.64574e-10	-1	-1.9931e-05
Glycocholate	cpd01318	Antagonism/Neutralism	1.35277e-170	1	0.00181815
Glycocholate	cpd01318	Antagonism/Mutualism	1.21315e-38	1	0.00106979
Glycocholate	cpd01318	Competition/Commensalism	2.13929e-179	-1	-0.0146883
Glycocholate	cpd01318	Competition/Neutralism	5.38637e-58	-1	-0.00286322
Glycocholate	cpd01318	Competition/Mutualism	1.31116e-147	-1	-0.00717638
Glycocholate	cpd01318	Commensalism/Neutralism	2.80117e-161	1	0
Glycocholate	cpd01318	Commensalism/Mutualism	3.73271e-88	1	0
Glycocholate	cpd01318	Neutralism/Mutualism	1.07891e-71	-1	0
Chenodeoxycholate	cpd01663	Amensalism/Antagonism	3.89873e-87	-1	-0.00535537
Chenodeoxycholate	cpd01663	Amensalism/Competition	9.63254e-09	1	0.00425332
Chenodeoxycholate	cpd01663	Amensalism/Commensalism	0.467288	1	-1.21768e-05
Chenodeoxycholate	cpd01663	Amensalism/Neutralism	0.200606	1	6.36565e-05
Chenodeoxycholate	cpd01663	Amensalism/Mutualism	0.338657	-1	-3.60821e-16
Chenodeoxycholate	cpd01663	Antagonism/Competition	5.92467e-34	1	0.00186357
Chenodeoxycholate	cpd01663	Antagonism/Commensalism	1.05965e-259	1	0.00100113
Chenodeoxycholate	cpd01663	Antagonism/Neutralism	1.26006e-242	1	0.000685436
Chenodeoxycholate	cpd01663	Antagonism/Mutualism	8.84109e-259	1	0.000836913
Chenodeoxycholate	cpd01663	Competition/Commensalism	7.01345e-12	-1	-0.00181845
Chenodeoxycholate	cpd01663	Competition/Neutralism	6.21024e-10	-1	-0.000430993
Chenodeoxycholate	cpd01663	Competition/Mutualism	2.25886e-11	-1	-0.00122866
Chenodeoxycholate	cpd01663	Commensalism/Neutralism	0.498618	1	0
Chenodeoxycholate	cpd01663	Commensalism/Mutualism	0.217278	0	0
Chenodeoxycholate	cpd01663	Neutralism/Mutualism	0.387167	1	0
Dodecanoic acid	cpd01741	Amensalism/Antagonism	6.31805e-59	-1	-0.00658121
Dodecanoic acid	cpd01741	Amensalism/Competition	1.64381e-187	1	0.0282413
Dodecanoic acid	cpd01741	Amensalism/Commensalism	2.88939e-23	-1	-0.000305818
Dodecanoic acid	cpd01741	Amensalism/Neutralism	1.05843e-22	-1	-8.94834e-05
Dodecanoic acid	cpd01741	Amensalism/Mutualism	6.66195e-123	1	0.0687728
Dodecanoic acid	cpd01741	Antagonism/Competition	1.83688e-253	1	0.0322684
Dodecanoic acid	cpd01741	Antagonism/Commensalism	0.495375	-1	0.00107187
Dodecanoic acid	cpd01741	Antagonism/Neutralism	1.10195e-12	-1	0.000504962
Dodecanoic acid	cpd01741	Antagonism/Mutualism	5.99688e-125	1	0.0876958
Dodecanoic acid	cpd01741	Competition/Commensalism	8.95072e-229	-1	-0.0166646
Dodecanoic acid	cpd01741	Competition/Neutralism	3.42894e-96	-1	-0.0106499
Dodecanoic acid	cpd01741	Competition/Mutualism	4.71965e-98	1	0.0811171
Dodecanoic acid	cpd01741	Commensalism/Neutralism	1.86181e-13	-1	0
Dodecanoic acid	cpd01741	Commensalism/Mutualism	2.56101e-183	1	0
Dodecanoic acid	cpd01741	Neutralism/Mutualism	2.52471e-230	1	0
N-Acetyl-beta-D-glucosaminyl-1,6-(N-acetyl-beta-D-glucosaminyl-1,3)- N-acetyl-D-galactosaminyl-R	cpd02992	Amensalism/Antagonism	4.10362e-157	1	0.0152586
N-Acetyl-beta-D-glucosaminyl-1,6-(N-acetyl-beta-D-glucosaminyl-1,3)- N-acetyl-D-galactosaminyl-R	cpd02992	Amensalism/Competition	5.19479e-241	1	0.0584356
N-Acetyl-beta-D-glucosaminyl-1,6-(N-acetyl-beta-D-glucosaminyl-1,3)- N-acetyl-D-galactosaminyl-R	cpd02992	Amensalism/Commensalism	1.3883e-121	-1	-0.00660867
N-Acetyl-beta-D-glucosaminyl-1,6-(N-acetyl-beta-D-glucosaminyl-1,3)- N-acetyl-D-galactosaminyl-R	cpd02992	Amensalism/Neutralism	3.01231e-213	1	0.00328672
N-Acetyl-beta-D-glucosaminyl-1,6-(N-acetyl-beta-D-glucosaminyl-1,3)- N-acetyl-D-galactosaminyl-R	cpd02992	Amensalism/Mutualism	5.47347e-67	1	0.00196009
N-Acetyl-beta-D-glucosaminyl-1,6-(N-acetyl-beta-D-glucosaminyl-1,3)- N-acetyl-D-galactosaminyl-R	cpd02992	Antagonism/Competition	4.72495e-222	1	0.0408727
N-Acetyl-beta-D-glucosaminyl-1,6-(N-acetyl-beta-D-glucosaminyl-1,3)- N-acetyl-D-galactosaminyl-R	cpd02992	Antagonism/Commensalism	1.96941e-238	-1	-0.0129232
N-Acetyl-beta-D-glucosaminyl-1,6-(N-acetyl-beta-D-glucosaminyl-1,3)- N-acetyl-D-galactosaminyl-R	cpd02992	Antagonism/Neutralism	7.46283e-12	1	4.63912e-05
N-Acetyl-beta-D-glucosaminyl-1,6-(N-acetyl-beta-D-glucosaminyl-1,3)- N-acetyl-D-galactosaminyl-R	cpd02992	Antagonism/Mutualism	7.43762e-74	-1	-0.00105613
N-Acetyl-beta-D-glucosaminyl-1,6-(N-acetyl-beta-D-glucosaminyl-1,3)- N-acetyl-D-galactosaminyl-R	cpd02992	Competition/Commensalism	4.93443e-303	-1	-0.0526354
N-Acetyl-beta-D-glucosaminyl-1,6-(N-acetyl-beta-D-glucosaminyl-1,3)- N-acetyl-D-galactosaminyl-R	cpd02992	Competition/Neutralism	2.03171e-44	1	-0.00684455
N-Acetyl-beta-D-glucosaminyl-1,6-(N-acetyl-beta-D-glucosaminyl-1,3)- N-acetyl-D-galactosaminyl-R	cpd02992	Competition/Mutualism	1.67525e-258	-1	-0.0184787
N-Acetyl-beta-D-glucosaminyl-1,6-(N-acetyl-beta-D-glucosaminyl-1,3)- N-acetyl-D-galactosaminyl-R	cpd02992	Commensalism/Neutralism	2.78144e-255	1	0
N-Acetyl-beta-D-glucosaminyl-1,6-(N-acetyl-beta-D-glucosaminyl-1,3)- N-acetyl-D-galactosaminyl-R	cpd02992	Commensalism/Mutualism	1.51041e-231	1	0
N-Acetyl-beta-D-glucosaminyl-1,6-(N-acetyl-beta-D-glucosaminyl-1,3)- N-acetyl-D-galactosaminyl-R	cpd02992	Neutralism/Mutualism	7.78888e-97	-1	0
Taurocholate	cpd03047	Amensalism/Antagonism	2.81469e-246	1	0.00851949
Taurocholate	cpd03047	Amensalism/Competition	7.00219e-248	1	0.0338113
Taurocholate	cpd03047	Amensalism/Commensalism	0.026315	-1	0.000183091
Taurocholate	cpd03047	Amensalism/Neutralism	2.76493e-228	1	0.00143627
Taurocholate	cpd03047	Amensalism/Mutualism	3.98834e-77	1	0.00112126
Taurocholate	cpd03047	Antagonism/Competition	2.17764e-241	1	0.00902618
Taurocholate	cpd03047	Antagonism/Commensalism	3.83873e-121	-1	-0.00157772
Taurocholate	cpd03047	Antagonism/Neutralism	5.67306e-22	-1	-1.5905e-05
Taurocholate	cpd03047	Antagonism/Mutualism	8.40821e-79	-1	-0.000130413
Taurocholate	cpd03047	Competition/Commensalism	6.97218e-268	-1	-0.0197036
Taurocholate	cpd03047	Competition/Neutralism	1.38667e-212	-1	-0.00535872
Taurocholate	cpd03047	Competition/Mutualism	5.21501e-260	-1	-0.0106152
Taurocholate	cpd03047	Commensalism/Neutralism	1.74585e-145	1	0
Taurocholate	cpd03047	Commensalism/Mutualism	2.32233e-92	1	0
Taurocholate	cpd03047	Neutralism/Mutualism	6.16128e-49	-1	0
Taurochenodeoxycholate	cpd03246	Amensalism/Antagonism	2.67698e-142	1	0.00853414
Taurochenodeoxycholate	cpd03246	Amensalism/Competition	2.87729e-234	1	0.0479046
Taurochenodeoxycholate	cpd03246	Amensalism/Commensalism	0.897666	1	0.000413752
Taurochenodeoxycholate	cpd03246	Amensalism/Neutralism	7.82414e-209	1	0.00207133
Taurochenodeoxycholate	cpd03246	Amensalism/Mutualism	3.79876e-71	1	0.00151911
Taurochenodeoxycholate	cpd03246	Antagonism/Competition	1.25525e-244	1	0.0220164
Taurochenodeoxycholate	cpd03246	Antagonism/Commensalism	1.0398e-52	-1	-0.000441364
Taurochenodeoxycholate	cpd03246	Antagonism/Neutralism	3.02894e-61	1	0.000132475
Taurochenodeoxycholate	cpd03246	Antagonism/Mutualism	0.537374	-1	2.14628e-16
Taurochenodeoxycholate	cpd03246	Competition/Commensalism	5.00698e-251	-1	-0.0261044
Taurochenodeoxycholate	cpd03246	Competition/Neutralism	2.22031e-198	-1	-0.00818157
Taurochenodeoxycholate	cpd03246	Competition/Mutualism	1.72288e-251	-1	-0.0156044
Taurochenodeoxycholate	cpd03246	Commensalism/Neutralism	2.09199e-145	1	0
Taurochenodeoxycholate	cpd03246	Commensalism/Mutualism	4.20295e-86	1	0
Taurochenodeoxycholate	cpd03246	Neutralism/Mutualism	5.93463e-58	-1	0
Glycochenodeoxycholate	cpd03247	Amensalism/Antagonism	5.06613e-26	1	0.00428812
Glycochenodeoxycholate	cpd03247	Amensalism/Competition	6.61669e-270	1	0.0483493
Glycochenodeoxycholate	cpd03247	Amensalism/Commensalism	0.000147879	-1	0.000132196
Glycochenodeoxycholate	cpd03247	Amensalism/Neutralism	7.5798e-186	1	0.00191466
Glycochenodeoxycholate	cpd03247	Amensalism/Mutualism	1.87414e-47	1	0.00141669
Glycochenodeoxycholate	cpd03247	Antagonism/Competition	7.12206e-298	1	0.0429754
Glycochenodeoxycholate	cpd03247	Antagonism/Commensalism	1.42913e-23	-1	-0.000433094
Glycochenodeoxycholate	cpd03247	Antagonism/Neutralism	2.93275e-184	1	0.00137657
Glycochenodeoxycholate	cpd03247	Antagonism/Mutualism	6.11367e-27	-1	0.00074854
Glycochenodeoxycholate	cpd03247	Competition/Commensalism	3.41771e-276	-1	-0.0256814
Glycochenodeoxycholate	cpd03247	Competition/Neutralism	1.68516e-156	-1	-0.00804139
Glycochenodeoxycholate	cpd03247	Competition/Mutualism	2.31793e-287	-1	-0.0154298
Glycochenodeoxycholate	cpd03247	Commensalism/Neutralism	1.65818e-165	1	0
Glycochenodeoxycholate	cpd03247	Commensalism/Mutualism	1.11686e-86	1	0
Glycochenodeoxycholate	cpd03247	Neutralism/Mutualism	4.63019e-87	-1	0
octanoate	cpd03846	Amensalism/Antagonism	8.45369e-116	-1	-0.000271875
octanoate	cpd03846	Amensalism/Competition	1.174e-167	-1	-0.00116009
octanoate	cpd03846	Amensalism/Commensalism	4.06573e-79	-1	-4.78861e-05
octanoate	cpd03846	Amensalism/Neutralism	1.57885e-181	-1	-5.52193e-05
octanoate	cpd03846	Amensalism/Mutualism	1.12137e-192	-1	-8.23849e-05
octanoate	cpd03846	Antagonism/Competition	4.71656e-159	-1	-0.00180013
octanoate	cpd03846	Antagonism/Commensalism	0.546596	1	0
octanoate	cpd03846	Antagonism/Neutralism	6.84751e-53	-1	-1.38378e-16
octanoate	cpd03846	Antagonism/Mutualism	1.21223e-51	-1	-2.09634e-16
octanoate	cpd03846	Competition/Commensalism	6.35996e-168	1	0.000555653
octanoate	cpd03846	Competition/Neutralism	2.77057e-43	1	0.000186763
octanoate	cpd03846	Competition/Mutualism	1.51582e-83	1	0.00021256
octanoate	cpd03846	Commensalism/Neutralism	4.03607e-29	-1	0
octanoate	cpd03846	Commensalism/Mutualism	3.55452e-14	-1	0
octanoate	cpd03846	Neutralism/Mutualism	4.19606e-07	1	0
Myristic acid	cpd03847	Amensalism/Antagonism	4.63497e-66	1	0.00691851
Myristic acid	cpd03847	Amensalism/Competition	7.20661e-187	1	0.0523357
Myristic acid	cpd03847	Amensalism/Commensalism	1.07904e-157	1	0.00278929
Myristic acid	cpd03847	Amensalism/Neutralism	2.59714e-163	1	0.00224019
Myristic acid	cpd03847	Amensalism/Mutualism	1.30235e-162	1	0.00239346
Myristic acid	cpd03847	Antagonism/Competition	6.27614e-188	1	0.00676374
Myristic acid	cpd03847	Antagonism/Commensalism	6.71479e-74	1	0.000827608
Myristic acid	cpd03847	Antagonism/Neutralism	2.44207e-102	1	0.00074096
Myristic acid	cpd03847	Antagonism/Mutualism	6.27726e-81	1	0.000709862
Myristic acid	cpd03847	Competition/Commensalism	5.94345e-185	-1	-0.0182475
Myristic acid	cpd03847	Competition/Neutralism	1.96017e-110	-1	-0.00818538
Myristic acid	cpd03847	Competition/Mutualism	1.8229e-188	-1	-0.0141095
Myristic acid	cpd03847	Commensalism/Neutralism	1.35509e-11	1	0
Myristic acid	cpd03847	Commensalism/Mutualism	0.811355	-1	0
Myristic acid	cpd03847	Neutralism/Mutualism	4.31572e-10	-1	0
Fe2+	cpd10515	Amensalism/Antagonism	9.62485e-131	1	0.0155179
Fe2+	cpd10515	Amensalism/Competition	2.17829e-211	1	0.085274
Fe2+	cpd10515	Amensalism/Commensalism	4.94261e-199	1	0.00468271
Fe2+	cpd10515	Amensalism/Neutralism	6.69368e-187	1	0.00344014
Fe2+	cpd10515	Amensalism/Mutualism	1.80469e-184	1	0.00376375
Fe2+	cpd10515	Antagonism/Competition	2.57885e-207	1	0.0052658
Fe2+	cpd10515	Antagonism/Commensalism	9.26166e-11	1	0.000217146
Fe2+	cpd10515	Antagonism/Neutralism	1.08446e-22	1	0.000401981
Fe2+	cpd10515	Antagonism/Mutualism	8.02847e-07	1	0.000162974
Fe2+	cpd10515	Competition/Commensalism	2.36824e-210	-1	-0.0286629
Fe2+	cpd10515	Competition/Neutralism	5.24335e-133	-1	-0.0132855
Fe2+	cpd10515	Competition/Mutualism	7.14469e-213	-1	-0.0223698
Fe2+	cpd10515	Commensalism/Neutralism	8.90353e-05	1	0
Fe2+	cpd10515	Commensalism/Mutualism	1.45335e-05	1	0
Fe2+	cpd10515	Neutralism/Mutualism	1.22278e-13	-1	0
Fe3+	cpd10516	Amensalism/Antagonism	1.43542e-13	1	-0.00321371
Fe3+	cpd10516	Amensalism/Competition	0.00166313	1	0.0019403
Fe3+	cpd10516	Amensalism/Commensalism	0.487922	1	1.87408e-06
Fe3+	cpd10516	Amensalism/Neutralism	0.000113303	1	0.000255842
Fe3+	cpd10516	Amensalism/Mutualism	0.0110322	1	0.000119936
Fe3+	cpd10516	Antagonism/Competition	3.48122e-08	1	-0.0280916
Fe3+	cpd10516	Antagonism/Commensalism	3.35279e-122	1	0.000716024
Fe3+	cpd10516	Antagonism/Neutralism	7.53687e-166	1	0.00059886
Fe3+	cpd10516	Antagonism/Mutualism	4.66353e-155	1	0.0006408
Fe3+	cpd10516	Competition/Commensalism	3.59596e-05	-1	-0.000904658
Fe3+	cpd10516	Competition/Neutralism	0.281323	1	0.00113104
Fe3+	cpd10516	Competition/Mutualism	0.00395891	-1	-0.000205539
Fe3+	cpd10516	Commensalism/Neutralism	2.15614e-10	1	0
Fe3+	cpd10516	Commensalism/Mutualism	0.913531	1	0
Fe3+	cpd10516	Neutralism/Mutualism	0.000231436	-1	0
Hydrogen	cpd11640	Amensalism/Antagonism	3.10484e-47	-1	-0.00480019
Hydrogen	cpd11640	Amensalism/Competition	0.426499	-1	0.00219153
Hydrogen	cpd11640	Amensalism/Commensalism	4.57544e-07	-1	-0.000101791
Hydrogen	cpd11640	Amensalism/Neutralism	0.512458	1	0.000132752
Hydrogen	cpd11640	Amensalism/Mutualism	0.0657188	-1	3.09411e-05
Hydrogen	cpd11640	Antagonism/Competition	0.0421685	1	-0.0180928
Hydrogen	cpd11640	Antagonism/Commensalism	1.10959e-35	1	0.00048212
Hydrogen	cpd11640	Antagonism/Neutralism	9.49102e-57	1	0.00059886
Hydrogen	cpd11640	Antagonism/Mutualism	8.48912e-60	1	0.000590314
Hydrogen	cpd11640	Competition/Commensalism	0.607809	1	-0.000949532
Hydrogen	cpd11640	Competition/Neutralism	1.33107e-05	1	0.000954608
Hydrogen	cpd11640	Competition/Mutualism	0.166182	1	-0.000254363
Hydrogen	cpd11640	Commensalism/Neutralism	1.638e-15	1	0
Hydrogen	cpd11640	Commensalism/Mutualism	0.00281685	1	0
Hydrogen	cpd11640	Neutralism/Mutualism	0.0191805	-1	0
N-Acetyl-beta-D-glucosaminyl-1,3-N-acetyl-D-galactosaminyl-R	cpd11842	Amensalism/Antagonism	7.01939e-60	1	0.0049361
N-Acetyl-beta-D-glucosaminyl-1,3-N-acetyl-D-galactosaminyl-R	cpd11842	Amensalism/Competition	7.55116e-78	1	0.0172077
N-Acetyl-beta-D-glucosaminyl-1,3-N-acetyl-D-galactosaminyl-R	cpd11842	Amensalism/Commensalism	4.61958e-139	-1	-0.00583077
N-Acetyl-beta-D-glucosaminyl-1,3-N-acetyl-D-galactosaminyl-R	cpd11842	Amensalism/Neutralism	1.36108e-70	1	0.00083942
N-Acetyl-beta-D-glucosaminyl-1,3-N-acetyl-D-galactosaminyl-R	cpd11842	Amensalism/Mutualism	3.33156e-06	-1	0.000300608
N-Acetyl-beta-D-glucosaminyl-1,3-N-acetyl-D-galactosaminyl-R	cpd11842	Antagonism/Competition	3.80887e-67	1	0.00104805
N-Acetyl-beta-D-glucosaminyl-1,3-N-acetyl-D-galactosaminyl-R	cpd11842	Antagonism/Commensalism	2.93308e-178	-1	-0.00779313
N-Acetyl-beta-D-glucosaminyl-1,3-N-acetyl-D-galactosaminyl-R	cpd11842	Antagonism/Neutralism	0.56072	1	1.43788e-16
N-Acetyl-beta-D-glucosaminyl-1,3-N-acetyl-D-galactosaminyl-R	cpd11842	Antagonism/Mutualism	1.22897e-40	-1	-0.000115365
N-Acetyl-beta-D-glucosaminyl-1,3-N-acetyl-D-galactosaminyl-R	cpd11842	Competition/Commensalism	1.92812e-223	-1	-0.0300555
N-Acetyl-beta-D-glucosaminyl-1,3-N-acetyl-D-galactosaminyl-R	cpd11842	Competition/Neutralism	8.63284e-33	1	-0.00170832
N-Acetyl-beta-D-glucosaminyl-1,3-N-acetyl-D-galactosaminyl-R	cpd11842	Competition/Mutualism	2.45424e-108	-1	-0.00695494
N-Acetyl-beta-D-glucosaminyl-1,3-N-acetyl-D-galactosaminyl-R	cpd11842	Commensalism/Neutralism	4.78507e-232	1	0
N-Acetyl-beta-D-glucosaminyl-1,3-N-acetyl-D-galactosaminyl-R	cpd11842	Commensalism/Mutualism	2.34973e-189	1	0
N-Acetyl-beta-D-glucosaminyl-1,3-N-acetyl-D-galactosaminyl-R	cpd11842	Neutralism/Mutualism	1.65571e-75	-1	0
hexadecenoate	cpd15237	Amensalism/Antagonism	1.67384e-144	1	0.000739446
hexadecenoate	cpd15237	Amensalism/Competition	3.23766e-197	1	0.003756
hexadecenoate	cpd15237	Amensalism/Commensalism	9.45582e-124	-1	0.00019633
hexadecenoate	cpd15237	Amensalism/Neutralism	1.70821e-169	-1	0.0001552
hexadecenoate	cpd15237	Amensalism/Mutualism	1.30389e-172	1	0.00018963
hexadecenoate	cpd15237	Antagonism/Competition	1.13035e-200	1	0.00115148
hexadecenoate	cpd15237	Antagonism/Commensalism	4.67599e-09	-1	1.15771e-16
hexadecenoate	cpd15237	Antagonism/Neutralism	6.81409e-18	1	1.40772e-16
hexadecenoate	cpd15237	Antagonism/Mutualism	1.16536e-26	1	1.30783e-16
hexadecenoate	cpd15237	Competition/Commensalism	1.64281e-207	-1	-0.00130448
hexadecenoate	cpd15237	Competition/Neutralism	2.6751e-191	-1	-0.000619828
hexadecenoate	cpd15237	Competition/Mutualism	1.51408e-157	-1	-0.000917588
hexadecenoate	cpd15237	Commensalism/Neutralism	8.80033e-05	1	0
hexadecenoate	cpd15237	Commensalism/Mutualism	0.0981215	1	0
hexadecenoate	cpd15237	Neutralism/Mutualism	0.0390775	1	0
octadecenoate	cpd15269	Amensalism/Antagonism	1.57759e-169	1	-0.000747627
octadecenoate	cpd15269	Amensalism/Competition	6.94437e-177	-1	-0.00305901
octadecenoate	cpd15269	Amensalism/Commensalism	2.29562e-195	-1	-0.000227246
octadecenoate	cpd15269	Amensalism/Neutralism	1.4724e-132	-1	-9.70787e-05
octadecenoate	cpd15269	Amensalism/Mutualism	4.0585e-139	-1	-0.000143218
octadecenoate	cpd15269	Antagonism/Competition	4.53054e-164	-1	-0.0047189
octadecenoate	cpd15269	Antagonism/Commensalism	4.22934e-07	-1	1.19197e-16
octadecenoate	cpd15269	Antagonism/Neutralism	2.83238e-20	-1	1.65113e-16
octadecenoate	cpd15269	Antagonism/Mutualism	1.19942e-27	1	1.5811e-16
octadecenoate	cpd15269	Competition/Commensalism	6.33289e-142	1	0.00101157
octadecenoate	cpd15269	Competition/Neutralism	1.75909e-166	1	0.000866351
octadecenoate	cpd15269	Competition/Mutualism	1.57548e-173	1	0.000952177
octadecenoate	cpd15269	Commensalism/Neutralism	5.10777e-11	1	0
octadecenoate	cpd15269	Commensalism/Mutualism	0.0048004	1	0
octadecenoate	cpd15269	Neutralism/Mutualism	0.734865	1	0
tetradecenoate	cpd15298	Amensalism/Antagonism	1.26814e-46	-1	8.21307e-16
tetradecenoate	cpd15298	Amensalism/Competition	1.92847e-37	1	6.93336e-16
tetradecenoate	cpd15298	Amensalism/Commensalism	1.36671e-30	-1	2.00754e-16
tetradecenoate	cpd15298	Amensalism/Neutralism	2.60518e-36	-1	1.97253e-16
tetradecenoate	cpd15298	Amensalism/Mutualism	6.89744e-39	-1	1.86152e-16
tetradecenoate	cpd15298	Antagonism/Competition	7.33139e-18	1	4.60205e-16
tetradecenoate	cpd15298	Antagonism/Commensalism	7.65244e-09	-1	0
tetradecenoate	cpd15298	Antagonism/Neutralism	9.20742e-11	-1	0
tetradecenoate	cpd15298	Antagonism/Mutualism	3.29796e-15	1	0
tetradecenoate	cpd15298	Competition/Commensalism	2.01018e-36	-1	-2.0794e-16
tetradecenoate	cpd15298	Competition/Neutralism	1.81601e-29	-1	0
tetradecenoate	cpd15298	Competition/Mutualism	7.63024e-35	-1	-2.02104e-16
tetradecenoate	cpd15298	Commensalism/Neutralism	0.0513224	1	0
tetradecenoate	cpd15298	Commensalism/Mutualism	0.489109	1	0
tetradecenoate	cpd15298	Neutralism/Mutualism	0.273297	1	0
starch (n=27, 3xalpha1-6, 23xalpha1-4)	cpd90003	Amensalism/Antagonism	1.00475e-103	-1	-0.00895637
starch (n=27, 3xalpha1-6, 23xalpha1-4)	cpd90003	Amensalism/Competition	1.28882e-92	1	0.023036
starch (n=27, 3xalpha1-6, 23xalpha1-4)	cpd90003	Amensalism/Commensalism	3.23654e-15	1	0.000489288
starch (n=27, 3xalpha1-6, 23xalpha1-4)	cpd90003	Amensalism/Neutralism	9.97331e-29	1	0.000554027
starch (n=27, 3xalpha1-6, 23xalpha1-4)	cpd90003	Amensalism/Mutualism	2.64541e-21	1	0.000458928
starch (n=27, 3xalpha1-6, 23xalpha1-4)	cpd90003	Antagonism/Competition	1.76951e-142	1	0.00673401
starch (n=27, 3xalpha1-6, 23xalpha1-4)	cpd90003	Antagonism/Commensalism	8.68903e-201	1	0.00273111
starch (n=27, 3xalpha1-6, 23xalpha1-4)	cpd90003	Antagonism/Neutralism	3.09437e-217	1	0.00196558
starch (n=27, 3xalpha1-6, 23xalpha1-4)	cpd90003	Antagonism/Mutualism	1.70735e-219	1	0.00217052
starch (n=27, 3xalpha1-6, 23xalpha1-4)	cpd90003	Competition/Commensalism	1.52119e-104	-1	-0.00905133
starch (n=27, 3xalpha1-6, 23xalpha1-4)	cpd90003	Competition/Neutralism	2.76648e-87	-1	-0.00426914
starch (n=27, 3xalpha1-6, 23xalpha1-4)	cpd90003	Competition/Mutualism	5.69785e-104	-1	-0.00673597
starch (n=27, 3xalpha1-6, 23xalpha1-4)	cpd90003	Commensalism/Neutralism	5.6372e-06	1	0
starch (n=27, 3xalpha1-6, 23xalpha1-4)	cpd90003	Commensalism/Mutualism	0.86039	-1	0
starch (n=27, 3xalpha1-6, 23xalpha1-4)	cpd90003	Neutralism/Mutualism	0.0062299	1	0

## Sheet: Longitudenal analysis diversity
The change in alpha diversity between the baseline and last time point (V5) vs. The change in interaction ratios (EIRs) between the baseline and last time point (V5)
Diversity measure (Δ)	Interaction (Δ)	rho	P value	FDR	Segnificant
evenness	Amensalism_over_Commensalism	-0.772059	0.000434548	0.00862432	**
evenness	Competition_over_Commensalism	-0.747549	0.000841522	0.00862432	**
evenness	Antagonism_over_Commensalism	-0.683824	0.0032561	0.0195366	*
evenness	Commensalism_over_Neutralism	0.404412	0.108559	0.229389
evenness	Amensalism_over_Competition	0.377451	0.135999	0.254997
evenness	Competition_over_Mutualism	-0.345588	0.174388	0.290647
evenness	Antagonism_over_Mutualism	-0.328431	0.197885	0.31245
evenness	Competition_over_Neutralism	-0.321078	0.20858	0.31287
evenness	Amensalism_over_Neutralism	-0.284314	0.267804	0.391909
evenness	Antagonism_over_Competition	0.27451	0.285235	0.407478
evenness	Amensalism_over_Mutualism	-0.269608	0.29421	0.410525
evenness	Mutualism_over_Neutralism	0.183824	0.478639	0.611029
evenness	Antagonism_over_Neutralism	-0.10049	0.701339	0.779266
evenness	Commensalism_over_Mutualism	0.0808824	0.758414	0.812587
evenness	Amensalism_over_Antagonism	-0.0441176	0.868568	0.883289
richness	Amensalism_over_Mutualism	-0.740196	0.00100617	0.00862432	**
richness	Competition_over_Commensalism	-0.745098	0.00089393	0.00862432	**
richness	Competition_over_Mutualism	-0.759804	0.000613311	0.00862432	**
richness	Antagonism_over_Mutualism	-0.723039	0.00148644	0.0111483	*
richness	Amensalism_over_Commensalism	-0.64951	0.00590668	0.0322183	*
richness	Antagonism_over_Competition	0.602941	0.0120047	0.0514487
richness	Antagonism_over_Commensalism	-0.57598	0.0173566	0.0650874
richness	Amensalism_over_Competition	0.556373	0.0223227	0.0704927
richness	Amensalism_over_Neutralism	-0.561275	0.0209873	0.0704927
richness	Competition_over_Neutralism	-0.558824	0.0216469	0.0704927
richness	Commensalism_over_Mutualism	-0.453431	0.0693456	0.180902
richness	Mutualism_over_Neutralism	0.401961	0.110871	0.229389
richness	Antagonism_over_Neutralism	-0.259804	0.312679	0.416905
richness	Amensalism_over_Antagonism	-0.169118	0.515164	0.638424
richness	Commensalism_over_Neutralism	0.0318627	0.905925	0.905925
shannon	Competition_over_Commensalism	-0.806373	0.0001289	0.00773401	**
shannon	Amensalism_over_Commensalism	-0.759804	0.000613311	0.00862432	**
shannon	Antagonism_over_Commensalism	-0.703431	0.00223596	0.0149064	*
shannon	Competition_over_Mutualism	-0.507353	0.0397044	0.119113
shannon	Amensalism_over_Competition	0.492647	0.0465658	0.126998
shannon	Antagonism_over_Mutualism	-0.495098	0.045363	0.126998
shannon	Amensalism_over_Mutualism	-0.438725	0.0797626	0.19143
shannon	Competition_over_Neutralism	-0.419118	0.0954148	0.212033
shannon	Antagonism_over_Competition	0.384804	0.128071	0.254997
shannon	Amensalism_over_Neutralism	-0.355392	0.161862	0.285638
shannon	Commensalism_over_Neutralism	0.335784	0.187567	0.304163
shannon	Mutualism_over_Neutralism	0.323529	0.204973	0.31287
shannon	Antagonism_over_Neutralism	-0.147059	0.572349	0.686818
shannon	Commensalism_over_Mutualism	-0.110294	0.673357	0.762291
shannon	Amensalism_over_Antagonism	-0.0588235	0.824102	0.852519
simpson	Amensalism_over_Commensalism	-0.625	0.00868702	0.0434351	*
simpson	Competition_over_Commensalism	-0.610294	0.0108026	0.0498582	*
simpson	Commensalism_over_Neutralism	0.580882	0.0162642	0.065057
simpson	Antagonism_over_Competition	0.441176	0.07795	0.19143
simpson	Antagonism_over_Commensalism	-0.426471	0.0893009	0.206079
simpson	Mutualism_over_Neutralism	0.377451	0.135999	0.254997
simpson	Competition_over_Mutualism	-0.370098	0.144269	0.262307
simpson	Amensalism_over_Mutualism	-0.35049	0.168044	0.288076
simpson	Amensalism_over_Competition	0.259804	0.312679	0.416905
simpson	Amensalism_over_Antagonism	-0.232843	0.367008	0.478706
simpson	Antagonism_over_Mutualism	-0.166667	0.521379	0.638424
simpson	Antagonism_over_Neutralism	0.129902	0.618662	0.727838
simpson	Competition_over_Neutralism	-0.115196	0.659518	0.760983
simpson	Amensalism_over_Neutralism	-0.0955882	0.715476	0.780519
simpson	Commensalism_over_Mutualism	-0.0686275	0.794738	0.836567
