# Supplementary material for: Genome-scale metabolic models predict diet- and lifestyle-driven shifts of ecological interactions in the gut microbiome
Source: Gut Microbes. 2026 Jul 3;18(1):2694811. doi: 10.1080/19490976.2026.2694811 (PMC13336287; doi:10.1080/19490976.2026.2694811)
Supplement: Supplementary Table S1.xlsx [file KGMI_A_2694811_SM1455.xlsx]

## Sheet: FOCUS_eco_mat
	Abiotrophia_defectiva_ATCC_49176	Achromobacter_xylosoxidans_A8	Achromobacter_xylosoxidans_NBRC_15126	Acidaminococcus_fermentans_DSM_20731	Acidaminococcus_intestini_RyC_MR95	Acidaminococcus_sp_D21	Acinetobacter_baumannii_AB0057	Acinetobacter_calcoaceticus_PHEA_2	Acinetobacter_haemolyticus_NIPH_261	Acinetobacter_johnsonii_SH046	Acinetobacter_junii_SH205	Acinetobacter_lwoffii_WJ10621	Acinetobacter_pittii_ANC_4052	Acinetobacter_radioresistens_NIPH_2130	Actinobacillus_pleuropneumoniae_L20	Actinomyces_cardiffensis_F0333	Actinomyces_georgiae_DSM_6843	Actinomyces_graevenitzii_C83	Actinomyces_naeslundii_str_Howell_279	Actinomyces_odontolyticus_ATCC_17982	Actinomyces_oris_K20	Actinomyces_turicensis_ACS_279_V_Col4	Actinomyces_urogenitalis_DSM_15434	Actinomyces_viscosus_C505	Adlercreutzia_equolifaciens_DSM_19450	Aerococcus_viridans_ATCC_11563	Aeromonas_caviae_Ae398	Aeromonas_hydrophila_subsp_hydrophila_ATCC_7966	Aeromonas_jandaei_Riv2	Aeromonas_media_WS	Aeromonas_veronii_B565	Afipia_birgiae_34632	Aggregatibacter_aphrophilus_NJ8700	Agrobacterium_tumefaciens_F2	Akkermansia_muciniphila_ATCC_BAA_835	Alcaligenes_faecalis_subsp_faecalis_NBRC_13111	Alcaligenes_faecalis_subsp_faecalis_NCIB_8687	Alistipes_finegoldii_DSM_17242	Alistipes_indistinctus_YIT_12060	Alistipes_onderdonkii_DSM_19147	Alistipes_putredinis_DSM_17216	Alistipes_shahii_WAL_8301	Alloprevotella_tannerae_ATCC_51259	Anaerobaculum_hydrogeniformans_OS1_ATCC_BAA_1850	Anaerobiospirillum_succiniciproducens_DSM_640001	Anaerococcus_hydrogenalis_DSM_7454	Anaerococcus_prevotii_DSM_20548	Anaerococcus_vaginalis_ATCC_51170	Anaerofustis_stercorihominis_DSM_17244
Abiotrophia_defectiva_ATCC_49176	Alone	Amensalism	Amensalism	Antagonism	Antagonism	Antagonism	Antagonism	Antagonism	Antagonism	Antagonism	Antagonism	Antagonism	Antagonism	Antagonism	Competition	Antagonism	Antagonism	Antagonism	Amensalism	Antagonism	Amensalism	Amensalism	Competition	Amensalism	Antagonism	Amensalism	Amensalism	Amensalism	Amensalism	Amensalism	Amensalism	Antagonism	Competition	Amensalism	Amensalism	Amensalism	Amensalism	Amensalism	Amensalism	Amensalism	Amensalism	Antagonism	Amensalism	Antagonism	Amensalism	Amensalism	Amensalism	Antagonism	Amensalism
Achromobacter_xylosoxidans_A8	Amensalism	Alone	Amensalism	Amensalism	Amensalism	Amensalism	Amensalism	Amensalism	Amensalism	Amensalism	Amensalism	Amensalism	Amensalism	Amensalism	Antagonism	Amensalism	Amensalism	Amensalism	Amensalism	Amensalism	Amensalism	Amensalism	Amensalism	Amensalism	Antagonism	Amensalism	Amensalism	Amensalism	Amensalism	Amensalism	Amensalism	Amensalism	Antagonism	Competition	Amensalism	Competition	Competition	Amensalism	Amensalism	Amensalism	Competition	Amensalism	Amensalism	Amensalism	Amensalism	Amensalism	Amensalism	Amensalism	Amensalism
Achromobacter_xylosoxidans_NBRC_15126	Amensalism	Amensalism	Alone	Amensalism	Amensalism	Amensalism	Amensalism	Amensalism	Amensalism	Amensalism	Amensalism	Amensalism	Amensalism	Amensalism	Antagonism	Amensalism	Amensalism	Amensalism	Amensalism	Amensalism	Amensalism	Amensalism	Amensalism	Amensalism	Antagonism	Amensalism	Amensalism	Amensalism	Amensalism	Amensalism	Amensalism	Amensalism	Antagonism	Competition	Amensalism	Competition	Competition	Amensalism	Amensalism	Amensalism	Competition	Amensalism	Amensalism	Amensalism	Amensalism	Amensalism	Amensalism	Amensalism	Amensalism
Acidaminococcus_fermentans_DSM_20731	Antagonism	Amensalism	Amensalism	Alone	Competition	Competition	Antagonism	Antagonism	Antagonism	Antagonism	Antagonism	Antagonism	Antagonism	Antagonism	Amensalism	Antagonism	Antagonism	Amensalism	Antagonism	Antagonism	Antagonism	Antagonism	Competition	Antagonism	Amensalism	Antagonism	Amensalism	Amensalism	Amensalism	Amensalism	Amensalism	Commensalism	Amensalism	Competition	Amensalism	Amensalism	Amensalism	Amensalism	Amensalism	Amensalism	Antagonism	Antagonism	Antagonism	Amensalism	Amensalism	Competition	Amensalism	Antagonism	Amensalism
Acidaminococcus_intestini_RyC_MR95	Antagonism	Amensalism	Amensalism	Competition	Alone	Amensalism	Commensalism	Antagonism	Antagonism	Antagonism	Antagonism	Antagonism	Antagonism	Antagonism	Amensalism	Antagonism	Antagonism	Amensalism	Antagonism	Antagonism	Antagonism	Antagonism	Competition	Antagonism	Amensalism	Antagonism	Amensalism	Amensalism	Amensalism	Amensalism	Amensalism	Mutualism	Amensalism	Competition	Competition	Amensalism	Amensalism	Competition	Amensalism	Amensalism	Antagonism	Antagonism	Antagonism	Amensalism	Amensalism	Competition	Amensalism	Antagonism	Amensalism
Acidaminococcus_sp_D21	Antagonism	Amensalism	Amensalism	Competition	Amensalism	Alone	Commensalism	Antagonism	Antagonism	Antagonism	Antagonism	Antagonism	Antagonism	Antagonism	Amensalism	Antagonism	Antagonism	Amensalism	Antagonism	Antagonism	Antagonism	Antagonism	Competition	Antagonism	Amensalism	Antagonism	Amensalism	Amensalism	Amensalism	Amensalism	Amensalism	Mutualism	Amensalism	Competition	Competition	Amensalism	Amensalism	Competition	Amensalism	Amensalism	Antagonism	Antagonism	Antagonism	Amensalism	Amensalism	Competition	Amensalism	Antagonism	Amensalism
Acinetobacter_baumannii_AB0057	Antagonism	Amensalism	Amensalism	Antagonism	Commensalism	Commensalism	Alone	Amensalism	Amensalism	Competition	Antagonism	Competition	Competition	Competition	Antagonism	Antagonism	Antagonism	Antagonism	Antagonism	Antagonism	Antagonism	Antagonism	Antagonism	Antagonism	Mutualism	Antagonism	Amensalism	Amensalism	Amensalism	Amensalism	Amensalism	Commensalism	Antagonism	Amensalism	Antagonism	Amensalism	Amensalism	Antagonism	Antagonism	Amensalism	Antagonism	Mutualism	Competition	Antagonism	Competition	Antagonism	Antagonism	Mutualism	Amensalism
Acinetobacter_calcoaceticus_PHEA_2	Antagonism	Amensalism	Amensalism	Antagonism	Antagonism	Antagonism	Amensalism	Alone	Amensalism	Competition	Antagonism	Competition	Competition	Competition	Antagonism	Antagonism	Antagonism	Antagonism	Antagonism	Antagonism	Antagonism	Antagonism	Antagonism	Antagonism	Mutualism	Antagonism	Amensalism	Amensalism	Amensalism	Amensalism	Amensalism	Commensalism	Antagonism	Amensalism	Antagonism	Amensalism	Amensalism	Antagonism	Antagonism	Amensalism	Antagonism	Mutualism	Competition	Antagonism	Amensalism	Antagonism	Antagonism	Mutualism	Amensalism
Acinetobacter_haemolyticus_NIPH_261	Antagonism	Amensalism	Amensalism	Antagonism	Antagonism	Antagonism	Amensalism	Amensalism	Alone	Amensalism	Amensalism	Amensalism	Amensalism	Amensalism	Antagonism	Antagonism	Antagonism	Antagonism	Antagonism	Antagonism	Antagonism	Antagonism	Antagonism	Antagonism	Mutualism	Antagonism	Amensalism	Amensalism	Amensalism	Amensalism	Amensalism	Commensalism	Antagonism	Amensalism	Competition	Amensalism	Amensalism	Antagonism	Antagonism	Amensalism	Antagonism	Mutualism	Mutualism	Antagonism	Competition	Antagonism	Antagonism	Mutualism	Antagonism
Acinetobacter_johnsonii_SH046	Antagonism	Amensalism	Amensalism	Antagonism	Antagonism	Antagonism	Competition	Competition	Amensalism	Alone	Amensalism	Amensalism	Competition	Amensalism	Antagonism	Antagonism	Antagonism	Antagonism	Antagonism	Antagonism	Antagonism	Antagonism	Antagonism	Antagonism	Mutualism	Antagonism	Amensalism	Amensalism	Amensalism	Amensalism	Amensalism	Antagonism	Antagonism	Amensalism	Amensalism	Amensalism	Amensalism	Antagonism	Antagonism	Amensalism	Antagonism	Mutualism	Competition	Commensalism	Competition	Antagonism	Antagonism	Mutualism	Amensalism
Acinetobacter_junii_SH205	Antagonism	Amensalism	Amensalism	Antagonism	Antagonism	Antagonism	Antagonism	Antagonism	Amensalism	Amensalism	Alone	Amensalism	Antagonism	Amensalism	Antagonism	Antagonism	Antagonism	Antagonism	Antagonism	Antagonism	Antagonism	Antagonism	Antagonism	Antagonism	Commensalism	Antagonism	Amensalism	Amensalism	Amensalism	Amensalism	Amensalism	Antagonism	Antagonism	Amensalism	Competition	Amensalism	Amensalism	Antagonism	Antagonism	Amensalism	Antagonism	Mutualism	Mutualism	Antagonism	Competition	Antagonism	Antagonism	Commensalism	Antagonism
Acinetobacter_lwoffii_WJ10621	Antagonism	Amensalism	Amensalism	Antagonism	Antagonism	Antagonism	Competition	Competition	Amensalism	Amensalism	Amensalism	Alone	Competition	Amensalism	Antagonism	Antagonism	Antagonism	Mutualism	Antagonism	Antagonism	Amensalism	Antagonism	Antagonism	Antagonism	Mutualism	Antagonism	Amensalism	Amensalism	Amensalism	Amensalism	Amensalism	Antagonism	Antagonism	Amensalism	Amensalism	Amensalism	Amensalism	Antagonism	Antagonism	Amensalism	Antagonism	Mutualism	Competition	Amensalism	Antagonism	Antagonism	Amensalism	Antagonism	Amensalism
Acinetobacter_pittii_ANC_4052	Antagonism	Amensalism	Amensalism	Antagonism	Antagonism	Antagonism	Competition	Competition	Amensalism	Competition	Antagonism	Competition	Alone	Amensalism	Antagonism	Antagonism	Antagonism	Antagonism	Antagonism	Antagonism	Antagonism	Antagonism	Antagonism	Antagonism	Mutualism	Antagonism	Amensalism	Amensalism	Amensalism	Amensalism	Amensalism	Commensalism	Antagonism	Amensalism	Antagonism	Amensalism	Amensalism	Antagonism	Antagonism	Amensalism	Antagonism	Mutualism	Competition	Antagonism	Antagonism	Antagonism	Antagonism	Mutualism	Amensalism
Acinetobacter_radioresistens_NIPH_2130	Antagonism	Amensalism	Amensalism	Antagonism	Antagonism	Antagonism	Competition	Competition	Amensalism	Amensalism	Amensalism	Amensalism	Amensalism	Alone	Antagonism	Antagonism	Antagonism	Antagonism	Antagonism	Antagonism	Antagonism	Antagonism	Antagonism	Antagonism	Mutualism	Antagonism	Amensalism	Amensalism	Amensalism	Amensalism	Amensalism	Antagonism	Antagonism	Amensalism	Amensalism	Amensalism	Amensalism	Competition	Amensalism	Amensalism	Antagonism	Mutualism	Competition	Commensalism	Amensalism	Antagonism	Antagonism	Mutualism	Amensalism
Actinobacillus_pleuropneumoniae_L20	Competition	Antagonism	Antagonism	Amensalism	Amensalism	Amensalism	Antagonism	Antagonism	Antagonism	Antagonism	Antagonism	Antagonism	Antagonism	Antagonism	Alone	Antagonism	Antagonism	Competition	Antagonism	Antagonism	Competition	Antagonism	Antagonism	Competition	Antagonism	Antagonism	Antagonism	Antagonism	Antagonism	Antagonism	Antagonism	Antagonism	Amensalism	Antagonism	Antagonism	Antagonism	Antagonism	Amensalism	Amensalism	Amensalism	Amensalism	Amensalism	Amensalism	Amensalism	Amensalism	Competition	Amensalism	Amensalism	Competition
Actinomyces_cardiffensis_F0333	Antagonism	Amensalism	Amensalism	Antagonism	Antagonism	Antagonism	Antagonism	Antagonism	Antagonism	Antagonism	Antagonism	Antagonism	Antagonism	Antagonism	Antagonism	Alone	Amensalism	Antagonism	Antagonism	Amensalism	Antagonism	Amensalism	Amensalism	Amensalism	Antagonism	Amensalism	Amensalism	Amensalism	Amensalism	Amensalism	Amensalism	Antagonism	Antagonism	Amensalism	Amensalism	Amensalism	Amensalism	Amensalism	Amensalism	Amensalism	Antagonism	Antagonism	Antagonism	Antagonism	Amensalism	Amensalism	Antagonism	Antagonism	Competition
Actinomyces_georgiae_DSM_6843	Antagonism	Amensalism	Amensalism	Antagonism	Antagonism	Antagonism	Antagonism	Antagonism	Antagonism	Antagonism	Antagonism	Antagonism	Antagonism	Antagonism	Antagonism	Amensalism	Alone	Antagonism	Antagonism	Competition	Antagonism	Competition	Amensalism	Amensalism	Antagonism	Amensalism	Amensalism	Amensalism	Amensalism	Amensalism	Amensalism	Antagonism	Antagonism	Amensalism	Amensalism	Amensalism	Amensalism	Amensalism	Amensalism	Amensalism	Competition	Antagonism	Competition	Antagonism	Amensalism	Competition	Antagonism	Competition	Amensalism
Actinomyces_graevenitzii_C83	Antagonism	Amensalism	Amensalism	Amensalism	Amensalism	Amensalism	Antagonism	Antagonism	Antagonism	Antagonism	Antagonism	Mutualism	Antagonism	Antagonism	Competition	Antagonism	Antagonism	Alone	Competition	Competition	Antagonism	Antagonism	Amensalism	Competition	Antagonism	Amensalism	Amensalism	Amensalism	Amensalism	Amensalism	Amensalism	Antagonism	Competition	Amensalism	Amensalism	Amensalism	Amensalism	Amensalism	Amensalism	Amensalism	Amensalism	Antagonism	Amensalism	Antagonism	Amensalism	Competition	Antagonism	Antagonism	Amensalism
Actinomyces_naeslundii_str_Howell_279	Amensalism	Amensalism	Amensalism	Antagonism	Antagonism	Antagonism	Antagonism	Antagonism	Antagonism	Antagonism	Antagonism	Antagonism	Antagonism	Antagonism	Antagonism	Antagonism	Antagonism	Competition	Alone	Competition	Competition	Antagonism	Antagonism	Antagonism	Antagonism	Competition	Amensalism	Amensalism	Amensalism	Amensalism	Amensalism	Antagonism	Antagonism	Amensalism	Amensalism	Amensalism	Amensalism	Amensalism	Amensalism	Amensalism	Amensalism	Antagonism	Antagonism	Antagonism	Amensalism	Amensalism	Amensalism	Antagonism	Amensalism
Actinomyces_odontolyticus_ATCC_17982	Antagonism	Amensalism	Amensalism	Antagonism	Antagonism	Antagonism	Antagonism	Antagonism	Antagonism	Antagonism	Antagonism	Antagonism	Antagonism	Antagonism	Antagonism	Amensalism	Competition	Competition	Competition	Alone	Antagonism	Amensalism	Competition	Amensalism	Antagonism	Amensalism	Amensalism	Amensalism	Amensalism	Amensalism	Amensalism	Antagonism	Antagonism	Amensalism	Amensalism	Amensalism	Amensalism	Amensalism	Amensalism	Amensalism	Competition	Antagonism	Competition	Antagonism	Amensalism	Competition	Antagonism	Competition	Amensalism
Actinomyces_oris_K20	Amensalism	Amensalism	Amensalism	Antagonism	Antagonism	Antagonism	Antagonism	Antagonism	Antagonism	Antagonism	Antagonism	Amensalism	Antagonism	Antagonism	Competition	Antagonism	Antagonism	Antagonism	Competition	Antagonism	Alone	Antagonism	Antagonism	Competition	Amensalism	Amensalism	Amensalism	Amensalism	Amensalism	Amensalism	Amensalism	Antagonism	Competition	Amensalism	Amensalism	Amensalism	Amensalism	Amensalism	Amensalism	Amensalism	Amensalism	Amensalism	Amensalism	Antagonism	Amensalism	Antagonism	Amensalism	Antagonism	Amensalism
Actinomyces_turicensis_ACS_279_V_Col4	Amensalism	Amensalism	Amensalism	Antagonism	Antagonism	Antagonism	Antagonism	Antagonism	Antagonism	Antagonism	Antagonism	Antagonism	Antagonism	Antagonism	Antagonism	Amensalism	Competition	Antagonism	Antagonism	Amensalism	Antagonism	Alone	Competition	Amensalism	Amensalism	Amensalism	Amensalism	Amensalism	Amensalism	Amensalism	Amensalism	Antagonism	Antagonism	Amensalism	Amensalism	Amensalism	Amensalism	Amensalism	Amensalism	Amensalism	Competition	Antagonism	Competition	Antagonism	Amensalism	Competition	Antagonism	Competition	Amensalism
Actinomyces_urogenitalis_DSM_15434	Competition	Amensalism	Amensalism	Competition	Competition	Competition	Antagonism	Antagonism	Antagonism	Antagonism	Antagonism	Antagonism	Antagonism	Antagonism	Antagonism	Amensalism	Amensalism	Amensalism	Antagonism	Competition	Antagonism	Competition	Alone	Amensalism	Antagonism	Competition	Amensalism	Amensalism	Amensalism	Amensalism	Amensalism	Antagonism	Antagonism	Amensalism	Amensalism	Amensalism	Amensalism	Amensalism	Amensalism	Amensalism	Antagonism	Antagonism	Antagonism	Competition	Amensalism	Amensalism	Competition	Antagonism	Amensalism
Actinomyces_viscosus_C505	Amensalism	Amensalism	Amensalism	Antagonism	Antagonism	Antagonism	Antagonism	Antagonism	Antagonism	Antagonism	Antagonism	Antagonism	Antagonism	Antagonism	Competition	Amensalism	Amensalism	Competition	Antagonism	Amensalism	Competition	Amensalism	Amensalism	Alone	Antagonism	Amensalism	Amensalism	Amensalism	Amensalism	Amensalism	Amensalism	Antagonism	Competition	Amensalism	Amensalism	Amensalism	Amensalism	Amensalism	Amensalism	Amensalism	Amensalism	Antagonism	Antagonism	Antagonism	Amensalism	Amensalism	Amensalism	Antagonism	Amensalism
Adlercreutzia_equolifaciens_DSM_19450	Antagonism	Antagonism	Antagonism	Amensalism	Amensalism	Amensalism	Mutualism	Mutualism	Mutualism	Mutualism	Commensalism	Mutualism	Mutualism	Mutualism	Antagonism	Antagonism	Antagonism	Antagonism	Antagonism	Antagonism	Amensalism	Amensalism	Antagonism	Antagonism	Alone	Amensalism	Antagonism	Competition	Competition	Antagonism	Competition	Mutualism	Antagonism	Antagonism	Amensalism	Amensalism	Antagonism	Amensalism	Amensalism	Antagonism	Antagonism	Amensalism	Amensalism	Amensalism	Amensalism	Amensalism	Antagonism	Antagonism	Amensalism
Aerococcus_viridans_ATCC_11563	Amensalism	Amensalism	Amensalism	Antagonism	Antagonism	Antagonism	Antagonism	Antagonism	Antagonism	Antagonism	Antagonism	Antagonism	Antagonism	Antagonism	Antagonism	Amensalism	Amensalism	Amensalism	Competition	Amensalism	Amensalism	Amensalism	Competition	Amensalism	Amensalism	Alone	Amensalism	Amensalism	Amensalism	Amensalism	Amensalism	Antagonism	Antagonism	Amensalism	Amensalism	Amensalism	Amensalism	Amensalism	Amensalism	Amensalism	Amensalism	Antagonism	Antagonism	Antagonism	Amensalism	Amensalism	Amensalism	Antagonism	Amensalism
Aeromonas_caviae_Ae398	Amensalism	Amensalism	Amensalism	Amensalism	Amensalism	Amensalism	Amensalism	Amensalism	Amensalism	Amensalism	Amensalism	Amensalism	Amensalism	Amensalism	Antagonism	Amensalism	Amensalism	Amensalism	Amensalism	Amensalism	Amensalism	Amensalism	Amensalism	Amensalism	Antagonism	Amensalism	Alone	Amensalism	Amensalism	Competition	Amensalism	Amensalism	Antagonism	Competition	Amensalism	Amensalism	Amensalism	Amensalism	Amensalism	Amensalism	Amensalism	Amensalism	Amensalism	Amensalism	Amensalism	Amensalism	Amensalism	Amensalism	Amensalism
Aeromonas_hydrophila_subsp_hydrophila_ATCC_7966	Amensalism	Amensalism	Amensalism	Amensalism	Amensalism	Amensalism	Amensalism	Amensalism	Amensalism	Amensalism	Amensalism	Amensalism	Amensalism	Amensalism	Antagonism	Amensalism	Amensalism	Amensalism	Amensalism	Amensalism	Amensalism	Amensalism	Amensalism	Amensalism	Competition	Amensalism	Amensalism	Alone	Competition	Amensalism	Competition	Amensalism	Antagonism	Amensalism	Amensalism	Amensalism	Amensalism	Amensalism	Amensalism	Amensalism	Amensalism	Amensalism	Amensalism	Amensalism	Amensalism	Amensalism	Amensalism	Amensalism	Amensalism
Aeromonas_jandaei_Riv2	Amensalism	Amensalism	Amensalism	Amensalism	Amensalism	Amensalism	Amensalism	Amensalism	Amensalism	Amensalism	Amensalism	Amensalism	Amensalism	Amensalism	Antagonism	Amensalism	Amensalism	Amensalism	Amensalism	Amensalism	Amensalism	Amensalism	Amensalism	Amensalism	Competition	Amensalism	Amensalism	Competition	Alone	Amensalism	Amensalism	Amensalism	Antagonism	Amensalism	Amensalism	Amensalism	Amensalism	Amensalism	Amensalism	Amensalism	Amensalism	Amensalism	Amensalism	Amensalism	Amensalism	Amensalism	Amensalism	Amensalism	Amensalism
Aeromonas_media_WS	Amensalism	Amensalism	Amensalism	Amensalism	Amensalism	Amensalism	Amensalism	Amensalism	Amensalism	Amensalism	Amensalism	Amensalism	Amensalism	Amensalism	Antagonism	Amensalism	Amensalism	Amensalism	Amensalism	Amensalism	Amensalism	Amensalism	Amensalism	Amensalism	Antagonism	Amensalism	Competition	Amensalism	Amensalism	Alone	Amensalism	Amensalism	Antagonism	Competition	Amensalism	Amensalism	Amensalism	Amensalism	Amensalism	Amensalism	Amensalism	Amensalism	Amensalism	Amensalism	Amensalism	Amensalism	Amensalism	Amensalism	Amensalism
Aeromonas_veronii_B565	Amensalism	Amensalism	Amensalism	Amensalism	Amensalism	Amensalism	Amensalism	Amensalism	Amensalism	Amensalism	Amensalism	Amensalism	Amensalism	Amensalism	Antagonism	Amensalism	Amensalism	Amensalism	Amensalism	Amensalism	Amensalism	Amensalism	Amensalism	Amensalism	Competition	Amensalism	Amensalism	Competition	Amensalism	Amensalism	Alone	Amensalism	Antagonism	Amensalism	Amensalism	Amensalism	Amensalism	Amensalism	Amensalism	Amensalism	Amensalism	Amensalism	Amensalism	Amensalism	Amensalism	Amensalism	Amensalism	Amensalism	Amensalism
Afipia_birgiae_34632	Antagonism	Amensalism	Amensalism	Commensalism	Mutualism	Mutualism	Commensalism	Commensalism	Commensalism	Antagonism	Antagonism	Antagonism	Commensalism	Antagonism	Antagonism	Antagonism	Antagonism	Antagonism	Antagonism	Antagonism	Antagonism	Antagonism	Antagonism	Antagonism	Mutualism	Antagonism	Amensalism	Amensalism	Amensalism	Amensalism	Amensalism	Alone	Antagonism	Amensalism	Amensalism	Amensalism	Amensalism	Amensalism	Amensalism	Amensalism	Commensalism	Mutualism	Mutualism	Mutualism	Amensalism	Antagonism	Mutualism	Mutualism	Antagonism
Aggregatibacter_aphrophilus_NJ8700	Competition	Antagonism	Antagonism	Amensalism	Amensalism	Amensalism	Antagonism	Antagonism	Antagonism	Antagonism	Antagonism	Antagonism	Antagonism	Antagonism	Amensalism	Antagonism	Antagonism	Competition	Antagonism	Antagonism	Competition	Antagonism	Antagonism	Competition	Antagonism	Antagonism	Antagonism	Antagonism	Antagonism	Antagonism	Antagonism	Antagonism	Alone	Antagonism	Antagonism	Antagonism	Antagonism	Amensalism	Amensalism	Amensalism	Amensalism	Amensalism	Amensalism	Amensalism	Amensalism	Competition	Amensalism	Amensalism	Competition
Agrobacterium_tumefaciens_F2	Amensalism	Competition	Competition	Competition	Competition	Competition	Amensalism	Amensalism	Amensalism	Amensalism	Amensalism	Amensalism	Amensalism	Amensalism	Antagonism	Amensalism	Amensalism	Amensalism	Amensalism	Amensalism	Amensalism	Amensalism	Amensalism	Amensalism	Antagonism	Amensalism	Competition	Amensalism	Amensalism	Competition	Amensalism	Amensalism	Antagonism	Alone	Amensalism	Competition	Competition	Amensalism	Competition	Amensalism	Amensalism	Antagonism	Amensalism	Amensalism	Competition	Amensalism	Amensalism	Amensalism	Amensalism
Akkermansia_muciniphila_ATCC_BAA_835	Amensalism	Amensalism	Amensalism	Amensalism	Competition	Competition	Antagonism	Antagonism	Competition	Amensalism	Competition	Amensalism	Antagonism	Amensalism	Antagonism	Amensalism	Amensalism	Amensalism	Amensalism	Amensalism	Amensalism	Amensalism	Amensalism	Amensalism	Amensalism	Amensalism	Amensalism	Amensalism	Amensalism	Amensalism	Amensalism	Amensalism	Antagonism	Amensalism	Alone	Amensalism	Amensalism	Competition	Amensalism	Amensalism	Amensalism	Antagonism	Antagonism	Amensalism	Competition	Amensalism	Amensalism	Antagonism	Amensalism
Alcaligenes_faecalis_subsp_faecalis_NBRC_13111	Amensalism	Competition	Competition	Amensalism	Amensalism	Amensalism	Amensalism	Amensalism	Amensalism	Amensalism	Amensalism	Amensalism	Amensalism	Amensalism	Antagonism	Amensalism	Amensalism	Amensalism	Amensalism	Amensalism	Amensalism	Amensalism	Amensalism	Amensalism	Amensalism	Amensalism	Amensalism	Amensalism	Amensalism	Amensalism	Amensalism	Amensalism	Antagonism	Competition	Amensalism	Alone	Competition	Amensalism	Amensalism	Amensalism	Competition	Amensalism	Amensalism	Amensalism	Amensalism	Amensalism	Amensalism	Amensalism	Amensalism
Alcaligenes_faecalis_subsp_faecalis_NCIB_8687	Amensalism	Competition	Competition	Amensalism	Amensalism	Amensalism	Amensalism	Amensalism	Amensalism	Amensalism	Amensalism	Amensalism	Amensalism	Amensalism	Antagonism	Amensalism	Amensalism	Amensalism	Amensalism	Amensalism	Amensalism	Amensalism	Amensalism	Amensalism	Antagonism	Amensalism	Amensalism	Amensalism	Amensalism	Amensalism	Amensalism	Amensalism	Antagonism	Competition	Amensalism	Competition	Alone	Amensalism	Amensalism	Amensalism	Competition	Amensalism	Amensalism	Amensalism	Amensalism	Amensalism	Amensalism	Amensalism	Amensalism
Alistipes_finegoldii_DSM_17242	Amensalism	Amensalism	Amensalism	Amensalism	Competition	Competition	Antagonism	Antagonism	Antagonism	Antagonism	Antagonism	Antagonism	Antagonism	Competition	Amensalism	Amensalism	Amensalism	Amensalism	Amensalism	Amensalism	Amensalism	Amensalism	Amensalism	Amensalism	Amensalism	Amensalism	Amensalism	Amensalism	Amensalism	Amensalism	Amensalism	Amensalism	Amensalism	Amensalism	Competition	Amensalism	Amensalism	Alone	Competition	Competition	Amensalism	Antagonism	Competition	Amensalism	Competition	Amensalism	Amensalism	Antagonism	Amensalism
Alistipes_indistinctus_YIT_12060	Amensalism	Amensalism	Amensalism	Amensalism	Amensalism	Amensalism	Antagonism	Antagonism	Antagonism	Antagonism	Antagonism	Antagonism	Antagonism	Amensalism	Amensalism	Amensalism	Amensalism	Amensalism	Amensalism	Amensalism	Amensalism	Amensalism	Amensalism	Amensalism	Amensalism	Amensalism	Amensalism	Amensalism	Amensalism	Amensalism	Amensalism	Amensalism	Amensalism	Competition	Amensalism	Amensalism	Amensalism	Competition	Alone	Competition	Competition	Competition	Amensalism	Competition	Competition	Amensalism	Competition	Competition	Amensalism
Alistipes_onderdonkii_DSM_19147	Amensalism	Amensalism	Amensalism	Amensalism	Amensalism	Amensalism	Amensalism	Amensalism	Amensalism	Amensalism	Amensalism	Amensalism	Amensalism	Amensalism	Amensalism	Amensalism	Amensalism	Amensalism	Amensalism	Amensalism	Amensalism	Amensalism	Amensalism	Amensalism	Antagonism	Amensalism	Amensalism	Amensalism	Amensalism	Amensalism	Amensalism	Amensalism	Amensalism	Amensalism	Amensalism	Amensalism	Amensalism	Competition	Competition	Alone	Amensalism	Antagonism	Amensalism	Competition	Competition	Amensalism	Amensalism	Amensalism	Amensalism
Alistipes_putredinis_DSM_17216	Amensalism	Competition	Competition	Antagonism	Antagonism	Antagonism	Antagonism	Antagonism	Antagonism	Antagonism	Antagonism	Antagonism	Antagonism	Antagonism	Amensalism	Antagonism	Competition	Amensalism	Amensalism	Competition	Amensalism	Competition	Antagonism	Amensalism	Antagonism	Amensalism	Amensalism	Amensalism	Amensalism	Amensalism	Amensalism	Commensalism	Amensalism	Amensalism	Amensalism	Competition	Competition	Amensalism	Competition	Amensalism	Alone	Amensalism	Amensalism	Competition	Amensalism	Competition	Amensalism	Competition	Amensalism
Alistipes_shahii_WAL_8301	Antagonism	Amensalism	Amensalism	Antagonism	Antagonism	Antagonism	Mutualism	Mutualism	Mutualism	Mutualism	Mutualism	Mutualism	Mutualism	Mutualism	Amensalism	Antagonism	Antagonism	Antagonism	Antagonism	Antagonism	Amensalism	Antagonism	Antagonism	Antagonism	Amensalism	Antagonism	Amensalism	Amensalism	Amensalism	Amensalism	Amensalism	Mutualism	Amensalism	Antagonism	Antagonism	Amensalism	Amensalism	Antagonism	Competition	Antagonism	Amensalism	Alone	Amensalism	Antagonism	Antagonism	Antagonism	Competition	Competition	Amensalism
Alloprevotella_tannerae_ATCC_51259	Amensalism	Amensalism	Amensalism	Antagonism	Antagonism	Antagonism	Competition	Competition	Mutualism	Competition	Mutualism	Competition	Competition	Competition	Amensalism	Antagonism	Competition	Amensalism	Antagonism	Competition	Amensalism	Competition	Antagonism	Antagonism	Amensalism	Antagonism	Amensalism	Amensalism	Amensalism	Amensalism	Amensalism	Mutualism	Amensalism	Amensalism	Antagonism	Amensalism	Amensalism	Competition	Amensalism	Amensalism	Amensalism	Amensalism	Alone	Amensalism	Competition	Competition	Amensalism	Amensalism	Amensalism
Anaerobaculum_hydrogeniformans_OS1_ATCC_BAA_1850	Antagonism	Amensalism	Amensalism	Amensalism	Amensalism	Amensalism	Antagonism	Antagonism	Antagonism	Commensalism	Antagonism	Amensalism	Antagonism	Commensalism	Amensalism	Antagonism	Antagonism	Antagonism	Antagonism	Antagonism	Antagonism	Antagonism	Competition	Antagonism	Amensalism	Antagonism	Amensalism	Amensalism	Amensalism	Amensalism	Amensalism	Mutualism	Amensalism	Amensalism	Amensalism	Amensalism	Amensalism	Amensalism	Competition	Competition	Competition	Antagonism	Amensalism	Alone	Competition	Competition	Competition	Competition	Amensalism
Anaerobiospirillum_succiniciproducens_DSM_640001	Amensalism	Amensalism	Amensalism	Amensalism	Amensalism	Amensalism	Competition	Amensalism	Competition	Competition	Competition	Antagonism	Antagonism	Amensalism	Amensalism	Amensalism	Amensalism	Amensalism	Amensalism	Amensalism	Amensalism	Amensalism	Amensalism	Amensalism	Amensalism	Amensalism	Amensalism	Amensalism	Amensalism	Amensalism	Amensalism	Amensalism	Amensalism	Competition	Competition	Amensalism	Amensalism	Competition	Competition	Competition	Amensalism	Antagonism	Competition	Competition	Alone	Amensalism	Amensalism	Competition	Amensalism
Anaerococcus_hydrogenalis_DSM_7454	Amensalism	Amensalism	Amensalism	Competition	Competition	Competition	Antagonism	Antagonism	Antagonism	Antagonism	Antagonism	Antagonism	Antagonism	Antagonism	Competition	Amensalism	Competition	Competition	Amensalism	Competition	Antagonism	Competition	Amensalism	Amensalism	Amensalism	Amensalism	Amensalism	Amensalism	Amensalism	Amensalism	Amensalism	Antagonism	Competition	Amensalism	Amensalism	Amensalism	Amensalism	Amensalism	Amensalism	Amensalism	Competition	Antagonism	Competition	Competition	Amensalism	Alone	Competition	Competition	Amensalism
Anaerococcus_prevotii_DSM_20548	Amensalism	Amensalism	Amensalism	Amensalism	Amensalism	Amensalism	Antagonism	Antagonism	Antagonism	Antagonism	Antagonism	Amensalism	Antagonism	Antagonism	Amensalism	Antagonism	Antagonism	Antagonism	Amensalism	Antagonism	Amensalism	Antagonism	Competition	Amensalism	Antagonism	Amensalism	Amensalism	Amensalism	Amensalism	Amensalism	Amensalism	Mutualism	Amensalism	Amensalism	Amensalism	Amensalism	Amensalism	Amensalism	Competition	Amensalism	Amensalism	Competition	Amensalism	Competition	Amensalism	Competition	Alone	Competition	Amensalism
Anaerococcus_vaginalis_ATCC_51170	Antagonism	Amensalism	Amensalism	Antagonism	Antagonism	Antagonism	Mutualism	Mutualism	Mutualism	Mutualism	Commensalism	Antagonism	Mutualism	Mutualism	Amensalism	Antagonism	Competition	Antagonism	Antagonism	Competition	Antagonism	Competition	Antagonism	Antagonism	Antagonism	Antagonism	Amensalism	Amensalism	Amensalism	Amensalism	Amensalism	Mutualism	Amensalism	Amensalism	Antagonism	Amensalism	Amensalism	Antagonism	Competition	Amensalism	Competition	Competition	Amensalism	Competition	Competition	Competition	Competition	Alone	Antagonism
Anaerofustis_stercorihominis_DSM_17244	Amensalism	Amensalism	Amensalism	Amensalism	Amensalism	Amensalism	Amensalism	Amensalism	Antagonism	Amensalism	Antagonism	Amensalism	Amensalism	Amensalism	Competition	Competition	Amensalism	Amensalism	Amensalism	Amensalism	Amensalism	Amensalism	Amensalism	Amensalism	Amensalism	Amensalism	Amensalism	Amensalism	Amensalism	Amensalism	Amensalism	Antagonism	Competition	Amensalism	Amensalism	Amensalism	Amensalism	Amensalism	Amensalism	Amensalism	Amensalism	Amensalism	Amensalism	Amensalism	Amensalism	Amensalism	Amensalism	Antagonism	Alone
Anaerostipes_caccae_DSM_14662	Competition	Amensalism	Amensalism	Competition	Competition	Competition	Antagonism	Antagonism	Antagonism	Antagonism	Antagonism	Antagonism	Antagonism	Antagonism	Competition	Amensalism	Amensalism	Amensalism	Amensalism	Amensalism	Amensalism	Amensalism	Amensalism	Amensalism	Amensalism	Competition	Amensalism	Amensalism	Amensalism	Amensalism	Amensalism	Antagonism	Competition	Amensalism	Amensalism	Amensalism	Amensalism	Amensalism	Amensalism	Amensalism	Amensalism	Antagonism	Antagonism	Competition	Amensalism	Amensalism	Competition	Antagonism	Amensalism
Anaerostipes_hadrus_DSM_3319	Amensalism	Amensalism	Amensalism	Antagonism	Antagonism	Antagonism	Antagonism	Antagonism	Antagonism	Antagonism	Antagonism	Competition	Antagonism	Antagonism	Competition	Amensalism	Competition	Competition	Competition	Competition	Antagonism	Competition	Competition	Amensalism	Amensalism	Amensalism	Amensalism	Amensalism	Amensalism	Amensalism	Amensalism	Antagonism	Competition	Amensalism	Amensalism	Amensalism	Amensalism	Amensalism	Amensalism	Amensalism	Amensalism	Antagonism	Competition	Antagonism	Amensalism	Competition	Amensalism	Antagonism	Amensalism
Anaerostipes_sp_3_2_56FAA	Amensalism	Amensalism	Amensalism	Antagonism	Antagonism	Antagonism	Antagonism	Antagonism	Antagonism	Antagonism	Antagonism	Competition	Antagonism	Antagonism	Competition	Amensalism	Competition	Competition	Competition	Competition	Antagonism	Competition	Competition	Amensalism	Amensalism	Amensalism	Amensalism	Amensalism	Amensalism	Amensalism	Amensalism	Antagonism	Competition	Amensalism	Amensalism	Amensalism	Amensalism	Amensalism	Amensalism	Amensalism	Amensalism	Antagonism	Competition	Antagonism	Amensalism	Competition	Amensalism	Antagonism	Amensalism
Anaerotruncus_colihominis_DSM_17241	Amensalism	Amensalism	Amensalism	Competition	Competition	Competition	Antagonism	Antagonism	Antagonism	Antagonism	Antagonism	Antagonism	Antagonism	Antagonism	Competition	Amensalism	Amensalism	Amensalism	Amensalism	Amensalism	Amensalism	Amensalism	Amensalism	Amensalism	Amensalism	Amensalism	Amensalism	Amensalism	Amensalism	Amensalism	Amensalism	Antagonism	Competition	Amensalism	Amensalism	Amensalism	Amensalism	Amensalism	Amensalism	Amensalism	Amensalism	Antagonism	Antagonism	Competition	Amensalism	Amensalism	Competition	Antagonism	Amensalism
Aneurinibacillus_aneurinilyticus_ATCC_12856	Antagonism	Amensalism	Amensalism	Antagonism	Antagonism	Antagonism	Amensalism	Amensalism	Amensalism	Amensalism	Amensalism	Amensalism	Amensalism	Amensalism	Amensalism	Amensalism	Amensalism	Amensalism	Antagonism	Antagonism	Antagonism	Amensalism	Antagonism	Amensalism	Antagonism	Amensalism	Amensalism	Antagonism	Antagonism	Amensalism	Antagonism	Amensalism	Antagonism	Amensalism	Antagonism	Amensalism	Amensalism	Antagonism	Antagonism	Antagonism	Antagonism	Antagonism	Amensalism	Antagonism	Amensalism	Antagonism	Antagonism	Antagonism	Amensalism
Arcanobacterium_haemolyticum_DSM_20595	Amensalism	Amensalism	Amensalism	Antagonism	Antagonism	Antagonism	Antagonism	Antagonism	Antagonism	Antagonism	Antagonism	Antagonism	Antagonism	Antagonism	Competition	Antagonism	Antagonism	Competition	Competition	Competition	Competition	Amensalism	Competition	Competition	Antagonism	Amensalism	Amensalism	Amensalism	Amensalism	Amensalism	Amensalism	Antagonism	Competition	Amensalism	Amensalism	Amensalism	Amensalism	Amensalism	Amensalism	Amensalism	Competition	Antagonism	Amensalism	Antagonism	Amensalism	Amensalism	Amensalism	Antagonism	Amensalism
Arcobacter_butzleri_RM4018	Amensalism	Amensalism	Amensalism	Amensalism	Competition	Competition	Amensalism	Amensalism	Competition	Amensalism	Competition	Amensalism	Amensalism	Amensalism	Antagonism	Amensalism	Amensalism	Amensalism	Amensalism	Amensalism	Amensalism	Amensalism	Amensalism	Amensalism	Amensalism	Amensalism	Amensalism	Amensalism	Amensalism	Amensalism	Amensalism	Amensalism	Antagonism	Competition	Amensalism	Amensalism	Amensalism	Competition	Competition	Competition	Amensalism	Competition	Amensalism	Competition	Amensalism	Amensalism	Competition	Competition	Amensalism
Arthrobacter_castelli_DSM_16402	Amensalism	Amensalism	Amensalism	Antagonism	Antagonism	Antagonism	Antagonism	Antagonism	Antagonism	Antagonism	Antagonism	Antagonism	Antagonism	Antagonism	Competition	Amensalism	Amensalism	Amensalism	Amensalism	Amensalism	Amensalism	Amensalism	Amensalism	Amensalism	Amensalism	Amensalism	Amensalism	Amensalism	Amensalism	Amensalism	Amensalism	Antagonism	Competition	Amensalism	Amensalism	Amensalism	Amensalism	Amensalism	Amensalism	Amensalism	Amensalism	Antagonism	Antagonism	Antagonism	Amensalism	Amensalism	Antagonism	Antagonism	Amensalism
Atopobium_minutum_10063974	Competition	Competition	Competition	Antagonism	Antagonism	Antagonism	Mutualism	Mutualism	Mutualism	Mutualism	Commensalism	Mutualism	Mutualism	Mutualism	Amensalism	Antagonism	Competition	Antagonism	Antagonism	Competition	Antagonism	Competition	Antagonism	Amensalism	Antagonism	Antagonism	Competition	Amensalism	Amensalism	Competition	Amensalism	Commensalism	Amensalism	Amensalism	Amensalism	Competition	Competition	Amensalism	Amensalism	Amensalism	Amensalism	Amensalism	Amensalism	Amensalism	Antagonism	Competition	Antagonism	Antagonism	Amensalism
Atopobium_parvulum_DSM_20469	Amensalism	Amensalism	Amensalism	Antagonism	Antagonism	Antagonism	Antagonism	Antagonism	Antagonism	Antagonism	Antagonism	Antagonism	Antagonism	Antagonism	Competition	Antagonism	Antagonism	Amensalism	Antagonism	Competition	Antagonism	Amensalism	Amensalism	Amensalism	Antagonism	Amensalism	Amensalism	Amensalism	Amensalism	Amensalism	Amensalism	Antagonism	Competition	Amensalism	Amensalism	Amensalism	Amensalism	Amensalism	Amensalism	Amensalism	Amensalism	Antagonism	Amensalism	Antagonism	Amensalism	Amensalism	Amensalism	Competition	Amensalism
Atopobium_rimae_ATCC_49626	Amensalism	Amensalism	Amensalism	Antagonism	Antagonism	Antagonism	Antagonism	Antagonism	Antagonism	Antagonism	Antagonism	Antagonism	Antagonism	Antagonism	Competition	Antagonism	Antagonism	Amensalism	Amensalism	Competition	Competition	Amensalism	Competition	Amensalism	Antagonism	Amensalism	Amensalism	Amensalism	Amensalism	Amensalism	Amensalism	Antagonism	Competition	Amensalism	Amensalism	Amensalism	Amensalism	Amensalism	Amensalism	Amensalism	Amensalism	Antagonism	Amensalism	Antagonism	Amensalism	Antagonism	Amensalism	Antagonism	Amensalism
Bacillus_altitudinis_41KF2b	Antagonism	Amensalism	Amensalism	Antagonism	Antagonism	Antagonism	Amensalism	Amensalism	Amensalism	Amensalism	Amensalism	Amensalism	Amensalism	Amensalism	Amensalism	Competition	Competition	Antagonism	Antagonism	Competition	Antagonism	Competition	Competition	Amensalism	Antagonism	Amensalism	Amensalism	Antagonism	Antagonism	Amensalism	Antagonism	Amensalism	Amensalism	Amensalism	Antagonism	Amensalism	Amensalism	Antagonism	Antagonism	Antagonism	Antagonism	Antagonism	Amensalism	Antagonism	Amensalism	Competition	Antagonism	Antagonism	Competition
Bacillus_amyloliquefaciens_DSM7	Amensalism	Amensalism	Amensalism	Antagonism	Antagonism	Antagonism	Amensalism	Amensalism	Amensalism	Amensalism	Amensalism	Amensalism	Amensalism	Amensalism	Amensalism	Amensalism	Amensalism	Competition	Antagonism	Antagonism	Antagonism	Amensalism	Amensalism	Amensalism	Antagonism	Amensalism	Amensalism	Amensalism	Amensalism	Amensalism	Amensalism	Amensalism	Amensalism	Amensalism	Antagonism	Amensalism	Amensalism	Antagonism	Antagonism	Antagonism	Antagonism	Antagonism	Amensalism	Antagonism	Amensalism	Amensalism	Antagonism	Antagonism	Amensalism
Bacillus_amyloliquefaciens_subsp_amyloliquefaciens_DC_12	Amensalism	Amensalism	Amensalism	Antagonism	Antagonism	Antagonism	Amensalism	Amensalism	Amensalism	Amensalism	Amensalism	Amensalism	Amensalism	Amensalism	Amensalism	Amensalism	Amensalism	Competition	Antagonism	Antagonism	Antagonism	Amensalism	Amensalism	Amensalism	Antagonism	Amensalism	Amensalism	Amensalism	Amensalism	Amensalism	Amensalism	Amensalism	Amensalism	Amensalism	Antagonism	Amensalism	Amensalism	Antagonism	Antagonism	Antagonism	Antagonism	Antagonism	Amensalism	Antagonism	Amensalism	Amensalism	Antagonism	Antagonism	Amensalism
Bacillus_atrophaeus_ATCC_49822_1	Amensalism	Amensalism	Amensalism	Antagonism	Antagonism	Antagonism	Amensalism	Amensalism	Amensalism	Amensalism	Amensalism	Amensalism	Amensalism	Amensalism	Amensalism	Amensalism	Amensalism	Competition	Antagonism	Amensalism	Antagonism	Amensalism	Amensalism	Amensalism	Antagonism	Amensalism	Amensalism	Amensalism	Amensalism	Amensalism	Amensalism	Amensalism	Amensalism	Amensalism	Antagonism	Amensalism	Amensalism	Antagonism	Antagonism	Amensalism	Amensalism	Antagonism	Amensalism	Antagonism	Amensalism	Amensalism	Antagonism	Antagonism	Amensalism
Bacillus_cereus_AH187_F4810_72	Amensalism	Amensalism	Amensalism	Antagonism	Antagonism	Antagonism	Amensalism	Amensalism	Amensalism	Amensalism	Amensalism	Amensalism	Amensalism	Amensalism	Amensalism	Amensalism	Amensalism	Competition	Antagonism	Amensalism	Antagonism	Amensalism	Amensalism	Amensalism	Antagonism	Amensalism	Amensalism	Amensalism	Amensalism	Amensalism	Amensalism	Amensalism	Amensalism	Amensalism	Antagonism	Amensalism	Amensalism	Antagonism	Antagonism	Antagonism	Antagonism	Antagonism	Amensalism	Antagonism	Amensalism	Amensalism	Antagonism	Antagonism	Amensalism
Bacillus_cereus_G9842	Amensalism	Amensalism	Amensalism	Antagonism	Antagonism	Antagonism	Amensalism	Amensalism	Amensalism	Amensalism	Amensalism	Amensalism	Amensalism	Amensalism	Amensalism	Amensalism	Amensalism	Competition	Antagonism	Amensalism	Antagonism	Amensalism	Amensalism	Amensalism	Antagonism	Amensalism	Amensalism	Amensalism	Amensalism	Amensalism	Amensalism	Amensalism	Amensalism	Amensalism	Antagonism	Amensalism	Amensalism	Antagonism	Antagonism	Antagonism	Antagonism	Antagonism	Amensalism	Antagonism	Amensalism	Amensalism	Antagonism	Antagonism	Amensalism
Bacillus_clausii_KSM_K16	Amensalism	Amensalism	Amensalism	Antagonism	Antagonism	Antagonism	Amensalism	Amensalism	Amensalism	Amensalism	Amensalism	Amensalism	Amensalism	Amensalism	Amensalism	Competition	Competition	Competition	Amensalism	Competition	Antagonism	Amensalism	Competition	Amensalism	Antagonism	Amensalism	Amensalism	Amensalism	Amensalism	Amensalism	Amensalism	Amensalism	Amensalism	Amensalism	Antagonism	Amensalism	Amensalism	Antagonism	Antagonism	Antagonism	Antagonism	Antagonism	Amensalism	Antagonism	Amensalism	Amensalism	Antagonism	Antagonism	Amensalism
Bacillus_endophyticus_2102	Competition	Amensalism	Amensalism	Antagonism	Antagonism	Antagonism	Amensalism	Amensalism	Amensalism	Amensalism	Amensalism	Amensalism	Amensalism	Amensalism	Amensalism	Amensalism	Amensalism	Competition	Antagonism	Amensalism	Antagonism	Amensalism	Antagonism	Amensalism	Antagonism	Amensalism	Amensalism	Amensalism	Amensalism	Amensalism	Amensalism	Amensalism	Amensalism	Amensalism	Antagonism	Amensalism	Amensalism	Antagonism	Antagonism	Antagonism	Antagonism	Antagonism	Amensalism	Antagonism	Amensalism	Antagonism	Antagonism	Antagonism	Amensalism
Bacillus_firmus_DS1	Competition	Amensalism	Amensalism	Antagonism	Antagonism	Antagonism	Amensalism	Amensalism	Amensalism	Amensalism	Amensalism	Amensalism	Amensalism	Amensalism	Amensalism	Competition	Competition	Competition	Antagonism	Competition	Antagonism	Amensalism	Competition	Amensalism	Antagonism	Amensalism	Amensalism	Antagonism	Antagonism	Amensalism	Antagonism	Amensalism	Antagonism	Amensalism	Antagonism	Amensalism	Amensalism	Antagonism	Antagonism	Antagonism	Antagonism	Antagonism	Amensalism	Antagonism	Amensalism	Antagonism	Antagonism	Antagonism	Amensalism
Bacillus_flexus_27Col1_1E	Competition	Amensalism	Amensalism	Antagonism	Antagonism	Antagonism	Amensalism	Amensalism	Amensalism	Amensalism	Amensalism	Amensalism	Amensalism	Amensalism	Amensalism	Amensalism	Amensalism	Amensalism	Antagonism	Amensalism	Antagonism	Amensalism	Amensalism	Amensalism	Antagonism	Amensalism	Amensalism	Amensalism	Amensalism	Amensalism	Amensalism	Amensalism	Amensalism	Amensalism	Antagonism	Amensalism	Amensalism	Antagonism	Antagonism	Amensalism	Antagonism	Antagonism	Amensalism	Antagonism	Amensalism	Amensalism	Antagonism	Antagonism	Amensalism
Bacillus_fordii_DSM_16014	Antagonism	Amensalism	Amensalism	Antagonism	Antagonism	Antagonism	Antagonism	Antagonism	Competition	Amensalism	Amensalism	Amensalism	Antagonism	Competition	Antagonism	Antagonism	Antagonism	Antagonism	Antagonism	Antagonism	Antagonism	Antagonism	Antagonism	Antagonism	Mutualism	Antagonism	Amensalism	Amensalism	Amensalism	Amensalism	Amensalism	Antagonism	Antagonism	Amensalism	Amensalism	Amensalism	Amensalism	Amensalism	Amensalism	Amensalism	Antagonism	Mutualism	Mutualism	Antagonism	Amensalism	Antagonism	Antagonism	Mutualism	Antagonism
Bacillus_halodurans_C_125	Competition	Amensalism	Amensalism	Antagonism	Antagonism	Antagonism	Amensalism	Amensalism	Amensalism	Amensalism	Amensalism	Amensalism	Amensalism	Amensalism	Amensalism	Competition	Competition	Competition	Antagonism	Competition	Antagonism	Amensalism	Competition	Amensalism	Antagonism	Amensalism	Amensalism	Amensalism	Amensalism	Amensalism	Amensalism	Amensalism	Amensalism	Amensalism	Antagonism	Amensalism	Amensalism	Antagonism	Antagonism	Antagonism	Antagonism	Antagonism	Amensalism	Antagonism	Amensalism	Amensalism	Antagonism	Antagonism	Amensalism
Bacillus_infantis_NRRL_B_14911	Amensalism	Amensalism	Amensalism	Antagonism	Antagonism	Antagonism	Amensalism	Amensalism	Amensalism	Amensalism	Amensalism	Amensalism	Amensalism	Amensalism	Amensalism	Amensalism	Amensalism	Amensalism	Antagonism	Amensalism	Antagonism	Amensalism	Amensalism	Amensalism	Antagonism	Amensalism	Amensalism	Amensalism	Amensalism	Amensalism	Amensalism	Amensalism	Amensalism	Amensalism	Antagonism	Amensalism	Amensalism	Antagonism	Antagonism	Antagonism	Antagonism	Antagonism	Amensalism	Antagonism	Amensalism	Amensalism	Antagonism	Antagonism	Amensalism
Bacillus_licheniformis_ATCC_14580	Amensalism	Amensalism	Amensalism	Antagonism	Antagonism	Antagonism	Amensalism	Amensalism	Amensalism	Amensalism	Amensalism	Amensalism	Amensalism	Amensalism	Amensalism	Amensalism	Amensalism	Competition	Antagonism	Amensalism	Antagonism	Amensalism	Amensalism	Amensalism	Antagonism	Amensalism	Amensalism	Amensalism	Amensalism	Amensalism	Amensalism	Amensalism	Amensalism	Amensalism	Antagonism	Amensalism	Amensalism	Antagonism	Antagonism	Antagonism	Antagonism	Antagonism	Amensalism	Antagonism	Amensalism	Amensalism	Antagonism	Antagonism	Amensalism
Bacillus_megaterium_DSM319	Competition	Amensalism	Amensalism	Antagonism	Antagonism	Antagonism	Amensalism	Amensalism	Amensalism	Amensalism	Amensalism	Amensalism	Amensalism	Amensalism	Amensalism	Amensalism	Amensalism	Amensalism	Antagonism	Amensalism	Antagonism	Amensalism	Amensalism	Amensalism	Antagonism	Amensalism	Amensalism	Antagonism	Antagonism	Amensalism	Antagonism	Amensalism	Amensalism	Amensalism	Antagonism	Amensalism	Amensalism	Antagonism	Antagonism	Antagonism	Antagonism	Antagonism	Amensalism	Antagonism	Amensalism	Amensalism	Antagonism	Antagonism	Amensalism
Bacillus_mojavensis_RO_H_1	Amensalism	Amensalism	Amensalism	Antagonism	Antagonism	Antagonism	Amensalism	Amensalism	Amensalism	Amensalism	Amensalism	Amensalism	Amensalism	Amensalism	Amensalism	Amensalism	Amensalism	Competition	Antagonism	Antagonism	Antagonism	Amensalism	Amensalism	Amensalism	Antagonism	Amensalism	Amensalism	Amensalism	Amensalism	Amensalism	Amensalism	Amensalism	Amensalism	Amensalism	Antagonism	Amensalism	Amensalism	Antagonism	Antagonism	Amensalism	Amensalism	Antagonism	Amensalism	Antagonism	Amensalism	Amensalism	Antagonism	Antagonism	Amensalism
Bacillus_mycoides_DSM_2048	Amensalism	Amensalism	Amensalism	Antagonism	Antagonism	Antagonism	Amensalism	Amensalism	Amensalism	Amensalism	Amensalism	Amensalism	Amensalism	Amensalism	Amensalism	Amensalism	Amensalism	Competition	Antagonism	Amensalism	Antagonism	Amensalism	Amensalism	Amensalism	Antagonism	Amensalism	Amensalism	Amensalism	Amensalism	Amensalism	Amensalism	Amensalism	Amensalism	Amensalism	Antagonism	Amensalism	Amensalism	Antagonism	Antagonism	Antagonism	Antagonism	Antagonism	Amensalism	Antagonism	Amensalism	Amensalism	Antagonism	Antagonism	Amensalism
Bacillus_nealsonii_AAU1	Antagonism	Antagonism	Antagonism	Amensalism	Amensalism	Amensalism	Antagonism	Antagonism	Antagonism	Antagonism	Antagonism	Antagonism	Antagonism	Antagonism	Amensalism	Amensalism	Amensalism	Amensalism	Amensalism	Amensalism	Amensalism	Amensalism	Competition	Amensalism	Amensalism	Competition	Amensalism	Antagonism	Amensalism	Amensalism	Antagonism	Antagonism	Amensalism	Antagonism	Amensalism	Amensalism	Amensalism	Amensalism	Amensalism	Amensalism	Amensalism	Commensalism	Amensalism	Amensalism	Amensalism	Amensalism	Amensalism	Amensalism	Amensalism
Bacillus_pseudofirmus_OF4	Amensalism	Amensalism	Amensalism	Antagonism	Antagonism	Antagonism	Amensalism	Amensalism	Amensalism	Amensalism	Amensalism	Amensalism	Amensalism	Amensalism	Amensalism	Competition	Competition	Competition	Amensalism	Competition	Antagonism	Competition	Competition	Amensalism	Antagonism	Amensalism	Amensalism	Amensalism	Amensalism	Amensalism	Amensalism	Amensalism	Amensalism	Amensalism	Antagonism	Amensalism	Amensalism	Antagonism	Antagonism	Antagonism	Antagonism	Antagonism	Amensalism	Antagonism	Amensalism	Amensalism	Antagonism	Antagonism	Amensalism
Bacillus_pumilus_ATCC_7061	Antagonism	Amensalism	Amensalism	Antagonism	Antagonism	Antagonism	Amensalism	Amensalism	Amensalism	Amensalism	Amensalism	Amensalism	Amensalism	Amensalism	Amensalism	Competition	Competition	Antagonism	Antagonism	Competition	Antagonism	Competition	Competition	Amensalism	Antagonism	Amensalism	Amensalism	Antagonism	Antagonism	Amensalism	Antagonism	Amensalism	Amensalism	Amensalism	Antagonism	Amensalism	Amensalism	Antagonism	Antagonism	Antagonism	Antagonism	Antagonism	Amensalism	Antagonism	Amensalism	Competition	Antagonism	Antagonism	Competition
Bacillus_sonorensis_L12	Antagonism	Antagonism	Antagonism	Antagonism	Antagonism	Antagonism	Amensalism	Amensalism	Antagonism	Amensalism	Antagonism	Amensalism	Amensalism	Amensalism	Antagonism	Antagonism	Antagonism	Antagonism	Mutualism	Antagonism	Mutualism	Antagonism	Antagonism	Commensalism	Antagonism	Antagonism	Antagonism	Antagonism	Antagonism	Antagonism	Antagonism	Amensalism	Antagonism	Antagonism	Antagonism	Antagonism	Antagonism	Antagonism	Antagonism	Antagonism	Antagonism	Antagonism	Antagonism	Antagonism	Antagonism	Antagonism	Antagonism	Antagonism	Antagonism
Bacillus_subtilis_str_168	Amensalism	Amensalism	Amensalism	Antagonism	Antagonism	Antagonism	Amensalism	Amensalism	Amensalism	Amensalism	Amensalism	Amensalism	Amensalism	Amensalism	Amensalism	Amensalism	Amensalism	Competition	Antagonism	Antagonism	Antagonism	Amensalism	Amensalism	Amensalism	Antagonism	Amensalism	Amensalism	Amensalism	Amensalism	Amensalism	Amensalism	Amensalism	Amensalism	Amensalism	Antagonism	Amensalism	Amensalism	Antagonism	Antagonism	Amensalism	Amensalism	Antagonism	Amensalism	Antagonism	Amensalism	Amensalism	Antagonism	Antagonism	Amensalism
Bacillus_thermoamylovorans	Antagonism	Amensalism	Amensalism	Antagonism	Antagonism	Antagonism	Amensalism	Amensalism	Amensalism	Amensalism	Amensalism	Amensalism	Amensalism	Amensalism	Amensalism	Competition	Competition	Antagonism	Antagonism	Competition	Antagonism	Competition	Competition	Amensalism	Antagonism	Amensalism	Amensalism	Amensalism	Amensalism	Amensalism	Amensalism	Amensalism	Amensalism	Amensalism	Antagonism	Amensalism	Amensalism	Antagonism	Antagonism	Antagonism	Antagonism	Antagonism	Amensalism	Antagonism	Amensalism	Competition	Antagonism	Antagonism	Competition
Bacillus_thuringiensis_serovar_thuringiensis_str_T01001	Amensalism	Amensalism	Amensalism	Antagonism	Antagonism	Antagonism	Amensalism	Amensalism	Amensalism	Amensalism	Amensalism	Amensalism	Amensalism	Amensalism	Amensalism	Amensalism	Amensalism	Competition	Antagonism	Amensalism	Antagonism	Amensalism	Amensalism	Amensalism	Antagonism	Amensalism	Amensalism	Amensalism	Amensalism	Amensalism	Amensalism	Amensalism	Amensalism	Amensalism	Antagonism	Amensalism	Amensalism	Antagonism	Antagonism	Antagonism	Antagonism	Antagonism	Amensalism	Antagonism	Amensalism	Amensalism	Antagonism	Antagonism	Amensalism
Bacillus_timonensis_10403023	Competition	Amensalism	Amensalism	Antagonism	Antagonism	Antagonism	Amensalism	Amensalism	Amensalism	Amensalism	Amensalism	Amensalism	Amensalism	Amensalism	Amensalism	Competition	Competition	Competition	Antagonism	Competition	Antagonism	Amensalism	Competition	Amensalism	Antagonism	Amensalism	Amensalism	Antagonism	Antagonism	Amensalism	Antagonism	Amensalism	Antagonism	Amensalism	Antagonism	Amensalism	Amensalism	Antagonism	Antagonism	Antagonism	Antagonism	Antagonism	Amensalism	Antagonism	Amensalism	Antagonism	Antagonism	Antagonism	Amensalism
Bacillus_timonensis_JC401	Competition	Amensalism	Amensalism	Antagonism	Antagonism	Antagonism	Amensalism	Amensalism	Amensalism	Amensalism	Amensalism	Amensalism	Amensalism	Amensalism	Amensalism	Competition	Competition	Competition	Antagonism	Competition	Antagonism	Amensalism	Competition	Amensalism	Antagonism	Amensalism	Amensalism	Antagonism	Antagonism	Amensalism	Antagonism	Amensalism	Antagonism	Amensalism	Antagonism	Amensalism	Amensalism	Antagonism	Antagonism	Antagonism	Antagonism	Antagonism	Amensalism	Antagonism	Amensalism	Antagonism	Antagonism	Antagonism	Amensalism
Bacillus_vallismortis_DV1_F_3	Amensalism	Amensalism	Amensalism	Antagonism	Antagonism	Antagonism	Commensalism	Commensalism	Commensalism	Commensalism	Commensalism	Commensalism	Commensalism	Commensalism	Amensalism	Amensalism	Amensalism	Amensalism	Amensalism	Amensalism	Amensalism	Amensalism	Amensalism	Amensalism	Antagonism	Amensalism	Amensalism	Amensalism	Amensalism	Amensalism	Amensalism	Commensalism	Antagonism	Amensalism	Amensalism	Amensalism	Amensalism	Amensalism	Amensalism	Amensalism	Antagonism	Antagonism	Antagonism	Antagonism	Amensalism	Amensalism	Antagonism	Antagonism	Amensalism
Bacteroides_caccae_ATCC_43185	Amensalism	Amensalism	Amensalism	Amensalism	Amensalism	Amensalism	Competition	Amensalism	Antagonism	Antagonism	Antagonism	Antagonism	Amensalism	Amensalism	Amensalism	Amensalism	Amensalism	Amensalism	Amensalism	Amensalism	Amensalism	Amensalism	Amensalism	Amensalism	Amensalism	Amensalism	Amensalism	Amensalism	Amensalism	Amensalism	Amensalism	Amensalism	Amensalism	Amensalism	Amensalism	Amensalism	Amensalism	Amensalism	Amensalism	Amensalism	Competition	Competition	Amensalism	Competition	Amensalism	Amensalism	Amensalism	Amensalism	Amensalism
Bacteroides_cellulosilyticus_DSM_14838	Amensalism	Competition	Competition	Amensalism	Amensalism	Amensalism	Commensalism	Commensalism	Commensalism	Commensalism	Commensalism	Commensalism	Commensalism	Commensalism	Amensalism	Amensalism	Amensalism	Amensalism	Amensalism	Amensalism	Competition	Amensalism	Amensalism	Amensalism	Amensalism	Amensalism	Amensalism	Amensalism	Amensalism	Amensalism	Amensalism	Commensalism	Amensalism	Amensalism	Amensalism	Competition	Competition	Amensalism	Amensalism	Amensalism	Amensalism	Competition	Antagonism	Amensalism	Amensalism	Amensalism	Amensalism	Antagonism	Amensalism
Bacteroides_clarus_YIT_12056	Amensalism	Competition	Competition	Amensalism	Amensalism	Amensalism	Competition	Competition	Antagonism	Antagonism	Antagonism	Antagonism	Competition	Amensalism	Amensalism	Amensalism	Amensalism	Amensalism	Amensalism	Amensalism	Amensalism	Amensalism	Amensalism	Amensalism	Amensalism	Amensalism	Amensalism	Amensalism	Amensalism	Amensalism	Amensalism	Amensalism	Amensalism	Amensalism	Amensalism	Competition	Competition	Amensalism	Amensalism	Amensalism	Competition	Amensalism	Amensalism	Competition	Amensalism	Amensalism	Amensalism	Competition	Amensalism
Bacteroides_coprocola_M16_DSM_17136	Commensalism	Amensalism	Amensalism	Antagonism	Antagonism	Antagonism	Amensalism	Competition	Mutualism	Competition	Mutualism	Competition	Competition	Amensalism	Amensalism	Antagonism	Antagonism	Mutualism	Antagonism	Antagonism	Amensalism	Antagonism	Antagonism	Commensalism	Antagonism	Antagonism	Amensalism	Amensalism	Amensalism	Amensalism	Amensalism	Mutualism	Amensalism	Amensalism	Antagonism	Amensalism	Amensalism	Antagonism	Antagonism	Antagonism	Antagonism	Antagonism	Amensalism	Antagonism	Antagonism	Antagonism	Antagonism	Antagonism	Amensalism
Bacteroides_coprophilus_DSM_18228	Antagonism	Amensalism	Amensalism	Antagonism	Antagonism	Antagonism	Mutualism	Mutualism	Mutualism	Mutualism	Mutualism	Amensalism	Mutualism	Mutualism	Amensalism	Antagonism	Antagonism	Antagonism	Antagonism	Antagonism	Antagonism	Antagonism	Antagonism	Antagonism	Antagonism	Antagonism	Amensalism	Amensalism	Amensalism	Amensalism	Amensalism	Mutualism	Amensalism	Competition	Antagonism	Amensalism	Amensalism	Antagonism	Antagonism	Antagonism	Antagonism	Antagonism	Amensalism	Antagonism	Antagonism	Antagonism	Antagonism	Antagonism	Amensalism
Bacteroides_dorei_DSM_17855	Amensalism	Competition	Competition	Amensalism	Amensalism	Amensalism	Antagonism	Antagonism	Antagonism	Antagonism	Antagonism	Antagonism	Antagonism	Amensalism	Amensalism	Amensalism	Amensalism	Amensalism	Amensalism	Amensalism	Amensalism	Amensalism	Amensalism	Amensalism	Amensalism	Amensalism	Amensalism	Amensalism	Amensalism	Amensalism	Amensalism	Amensalism	Amensalism	Amensalism	Amensalism	Competition	Amensalism	Amensalism	Amensalism	Amensalism	Competition	Competition	Amensalism	Competition	Amensalism	Amensalism	Amensalism	Competition	Amensalism
Bacteroides_eggerthii_1_2_48FAA	Amensalism	Competition	Competition	Amensalism	Amensalism	Amensalism	Competition	Competition	Antagonism	Antagonism	Antagonism	Antagonism	Competition	Amensalism	Amensalism	Amensalism	Amensalism	Amensalism	Amensalism	Amensalism	Amensalism	Amensalism	Amensalism	Amensalism	Amensalism	Amensalism	Amensalism	Amensalism	Amensalism	Amensalism	Amensalism	Amensalism	Amensalism	Competition	Amensalism	Competition	Competition	Amensalism	Amensalism	Amensalism	Competition	Competition	Amensalism	Competition	Amensalism	Amensalism	Competition	Competition	Amensalism
Bacteroides_eggerthii_DSM_20697	Antagonism	Competition	Competition	Antagonism	Antagonism	Antagonism	Mutualism	Mutualism	Mutualism	Mutualism	Mutualism	Amensalism	Mutualism	Mutualism	Amensalism	Antagonism	Antagonism	Antagonism	Antagonism	Antagonism	Antagonism	Antagonism	Antagonism	Antagonism	Antagonism	Antagonism	Amensalism	Amensalism	Amensalism	Amensalism	Amensalism	Mutualism	Amensalism	Competition	Antagonism	Competition	Competition	Antagonism	Antagonism	Antagonism	Antagonism	Antagonism	Amensalism	Antagonism	Amensalism	Antagonism	Antagonism	Antagonism	Amensalism
Bacteroides_faecis_MAJ27	Amensalism	Amensalism	Amensalism	Amensalism	Amensalism	Amensalism	Competition	Antagonism	Antagonism	Antagonism	Antagonism	Antagonism	Amensalism	Amensalism	Amensalism	Amensalism	Amensalism	Amensalism	Amensalism	Amensalism	Amensalism	Amensalism	Amensalism	Amensalism	Amensalism	Amensalism	Amensalism	Amensalism	Amensalism	Amensalism	Amensalism	Amensalism	Amensalism	Amensalism	Amensalism	Amensalism	Amensalism	Amensalism	Amensalism	Amensalism	Competition	Amensalism	Amensalism	Competition	Amensalism	Amensalism	Amensalism	Amensalism	Amensalism
Bacteroides_finegoldii_DSM_17565	Amensalism	Competition	Competition	Amensalism	Amensalism	Amensalism	Antagonism	Antagonism	Antagonism	Antagonism	Antagonism	Antagonism	Antagonism	Amensalism	Amensalism	Amensalism	Amensalism	Amensalism	Amensalism	Amensalism	Amensalism	Amensalism	Amensalism	Amensalism	Amensalism	Amensalism	Amensalism	Amensalism	Amensalism	Amensalism	Amensalism	Amensalism	Amensalism	Amensalism	Amensalism	Competition	Amensalism	Amensalism	Competition	Amensalism	Competition	Competition	Amensalism	Competition	Competition	Amensalism	Competition	Competition	Amensalism
Bacteroides_fluxus_YIT_12057	Amensalism	Competition	Competition	Amensalism	Amensalism	Amensalism	Antagonism	Antagonism	Amensalism	Antagonism	Antagonism	Antagonism	Antagonism	Amensalism	Amensalism	Amensalism	Amensalism	Amensalism	Amensalism	Amensalism	Amensalism	Amensalism	Amensalism	Amensalism	Amensalism	Amensalism	Amensalism	Amensalism	Amensalism	Amensalism	Amensalism	Amensalism	Amensalism	Competition	Amensalism	Competition	Competition	Amensalism	Amensalism	Amensalism	Competition	Competition	Amensalism	Competition	Uncertain	Amensalism	Competition	Competition	Amensalism
Bacteroides_fragilis_3_1_12	Amensalism	Competition	Competition	Amensalism	Amensalism	Amensalism	Amensalism	Amensalism	Amensalism	Amensalism	Amensalism	Amensalism	Amensalism	Amensalism	Amensalism	Amensalism	Amensalism	Amensalism	Amensalism	Amensalism	Amensalism	Amensalism	Amensalism	Amensalism	Amensalism	Amensalism	Amensalism	Amensalism	Amensalism	Amensalism	Amensalism	Amensalism	Amensalism	Competition	Amensalism	Competition	Competition	Amensalism	Amensalism	Amensalism	Competition	Amensalism	Amensalism	Competition	Amensalism	Amensalism	Amensalism	Amensalism	Amensalism
Bacteroides_fragilis_638R	Amensalism	Amensalism	Amensalism	Amensalism	Amensalism	Amensalism	Competition	Competition	Competition	Antagonism	Competition	Antagonism	Competition	Amensalism	Amensalism	Amensalism	Amensalism	Amensalism	Amensalism	Amensalism	Amensalism	Amensalism	Amensalism	Amensalism	Amensalism	Amensalism	Amensalism	Amensalism	Amensalism	Amensalism	Amensalism	Amensalism	Amensalism	Amensalism	Amensalism	Amensalism	Amensalism	Amensalism	Amensalism	Amensalism	Competition	Amensalism	Amensalism	Competition	Amensalism	Amensalism	Amensalism	Amensalism	Amensalism
Bacteroides_fragilis_NCTC_9343	Amensalism	Competition	Competition	Amensalism	Amensalism	Amensalism	Competition	Amensalism	Competition	Antagonism	Competition	Antagonism	Competition	Amensalism	Amensalism	Amensalism	Amensalism	Amensalism	Amensalism	Amensalism	Amensalism	Amensalism	Amensalism	Amensalism	Amensalism	Amensalism	Amensalism	Amensalism	Amensalism	Amensalism	Amensalism	Amensalism	Amensalism	Amensalism	Amensalism	Amensalism	Amensalism	Amensalism	Amensalism	Amensalism	Competition	Competition	Amensalism	Competition	Amensalism	Amensalism	Amensalism	Amensalism	Amensalism
Bacteroides_fragilis_YCH46	Amensalism	Competition	Competition	Amensalism	Amensalism	Amensalism	Amensalism	Competition	Competition	Antagonism	Competition	Antagonism	Amensalism	Amensalism	Amensalism	Amensalism	Amensalism	Amensalism	Amensalism	Amensalism	Amensalism	Amensalism	Amensalism	Amensalism	Amensalism	Amensalism	Amensalism	Amensalism	Amensalism	Amensalism	Amensalism	Amensalism	Amensalism	Amensalism	Amensalism	Competition	Amensalism	Amensalism	Amensalism	Amensalism	Competition	Competition	Amensalism	Competition	Amensalism	Amensalism	Amensalism	Amensalism	Amensalism
Bacteroides_graminisolvens_DSM_19988	Amensalism	Amensalism	Amensalism	Amensalism	Amensalism	Amensalism	Antagonism	Competition	Antagonism	Antagonism	Antagonism	Antagonism	Antagonism	Amensalism	Amensalism	Amensalism	Amensalism	Amensalism	Amensalism	Amensalism	Amensalism	Amensalism	Amensalism	Amensalism	Amensalism	Amensalism	Amensalism	Amensalism	Amensalism	Amensalism	Amensalism	Amensalism	Amensalism	Amensalism	Amensalism	Amensalism	Amensalism	Amensalism	Amensalism	Amensalism	Competition	Amensalism	Amensalism	Competition	Amensalism	Amensalism	Amensalism	Amensalism	Amensalism
Bacteroides_intestinalis_341_DSM_17393	Amensalism	Competition	Competition	Amensalism	Amensalism	Amensalism	Antagonism	Antagonism	Antagonism	Antagonism	Antagonism	Antagonism	Antagonism	Amensalism	Amensalism	Amensalism	Amensalism	Amensalism	Amensalism	Amensalism	Amensalism	Amensalism	Amensalism	Amensalism	Amensalism	Amensalism	Amensalism	Amensalism	Amensalism	Amensalism	Amensalism	Amensalism	Amensalism	Amensalism	Amensalism	Competition	Competition	Amensalism	Amensalism	Amensalism	Competition	Competition	Amensalism	Competition	Amensalism	Amensalism	Competition	Competition	Amensalism
Bacteroides_massiliensis_B846dnLKV334	Amensalism	Amensalism	Amensalism	Amensalism	Amensalism	Amensalism	Amensalism	Amensalism	Amensalism	Amensalism	Amensalism	Amensalism	Amensalism	Amensalism	Amensalism	Amensalism	Amensalism	Amensalism	Amensalism	Amensalism	Amensalism	Amensalism	Amensalism	Amensalism	Amensalism	Amensalism	Amensalism	Amensalism	Amensalism	Amensalism	Amensalism	Amensalism	Amensalism	Amensalism	Amensalism	Amensalism	Amensalism	Amensalism	Amensalism	Amensalism	Competition	Competition	Amensalism	Competition	Amensalism	Amensalism	Amensalism	Competition	Amensalism
Bacteroides_nordii_CL02T12C05	Amensalism	Competition	Competition	Amensalism	Amensalism	Amensalism	Antagonism	Antagonism	Antagonism	Antagonism	Amensalism	Antagonism	Amensalism	Amensalism	Amensalism	Amensalism	Amensalism	Amensalism	Amensalism	Amensalism	Amensalism	Amensalism	Amensalism	Amensalism	Amensalism	Amensalism	Amensalism	Amensalism	Amensalism	Amensalism	Amensalism	Amensalism	Amensalism	Amensalism	Amensalism	Competition	Competition	Amensalism	Amensalism	Amensalism	Competition	Competition	Amensalism	Competition	Amensalism	Amensalism	Competition	Competition	Amensalism
Bacteroides_oleiciplenus_YIT_12058	Amensalism	Competition	Competition	Amensalism	Amensalism	Amensalism	Antagonism	Antagonism	Antagonism	Antagonism	Antagonism	Antagonism	Antagonism	Amensalism	Amensalism	Amensalism	Amensalism	Amensalism	Amensalism	Amensalism	Amensalism	Amensalism	Amensalism	Amensalism	Amensalism	Amensalism	Amensalism	Amensalism	Amensalism	Amensalism	Amensalism	Amensalism	Amensalism	Amensalism	Amensalism	Competition	Amensalism	Amensalism	Amensalism	Amensalism	Competition	Competition	Amensalism	Competition	Amensalism	Amensalism	Competition	Competition	Amensalism
Bacteroides_ovatus_ATCC_8483	Amensalism	Amensalism	Amensalism	Amensalism	Amensalism	Amensalism	Antagonism	Antagonism	Antagonism	Antagonism	Antagonism	Antagonism	Antagonism	Amensalism	Amensalism	Amensalism	Amensalism	Amensalism	Amensalism	Amensalism	Amensalism	Amensalism	Amensalism	Amensalism	Amensalism	Amensalism	Amensalism	Amensalism	Amensalism	Amensalism	Amensalism	Amensalism	Amensalism	Amensalism	Amensalism	Amensalism	Amensalism	Amensalism	Amensalism	Amensalism	Competition	Amensalism	Amensalism	Competition	Amensalism	Amensalism	Amensalism	Amensalism	Amensalism
Bacteroides_ovatus_SD_CC_2a	Amensalism	Amensalism	Amensalism	Amensalism	Amensalism	Amensalism	Antagonism	Antagonism	Antagonism	Antagonism	Antagonism	Antagonism	Antagonism	Amensalism	Amensalism	Amensalism	Amensalism	Amensalism	Amensalism	Amensalism	Amensalism	Amensalism	Amensalism	Amensalism	Amensalism	Amensalism	Amensalism	Amensalism	Amensalism	Amensalism	Amensalism	Amensalism	Amensalism	Amensalism	Amensalism	Amensalism	Amensalism	Amensalism	Amensalism	Amensalism	Competition	Competition	Amensalism	Competition	Amensalism	Amensalism	Amensalism	Amensalism	Amensalism
Bacteroides_ovatus_SD_CMC_3f	Amensalism	Amensalism	Amensalism	Amensalism	Amensalism	Amensalism	Antagonism	Antagonism	Antagonism	Antagonism	Antagonism	Antagonism	Antagonism	Amensalism	Amensalism	Amensalism	Amensalism	Amensalism	Amensalism	Amensalism	Amensalism	Amensalism	Amensalism	Amensalism	Amensalism	Amensalism	Amensalism	Amensalism	Amensalism	Amensalism	Amensalism	Amensalism	Amensalism	Amensalism	Amensalism	Amensalism	Amensalism	Amensalism	Amensalism	Amensalism	Competition	Amensalism	Amensalism	Competition	Amensalism	Amensalism	Amensalism	Amensalism	Amensalism
Bacteroides_pectinophilus_ATCC_43243	Amensalism	Amensalism	Amensalism	Antagonism	Antagonism	Antagonism	Antagonism	Antagonism	Antagonism	Antagonism	Antagonism	Amensalism	Antagonism	Antagonism	Competition	Amensalism	Amensalism	Antagonism	Amensalism	Amensalism	Antagonism	Amensalism	Amensalism	Amensalism	Amensalism	Amensalism	Amensalism	Amensalism	Amensalism	Amensalism	Amensalism	Antagonism	Competition	Amensalism	Amensalism	Amensalism	Amensalism	Amensalism	Amensalism	Amensalism	Antagonism	Antagonism	Amensalism	Antagonism	Amensalism	Amensalism	Amensalism	Antagonism	Amensalism
Bacteroides_plebeius_M12_DSM_17135	Antagonism	Competition	Competition	Antagonism	Antagonism	Antagonism	Antagonism	Antagonism	Antagonism	Antagonism	Competition	Amensalism	Antagonism	Antagonism	Amensalism	Antagonism	Antagonism	Amensalism	Antagonism	Antagonism	Amensalism	Antagonism	Competition	Antagonism	Amensalism	Antagonism	Amensalism	Amensalism	Amensalism	Amensalism	Amensalism	Mutualism	Amensalism	Amensalism	Amensalism	Competition	Competition	Antagonism	Antagonism	Antagonism	Antagonism	Antagonism	Amensalism	Competition	Antagonism	Competition	Antagonism	Antagonism	Amensalism
Bacteroides_pyogenes_DSM20611	Antagonism	Amensalism	Amensalism	Antagonism	Antagonism	Antagonism	Mutualism	Mutualism	Mutualism	Mutualism	Mutualism	Amensalism	Mutualism	Mutualism	Amensalism	Antagonism	Antagonism	Antagonism	Antagonism	Antagonism	Competition	Antagonism	Antagonism	Antagonism	Amensalism	Antagonism	Amensalism	Amensalism	Amensalism	Amensalism	Amensalism	Mutualism	Amensalism	Amensalism	Antagonism	Amensalism	Amensalism	Antagonism	Antagonism	Antagonism	Competition	Competition	Amensalism	Antagonism	Antagonism	Antagonism	Antagonism	Antagonism	Amensalism
Bacteroides_salyersiae_WAL_10018	Amensalism	Competition	Competition	Amensalism	Amensalism	Amensalism	Antagonism	Antagonism	Antagonism	Antagonism	Antagonism	Antagonism	Antagonism	Amensalism	Amensalism	Amensalism	Amensalism	Amensalism	Amensalism	Amensalism	Amensalism	Amensalism	Amensalism	Amensalism	Amensalism	Amensalism	Amensalism	Amensalism	Amensalism	Amensalism	Amensalism	Amensalism	Amensalism	Amensalism	Amensalism	Competition	Competition	Amensalism	Amensalism	Amensalism	Competition	Amensalism	Amensalism	Competition	Amensalism	Amensalism	Competition	Competition	Amensalism
Bacteroides_sp_1_1_14	Amensalism	Amensalism	Amensalism	Amensalism	Amensalism	Amensalism	Amensalism	Amensalism	Antagonism	Antagonism	Amensalism	Antagonism	Amensalism	Amensalism	Amensalism	Amensalism	Amensalism	Amensalism	Amensalism	Amensalism	Amensalism	Amensalism	Amensalism	Amensalism	Amensalism	Amensalism	Amensalism	Amensalism	Amensalism	Amensalism	Amensalism	Amensalism	Amensalism	Amensalism	Amensalism	Amensalism	Amensalism	Amensalism	Amensalism	Amensalism	Competition	Amensalism	Amensalism	Competition	Amensalism	Amensalism	Amensalism	Amensalism	Amensalism
Bacteroides_sp_1_1_30	Amensalism	Amensalism	Amensalism	Amensalism	Amensalism	Amensalism	Antagonism	Antagonism	Amensalism	Antagonism	Antagonism	Antagonism	Antagonism	Amensalism	Amensalism	Amensalism	Amensalism	Amensalism	Amensalism	Amensalism	Amensalism	Amensalism	Amensalism	Amensalism	Amensalism	Amensalism	Amensalism	Amensalism	Amensalism	Amensalism	Amensalism	Amensalism	Amensalism	Amensalism	Amensalism	Amensalism	Amensalism	Amensalism	Amensalism	Amensalism	Competition	Amensalism	Amensalism	Competition	Amensalism	Amensalism	Amensalism	Amensalism	Amensalism
Bacteroides_sp_1_1_6	Amensalism	Amensalism	Amensalism	Amensalism	Amensalism	Amensalism	Antagonism	Antagonism	Antagonism	Antagonism	Antagonism	Antagonism	Antagonism	Amensalism	Amensalism	Amensalism	Amensalism	Amensalism	Amensalism	Amensalism	Amensalism	Amensalism	Amensalism	Amensalism	Amensalism	Amensalism	Amensalism	Amensalism	Amensalism	Amensalism	Amensalism	Amensalism	Amensalism	Amensalism	Amensalism	Amensalism	Amensalism	Amensalism	Amensalism	Amensalism	Competition	Amensalism	Amensalism	Competition	Amensalism	Amensalism	Amensalism	Amensalism	Amensalism
Bacteroides_sp_2_1_22	Amensalism	Amensalism	Amensalism	Amensalism	Amensalism	Amensalism	Antagonism	Antagonism	Antagonism	Antagonism	Antagonism	Antagonism	Antagonism	Amensalism	Amensalism	Amensalism	Amensalism	Amensalism	Amensalism	Amensalism	Amensalism	Amensalism	Amensalism	Amensalism	Amensalism	Amensalism	Amensalism	Amensalism	Amensalism	Amensalism	Amensalism	Amensalism	Amensalism	Amensalism	Amensalism	Amensalism	Amensalism	Amensalism	Amensalism	Amensalism	Competition	Amensalism	Amensalism	Competition	Amensalism	Amensalism	Amensalism	Amensalism	Amensalism
Bacteroides_sp_2_1_33B	Amensalism	Competition	Competition	Amensalism	Amensalism	Amensalism	Amensalism	Amensalism	Competition	Competition	Competition	Amensalism	Amensalism	Amensalism	Amensalism	Amensalism	Amensalism	Amensalism	Amensalism	Amensalism	Amensalism	Amensalism	Amensalism	Amensalism	Amensalism	Amensalism	Amensalism	Amensalism	Amensalism	Amensalism	Amensalism	Amensalism	Amensalism	Amensalism	Amensalism	Competition	Competition	Amensalism	Amensalism	Amensalism	Competition	Competition	Amensalism	Competition	Amensalism	Amensalism	Amensalism	Amensalism	Amensalism
Bacteroides_sp_2_1_7	Amensalism	Amensalism	Amensalism	Amensalism	Amensalism	Amensalism	Competition	Amensalism	Amensalism	Antagonism	Competition	Antagonism	Competition	Amensalism	Amensalism	Amensalism	Amensalism	Amensalism	Amensalism	Amensalism	Amensalism	Amensalism	Amensalism	Amensalism	Amensalism	Amensalism	Amensalism	Amensalism	Amensalism	Amensalism	Amensalism	Amensalism	Amensalism	Amensalism	Amensalism	Amensalism	Amensalism	Amensalism	Amensalism	Amensalism	Competition	Amensalism	Amensalism	Competition	Amensalism	Amensalism	Amensalism	Amensalism	Amensalism
Bacteroides_sp_2_2_4	Amensalism	Competition	Competition	Amensalism	Amensalism	Amensalism	Antagonism	Antagonism	Amensalism	Antagonism	Antagonism	Antagonism	Antagonism	Amensalism	Amensalism	Amensalism	Amensalism	Amensalism	Amensalism	Amensalism	Amensalism	Amensalism	Amensalism	Amensalism	Amensalism	Amensalism	Amensalism	Amensalism	Amensalism	Amensalism	Amensalism	Amensalism	Amensalism	Amensalism	Amensalism	Amensalism	Amensalism	Amensalism	Amensalism	Amensalism	Competition	Amensalism	Amensalism	Competition	Amensalism	Amensalism	Amensalism	Amensalism	Amensalism
Bacteroides_sp_20_3	Amensalism	Competition	Competition	Amensalism	Amensalism	Amensalism	Amensalism	Competition	Amensalism	Competition	Competition	Competition	Amensalism	Amensalism	Amensalism	Amensalism	Amensalism	Amensalism	Amensalism	Amensalism	Amensalism	Amensalism	Amensalism	Amensalism	Amensalism	Amensalism	Amensalism	Amensalism	Amensalism	Amensalism	Amensalism	Amensalism	Amensalism	Amensalism	Amensalism	Competition	Competition	Amensalism	Amensalism	Amensalism	Competition	Competition	Amensalism	Competition	Amensalism	Amensalism	Amensalism	Amensalism	Amensalism
Bacteroides_sp_3_1_19	Amensalism	Competition	Competition	Amensalism	Amensalism	Amensalism	Amensalism	Amensalism	Competition	Competition	Competition	Antagonism	Competition	Amensalism	Amensalism	Amensalism	Amensalism	Amensalism	Amensalism	Amensalism	Amensalism	Amensalism	Amensalism	Amensalism	Amensalism	Amensalism	Amensalism	Amensalism	Amensalism	Amensalism	Amensalism	Amensalism	Amensalism	Amensalism	Amensalism	Competition	Amensalism	Amensalism	Amensalism	Amensalism	Competition	Competition	Amensalism	Competition	Amensalism	Amensalism	Amensalism	Amensalism	Amensalism
Bacteroides_sp_3_1_23	Amensalism	Amensalism	Amensalism	Amensalism	Amensalism	Amensalism	Antagonism	Antagonism	Amensalism	Antagonism	Amensalism	Antagonism	Antagonism	Amensalism	Amensalism	Amensalism	Amensalism	Amensalism	Amensalism	Amensalism	Amensalism	Amensalism	Amensalism	Amensalism	Amensalism	Amensalism	Amensalism	Amensalism	Amensalism	Amensalism	Amensalism	Amensalism	Amensalism	Amensalism	Amensalism	Amensalism	Amensalism	Amensalism	Amensalism	Amensalism	Competition	Amensalism	Amensalism	Competition	Amensalism	Amensalism	Amensalism	Amensalism	Amensalism
Bacteroides_sp_3_1_33FAA	Amensalism	Competition	Competition	Amensalism	Amensalism	Amensalism	Antagonism	Antagonism	Antagonism	Antagonism	Antagonism	Antagonism	Antagonism	Amensalism	Amensalism	Amensalism	Amensalism	Amensalism	Amensalism	Amensalism	Amensalism	Amensalism	Amensalism	Amensalism	Amensalism	Amensalism	Amensalism	Amensalism	Amensalism	Amensalism	Amensalism	Amensalism	Amensalism	Amensalism	Amensalism	Competition	Competition	Amensalism	Amensalism	Amensalism	Competition	Competition	Amensalism	Competition	Amensalism	Amensalism	Amensalism	Competition	Amensalism
Bacteroides_sp_3_1_40A	Amensalism	Competition	Competition	Amensalism	Amensalism	Amensalism	Amensalism	Amensalism	Amensalism	Amensalism	Amensalism	Amensalism	Amensalism	Amensalism	Amensalism	Amensalism	Amensalism	Amensalism	Amensalism	Amensalism	Amensalism	Amensalism	Amensalism	Amensalism	Amensalism	Amensalism	Amensalism	Amensalism	Amensalism	Amensalism	Amensalism	Amensalism	Amensalism	Amensalism	Amensalism	Amensalism	Amensalism	Amensalism	Amensalism	Amensalism	Competition	Amensalism	Amensalism	Competition	Amensalism	Amensalism	Amensalism	Competition	Amensalism
Bacteroides_sp_3_2_5	Amensalism	Competition	Competition	Amensalism	Amensalism	Amensalism	Amensalism	Amensalism	Amensalism	Antagonism	Antagonism	Antagonism	Amensalism	Amensalism	Amensalism	Amensalism	Amensalism	Amensalism	Amensalism	Amensalism	Amensalism	Amensalism	Amensalism	Amensalism	Amensalism	Amensalism	Amensalism	Amensalism	Amensalism	Amensalism	Amensalism	Amensalism	Amensalism	Amensalism	Amensalism	Amensalism	Amensalism	Amensalism	Amensalism	Amensalism	Competition	Amensalism	Amensalism	Competition	Amensalism	Amensalism	Amensalism	Amensalism	Amensalism
Bacteroides_sp_4_1_36	Amensalism	Competition	Competition	Amensalism	Amensalism	Amensalism	Antagonism	Antagonism	Antagonism	Antagonism	Antagonism	Antagonism	Antagonism	Amensalism	Amensalism	Amensalism	Amensalism	Amensalism	Amensalism	Amensalism	Amensalism	Amensalism	Amensalism	Amensalism	Amensalism	Amensalism	Amensalism	Amensalism	Amensalism	Amensalism	Amensalism	Amensalism	Amensalism	Competition	Amensalism	Competition	Competition	Amensalism	Amensalism	Amensalism	Competition	Competition	Amensalism	Competition	Amensalism	Amensalism	Competition	Competition	Amensalism
Bacteroides_sp_4_3_47FAA	Amensalism	Competition	Competition	Amensalism	Amensalism	Amensalism	Amensalism	Amensalism	Amensalism	Amensalism	Amensalism	Amensalism	Amensalism	Amensalism	Amensalism	Amensalism	Amensalism	Amensalism	Amensalism	Amensalism	Amensalism	Amensalism	Amensalism	Amensalism	Amensalism	Amensalism	Amensalism	Amensalism	Amensalism	Amensalism	Amensalism	Amensalism	Amensalism	Amensalism	Amensalism	Amensalism	Amensalism	Amensalism	Amensalism	Amensalism	Competition	Amensalism	Amensalism	Competition	Amensalism	Amensalism	Amensalism	Competition	Amensalism
Bacteroides_sp_9_1_42FAA	Amensalism	Amensalism	Amensalism	Amensalism	Amensalism	Amensalism	Antagonism	Antagonism	Antagonism	Antagonism	Antagonism	Antagonism	Antagonism	Amensalism	Amensalism	Amensalism	Amensalism	Amensalism	Amensalism	Amensalism	Amensalism	Amensalism	Amensalism	Amensalism	Amensalism	Amensalism	Amensalism	Amensalism	Amensalism	Amensalism	Amensalism	Amensalism	Amensalism	Amensalism	Amensalism	Amensalism	Amensalism	Amensalism	Amensalism	Amensalism	Competition	Amensalism	Amensalism	Competition	Amensalism	Amensalism	Amensalism	Competition	Amensalism
Bacteroides_sp_D1	Amensalism	Amensalism	Amensalism	Amensalism	Amensalism	Amensalism	Antagonism	Antagonism	Antagonism	Antagonism	Antagonism	Antagonism	Antagonism	Amensalism	Amensalism	Amensalism	Amensalism	Amensalism	Amensalism	Amensalism	Amensalism	Amensalism	Amensalism	Amensalism	Amensalism	Amensalism	Amensalism	Amensalism	Amensalism	Amensalism	Amensalism	Amensalism	Amensalism	Amensalism	Amensalism	Amensalism	Amensalism	Amensalism	Amensalism	Amensalism	Competition	Amensalism	Amensalism	Competition	Amensalism	Amensalism	Amensalism	Amensalism	Amensalism
Bacteroides_sp_D2	Amensalism	Amensalism	Amensalism	Amensalism	Amensalism	Amensalism	Antagonism	Antagonism	Antagonism	Antagonism	Antagonism	Antagonism	Antagonism	Amensalism	Amensalism	Amensalism	Amensalism	Amensalism	Amensalism	Amensalism	Amensalism	Amensalism	Amensalism	Amensalism	Amensalism	Amensalism	Amensalism	Amensalism	Amensalism	Amensalism	Amensalism	Amensalism	Amensalism	Amensalism	Amensalism	Amensalism	Amensalism	Amensalism	Amensalism	Amensalism	Competition	Amensalism	Amensalism	Competition	Amensalism	Amensalism	Amensalism	Amensalism	Amensalism
Bacteroides_sp_D20	Amensalism	Competition	Competition	Amensalism	Amensalism	Amensalism	Antagonism	Antagonism	Antagonism	Antagonism	Antagonism	Antagonism	Antagonism	Amensalism	Amensalism	Amensalism	Amensalism	Amensalism	Amensalism	Amensalism	Amensalism	Amensalism	Amensalism	Amensalism	Amensalism	Amensalism	Amensalism	Amensalism	Amensalism	Amensalism	Amensalism	Amensalism	Amensalism	Competition	Amensalism	Competition	Competition	Amensalism	Amensalism	Amensalism	Competition	Competition	Amensalism	Competition	Amensalism	Amensalism	Competition	Competition	Amensalism
Bacteroides_sp_D22	Amensalism	Amensalism	Amensalism	Amensalism	Amensalism	Amensalism	Antagonism	Antagonism	Antagonism	Antagonism	Antagonism	Antagonism	Antagonism	Amensalism	Amensalism	Amensalism	Amensalism	Amensalism	Amensalism	Amensalism	Amensalism	Amensalism	Amensalism	Amensalism	Amensalism	Amensalism	Amensalism	Amensalism	Amensalism	Amensalism	Amensalism	Amensalism	Amensalism	Amensalism	Amensalism	Amensalism	Amensalism	Amensalism	Amensalism	Amensalism	Competition	Amensalism	Amensalism	Competition	Amensalism	Amensalism	Amensalism	Amensalism	Amensalism
Bacteroides_stercoris_ATCC_43183	Amensalism	Competition	Competition	Amensalism	Amensalism	Amensalism	Competition	Competition	Antagonism	Antagonism	Antagonism	Antagonism	Competition	Amensalism	Amensalism	Amensalism	Amensalism	Amensalism	Amensalism	Amensalism	Amensalism	Amensalism	Amensalism	Amensalism	Amensalism	Amensalism	Amensalism	Amensalism	Amensalism	Amensalism	Amensalism	Amensalism	Amensalism	Amensalism	Amensalism	Competition	Competition	Amensalism	Amensalism	Amensalism	Competition	Competition	Amensalism	Competition	Amensalism	Amensalism	Competition	Competition	Amensalism
Bacteroides_thetaiotaomicron_VPI_5482	Amensalism	Amensalism	Amensalism	Amensalism	Amensalism	Amensalism	Antagonism	Antagonism	Amensalism	Antagonism	Antagonism	Antagonism	Antagonism	Amensalism	Amensalism	Amensalism	Amensalism	Amensalism	Amensalism	Amensalism	Amensalism	Amensalism	Amensalism	Amensalism	Amensalism	Amensalism	Amensalism	Amensalism	Amensalism	Amensalism	Amensalism	Amensalism	Amensalism	Competition	Amensalism	Competition	Competition	Amensalism	Amensalism	Amensalism	Competition	Amensalism	Amensalism	Competition	Amensalism	Amensalism	Amensalism	Amensalism	Amensalism
Bacteroides_timonensis_AP1	Antagonism	Competition	Competition	Antagonism	Antagonism	Antagonism	Mutualism	Antagonism	Antagonism	Commensalism	Antagonism	Amensalism	Mutualism	Antagonism	Amensalism	Amensalism	Amensalism	Amensalism	Amensalism	Amensalism	Competition	Amensalism	Competition	Amensalism	Amensalism	Amensalism	Competition	Amensalism	Amensalism	Competition	Amensalism	Antagonism	Amensalism	Competition	Amensalism	Competition	Competition	Antagonism	Amensalism	Antagonism	Antagonism	Competition	Amensalism	Competition	Amensalism	Competition	Antagonism	Amensalism	Amensalism
Bacteroides_uniformis_ATCC_8492	Amensalism	Competition	Competition	Amensalism	Amensalism	Amensalism	Antagonism	Antagonism	Antagonism	Antagonism	Antagonism	Antagonism	Antagonism	Amensalism	Amensalism	Amensalism	Amensalism	Amensalism	Amensalism	Amensalism	Amensalism	Amensalism	Amensalism	Amensalism	Amensalism	Amensalism	Amensalism	Amensalism	Amensalism	Amensalism	Amensalism	Amensalism	Amensalism	Competition	Amensalism	Competition	Competition	Amensalism	Amensalism	Amensalism	Competition	Competition	Amensalism	Competition	Amensalism	Amensalism	Competition	Competition	Amensalism
Bacteroides_ureolyticus_DSM_20703	Antagonism	Amensalism	Amensalism	Antagonism	Antagonism	Antagonism	Amensalism	Amensalism	Antagonism	Competition	Antagonism	Competition	Amensalism	Amensalism	Amensalism	Antagonism	Antagonism	Commensalism	Commensalism	Antagonism	Amensalism	Antagonism	Antagonism	Commensalism	Amensalism	Antagonism	Amensalism	Amensalism	Amensalism	Amensalism	Amensalism	Antagonism	Amensalism	Amensalism	Amensalism	Amensalism	Amensalism	Amensalism	Amensalism	Amensalism	Commensalism	Amensalism	Amensalism	Antagonism	Amensalism	Antagonism	Amensalism	Antagonism	Antagonism
Bacteroides_vulgatus_ATCC_8482	Amensalism	Amensalism	Amensalism	Amensalism	Amensalism	Amensalism	Antagonism	Antagonism	Antagonism	Antagonism	Antagonism	Antagonism	Antagonism	Amensalism	Amensalism	Amensalism	Amensalism	Amensalism	Amensalism	Amensalism	Amensalism	Amensalism	Amensalism	Amensalism	Amensalism	Amensalism	Amensalism	Amensalism	Amensalism	Amensalism	Amensalism	Amensalism	Amensalism	Amensalism	Amensalism	Amensalism	Amensalism	Amensalism	Amensalism	Amensalism	Competition	Competition	Amensalism	Competition	Amensalism	Amensalism	Amensalism	Competition	Amensalism
Bacteroides_xylanisolvens_SD_CC_1b	Amensalism	Competition	Competition	Amensalism	Amensalism	Amensalism	Competition	Competition	Competition	Antagonism	Competition	Antagonism	Competition	Amensalism	Amensalism	Amensalism	Amensalism	Amensalism	Amensalism	Amensalism	Amensalism	Amensalism	Amensalism	Amensalism	Amensalism	Amensalism	Amensalism	Amensalism	Amensalism	Amensalism	Amensalism	Amensalism	Amensalism	Amensalism	Amensalism	Competition	Amensalism	Amensalism	Amensalism	Amensalism	Competition	Amensalism	Amensalism	Competition	Amensalism	Amensalism	Amensalism	Amensalism	Amensalism
Bacteroides_xylanisolvens_XB1A	Amensalism	Amensalism	Amensalism	Amensalism	Amensalism	Amensalism	Antagonism	Antagonism	Antagonism	Antagonism	Antagonism	Antagonism	Antagonism	Amensalism	Amensalism	Amensalism	Amensalism	Amensalism	Amensalism	Amensalism	Amensalism	Amensalism	Amensalism	Amensalism	Amensalism	Amensalism	Amensalism	Amensalism	Amensalism	Amensalism	Amensalism	Amensalism	Amensalism	Amensalism	Amensalism	Amensalism	Amensalism	Amensalism	Amensalism	Amensalism	Competition	Amensalism	Amensalism	Competition	Amensalism	Amensalism	Amensalism	Amensalism	Amensalism
Barnesiella_intestinihominis_YIT_11860	Amensalism	Amensalism	Amensalism	Amensalism	Competition	Competition	Antagonism	Antagonism	Antagonism	Amensalism	Antagonism	Antagonism	Antagonism	Antagonism	Amensalism	Amensalism	Amensalism	Amensalism	Amensalism	Amensalism	Amensalism	Amensalism	Amensalism	Amensalism	Antagonism	Amensalism	Amensalism	Amensalism	Amensalism	Amensalism	Amensalism	Amensalism	Amensalism	Competition	Competition	Amensalism	Amensalism	Competition	Competition	Competition	Amensalism	Antagonism	Competition	Amensalism	Competition	Amensalism	Amensalism	Antagonism	Amensalism
Bartonella_quintana_Toulouse	Amensalism	Commensalism	Commensalism	Amensalism	Amensalism	Amensalism	Mutualism	Mutualism	Mutualism	Mutualism	Commensalism	Mutualism	Mutualism	Mutualism	Amensalism	Antagonism	Antagonism	Antagonism	Antagonism	Antagonism	Amensalism	Neutralism	Antagonism	Antagonism	Amensalism	Amensalism	Antagonism	Commensalism	Amensalism	Antagonism	Commensalism	Mutualism	Amensalism	Commensalism	Amensalism	Amensalism	Antagonism	Amensalism	Amensalism	Antagonism	Antagonism	Amensalism	Amensalism	Amensalism	Amensalism	Amensalism	Antagonism	Antagonism	Amensalism
Bifidobacterium_adolescentis_ATCC_15703	Competition	Amensalism	Amensalism	Antagonism	Antagonism	Antagonism	Antagonism	Antagonism	Antagonism	Antagonism	Antagonism	Antagonism	Antagonism	Antagonism	Antagonism	Amensalism	Amensalism	Amensalism	Amensalism	Amensalism	Amensalism	Amensalism	Amensalism	Amensalism	Antagonism	Competition	Amensalism	Amensalism	Amensalism	Amensalism	Amensalism	Antagonism	Antagonism	Amensalism	Amensalism	Amensalism	Amensalism	Amensalism	Amensalism	Amensalism	Amensalism	Antagonism	Antagonism	Antagonism	Amensalism	Amensalism	Antagonism	Antagonism	Amensalism
Bifidobacterium_angulatum_DSM_20098	Amensalism	Amensalism	Amensalism	Antagonism	Antagonism	Antagonism	Antagonism	Antagonism	Antagonism	Antagonism	Antagonism	Antagonism	Antagonism	Antagonism	Competition	Amensalism	Amensalism	Amensalism	Amensalism	Amensalism	Amensalism	Amensalism	Amensalism	Amensalism	Antagonism	Amensalism	Amensalism	Amensalism	Amensalism	Amensalism	Amensalism	Antagonism	Competition	Amensalism	Amensalism	Amensalism	Amensalism	Amensalism	Amensalism	Amensalism	Amensalism	Antagonism	Antagonism	Antagonism	Amensalism	Amensalism	Antagonism	Antagonism	Amensalism
Bifidobacterium_animalis_lactis_AD011	Antagonism	Amensalism	Amensalism	Antagonism	Antagonism	Antagonism	Antagonism	Antagonism	Antagonism	Antagonism	Antagonism	Antagonism	Antagonism	Antagonism	Competition	Amensalism	Competition	Competition	Antagonism	Competition	Competition	Amensalism	Amensalism	Amensalism	Amensalism	Competition	Amensalism	Amensalism	Amensalism	Amensalism	Amensalism	Antagonism	Competition	Amensalism	Amensalism	Amensalism	Amensalism	Amensalism	Amensalism	Amensalism	Antagonism	Antagonism	Antagonism	Antagonism	Amensalism	Competition	Antagonism	Antagonism	Amensalism
Bifidobacterium_animalis_lactis_BB_12	Antagonism	Amensalism	Amensalism	Antagonism	Antagonism	Antagonism	Antagonism	Antagonism	Antagonism	Antagonism	Antagonism	Antagonism	Antagonism	Antagonism	Competition	Amensalism	Competition	Competition	Antagonism	Competition	Antagonism	Amensalism	Amensalism	Amensalism	Amensalism	Competition	Amensalism	Amensalism	Amensalism	Amensalism	Amensalism	Antagonism	Competition	Amensalism	Amensalism	Amensalism	Amensalism	Amensalism	Amensalism	Amensalism	Antagonism	Antagonism	Antagonism	Antagonism	Amensalism	Competition	Antagonism	Antagonism	Amensalism
Bifidobacterium_animalis_lactis_Bi_07	Antagonism	Amensalism	Amensalism	Antagonism	Antagonism	Antagonism	Antagonism	Antagonism	Antagonism	Antagonism	Antagonism	Antagonism	Antagonism	Antagonism	Competition	Amensalism	Competition	Competition	Antagonism	Competition	Amensalism	Amensalism	Amensalism	Amensalism	Amensalism	Competition	Amensalism	Amensalism	Amensalism	Amensalism	Amensalism	Antagonism	Competition	Amensalism	Amensalism	Amensalism	Amensalism	Amensalism	Amensalism	Amensalism	Antagonism	Antagonism	Antagonism	Antagonism	Amensalism	Competition	Antagonism	Antagonism	Amensalism
Bifidobacterium_animalis_lactis_Bl_04_ATCC_SD5219	Antagonism	Amensalism	Amensalism	Antagonism	Antagonism	Antagonism	Antagonism	Antagonism	Antagonism	Antagonism	Antagonism	Antagonism	Antagonism	Antagonism	Competition	Amensalism	Competition	Competition	Antagonism	Competition	Competition	Amensalism	Amensalism	Amensalism	Amensalism	Competition	Amensalism	Amensalism	Amensalism	Amensalism	Amensalism	Antagonism	Competition	Amensalism	Amensalism	Amensalism	Amensalism	Amensalism	Amensalism	Amensalism	Antagonism	Antagonism	Antagonism	Antagonism	Amensalism	Competition	Antagonism	Antagonism	Amensalism
Bifidobacterium_animalis_lactis_CNCM_I_2494	Antagonism	Amensalism	Amensalism	Antagonism	Antagonism	Antagonism	Antagonism	Antagonism	Antagonism	Antagonism	Antagonism	Antagonism	Antagonism	Antagonism	Competition	Amensalism	Competition	Competition	Antagonism	Amensalism	Competition	Amensalism	Amensalism	Amensalism	Amensalism	Competition	Amensalism	Amensalism	Amensalism	Amensalism	Amensalism	Antagonism	Competition	Amensalism	Amensalism	Amensalism	Amensalism	Amensalism	Amensalism	Amensalism	Antagonism	Antagonism	Antagonism	Antagonism	Amensalism	Competition	Antagonism	Antagonism	Amensalism
Bifidobacterium_animalis_lactis_DSM_10140	Antagonism	Amensalism	Amensalism	Antagonism	Antagonism	Antagonism	Antagonism	Antagonism	Antagonism	Antagonism	Antagonism	Antagonism	Antagonism	Antagonism	Competition	Amensalism	Competition	Competition	Antagonism	Competition	Competition	Amensalism	Amensalism	Amensalism	Amensalism	Competition	Amensalism	Amensalism	Amensalism	Amensalism	Amensalism	Antagonism	Competition	Amensalism	Amensalism	Amensalism	Amensalism	Amensalism	Amensalism	Amensalism	Antagonism	Antagonism	Antagonism	Antagonism	Amensalism	Competition	Antagonism	Antagonism	Amensalism
Bifidobacterium_animalis_lactis_V9	Antagonism	Amensalism	Amensalism	Antagonism	Antagonism	Antagonism	Antagonism	Antagonism	Antagonism	Antagonism	Antagonism	Antagonism	Antagonism	Antagonism	Competition	Amensalism	Competition	Competition	Antagonism	Competition	Competition	Amensalism	Amensalism	Amensalism	Amensalism	Competition	Amensalism	Amensalism	Amensalism	Amensalism	Amensalism	Antagonism	Competition	Amensalism	Amensalism	Amensalism	Amensalism	Amensalism	Amensalism	Amensalism	Antagonism	Antagonism	Antagonism	Antagonism	Amensalism	Competition	Antagonism	Antagonism	Amensalism
Bifidobacterium_bifidum_BGN4	Amensalism	Amensalism	Amensalism	Antagonism	Antagonism	Antagonism	Antagonism	Antagonism	Antagonism	Antagonism	Antagonism	Antagonism	Antagonism	Antagonism	Competition	Amensalism	Amensalism	Amensalism	Amensalism	Amensalism	Amensalism	Amensalism	Amensalism	Amensalism	Amensalism	Amensalism	Amensalism	Amensalism	Amensalism	Amensalism	Amensalism	Antagonism	Competition	Amensalism	Amensalism	Amensalism	Amensalism	Amensalism	Amensalism	Amensalism	Antagonism	Antagonism	Antagonism	Antagonism	Amensalism	Amensalism	Antagonism	Antagonism	Amensalism
Bifidobacterium_bifidum_NCIMB_41171	Amensalism	Amensalism	Amensalism	Antagonism	Antagonism	Antagonism	Antagonism	Antagonism	Antagonism	Antagonism	Antagonism	Antagonism	Antagonism	Antagonism	Competition	Amensalism	Amensalism	Amensalism	Amensalism	Amensalism	Amensalism	Amensalism	Amensalism	Amensalism	Amensalism	Amensalism	Amensalism	Amensalism	Amensalism	Amensalism	Amensalism	Antagonism	Competition	Amensalism	Amensalism	Amensalism	Amensalism	Amensalism	Amensalism	Amensalism	Antagonism	Antagonism	Antagonism	Antagonism	Amensalism	Amensalism	Antagonism	Antagonism	Amensalism
Bifidobacterium_bifidum_PRL2010	Amensalism	Amensalism	Amensalism	Antagonism	Antagonism	Antagonism	Antagonism	Antagonism	Antagonism	Antagonism	Antagonism	Antagonism	Antagonism	Antagonism	Competition	Amensalism	Amensalism	Amensalism	Amensalism	Amensalism	Amensalism	Amensalism	Amensalism	Amensalism	Amensalism	Amensalism	Amensalism	Amensalism	Amensalism	Amensalism	Amensalism	Antagonism	Competition	Amensalism	Amensalism	Amensalism	Amensalism	Amensalism	Amensalism	Amensalism	Antagonism	Antagonism	Antagonism	Antagonism	Amensalism	Amensalism	Antagonism	Antagonism	Amensalism
Bifidobacterium_bifidum_S17	Amensalism	Amensalism	Amensalism	Antagonism	Antagonism	Antagonism	Antagonism	Antagonism	Antagonism	Antagonism	Antagonism	Antagonism	Antagonism	Antagonism	Competition	Amensalism	Amensalism	Amensalism	Amensalism	Amensalism	Amensalism	Amensalism	Amensalism	Amensalism	Amensalism	Amensalism	Amensalism	Amensalism	Amensalism	Amensalism	Amensalism	Antagonism	Competition	Amensalism	Amensalism	Amensalism	Amensalism	Amensalism	Amensalism	Amensalism	Antagonism	Antagonism	Antagonism	Antagonism	Amensalism	Amensalism	Antagonism	Antagonism	Amensalism
Bifidobacterium_boum_DSM_20432	Amensalism	Amensalism	Amensalism	Antagonism	Antagonism	Antagonism	Antagonism	Antagonism	Antagonism	Antagonism	Antagonism	Antagonism	Antagonism	Antagonism	Competition	Amensalism	Amensalism	Amensalism	Amensalism	Amensalism	Amensalism	Amensalism	Competition	Amensalism	Amensalism	Competition	Amensalism	Amensalism	Amensalism	Amensalism	Amensalism	Antagonism	Competition	Amensalism	Amensalism	Amensalism	Amensalism	Amensalism	Amensalism	Amensalism	Amensalism	Antagonism	Antagonism	Antagonism	Amensalism	Amensalism	Antagonism	Antagonism	Amensalism
Bifidobacterium_breve_HPH0326	Antagonism	Amensalism	Amensalism	Antagonism	Antagonism	Antagonism	Antagonism	Antagonism	Antagonism	Antagonism	Antagonism	Antagonism	Antagonism	Antagonism	Competition	Amensalism	Amensalism	Amensalism	Amensalism	Amensalism	Amensalism	Amensalism	Competition	Amensalism	Antagonism	Competition	Amensalism	Amensalism	Amensalism	Amensalism	Amensalism	Antagonism	Competition	Amensalism	Amensalism	Amensalism	Amensalism	Amensalism	Amensalism	Amensalism	Antagonism	Antagonism	Antagonism	Antagonism	Amensalism	Amensalism	Antagonism	Antagonism	Amensalism
Bifidobacterium_breve_UCC2003_NCIMB8807	Amensalism	Amensalism	Amensalism	Antagonism	Antagonism	Antagonism	Antagonism	Antagonism	Antagonism	Antagonism	Antagonism	Antagonism	Antagonism	Antagonism	Competition	Amensalism	Amensalism	Amensalism	Amensalism	Amensalism	Amensalism	Amensalism	Competition	Amensalism	Antagonism	Competition	Amensalism	Amensalism	Amensalism	Amensalism	Amensalism	Antagonism	Competition	Amensalism	Amensalism	Amensalism	Amensalism	Amensalism	Amensalism	Amensalism	Antagonism	Antagonism	Antagonism	Antagonism	Amensalism	Amensalism	Antagonism	Antagonism	Amensalism
Bifidobacterium_catenulatum_DSM_16992	Amensalism	Amensalism	Amensalism	Antagonism	Antagonism	Antagonism	Antagonism	Antagonism	Antagonism	Antagonism	Antagonism	Antagonism	Antagonism	Antagonism	Competition	Amensalism	Amensalism	Amensalism	Amensalism	Amensalism	Amensalism	Amensalism	Amensalism	Amensalism	Amensalism	Amensalism	Amensalism	Amensalism	Amensalism	Amensalism	Amensalism	Antagonism	Competition	Amensalism	Amensalism	Amensalism	Amensalism	Amensalism	Amensalism	Amensalism	Amensalism	Antagonism	Antagonism	Antagonism	Amensalism	Amensalism	Antagonism	Antagonism	Amensalism
Bifidobacterium_coryneforme_DSM_20216	Antagonism	Amensalism	Amensalism	Antagonism	Antagonism	Antagonism	Amensalism	Amensalism	Antagonism	Amensalism	Antagonism	Amensalism	Amensalism	Amensalism	Competition	Competition	Competition	Competition	Antagonism	Competition	Antagonism	Competition	Amensalism	Amensalism	Antagonism	Competition	Amensalism	Amensalism	Amensalism	Amensalism	Amensalism	Antagonism	Competition	Amensalism	Amensalism	Amensalism	Amensalism	Amensalism	Amensalism	Amensalism	Antagonism	Antagonism	Amensalism	Antagonism	Amensalism	Competition	Antagonism	Antagonism	Competition
Bifidobacterium_dentium_ATCC_27678	Competition	Amensalism	Amensalism	Antagonism	Antagonism	Antagonism	Antagonism	Antagonism	Antagonism	Antagonism	Antagonism	Antagonism	Antagonism	Antagonism	Competition	Amensalism	Amensalism	Amensalism	Amensalism	Amensalism	Amensalism	Amensalism	Competition	Amensalism	Antagonism	Competition	Amensalism	Amensalism	Amensalism	Amensalism	Amensalism	Antagonism	Competition	Amensalism	Amensalism	Amensalism	Amensalism	Amensalism	Amensalism	Amensalism	Amensalism	Antagonism	Antagonism	Antagonism	Amensalism	Amensalism	Antagonism	Antagonism	Amensalism
Bifidobacterium_gallicum_DSM_20093	Antagonism	Amensalism	Amensalism	Amensalism	Amensalism	Amensalism	Antagonism	Antagonism	Antagonism	Antagonism	Antagonism	Antagonism	Antagonism	Antagonism	Competition	Amensalism	Amensalism	Amensalism	Amensalism	Amensalism	Amensalism	Amensalism	Competition	Amensalism	Amensalism	Competition	Amensalism	Amensalism	Amensalism	Amensalism	Amensalism	Antagonism	Competition	Amensalism	Amensalism	Amensalism	Amensalism	Amensalism	Amensalism	Amensalism	Antagonism	Antagonism	Antagonism	Antagonism	Amensalism	Amensalism	Antagonism	Antagonism	Amensalism
Bifidobacterium_kashiwanohense_DSM_21854	Amensalism	Amensalism	Amensalism	Antagonism	Antagonism	Antagonism	Antagonism	Antagonism	Antagonism	Antagonism	Antagonism	Antagonism	Antagonism	Antagonism	Competition	Amensalism	Amensalism	Amensalism	Amensalism	Amensalism	Amensalism	Amensalism	Competition	Amensalism	Antagonism	Competition	Amensalism	Amensalism	Amensalism	Amensalism	Amensalism	Antagonism	Competition	Amensalism	Amensalism	Amensalism	Amensalism	Amensalism	Amensalism	Amensalism	Amensalism	Antagonism	Antagonism	Antagonism	Amensalism	Amensalism	Antagonism	Antagonism	Amensalism
Bifidobacterium_longum_DJO10A	Amensalism	Amensalism	Amensalism	Antagonism	Antagonism	Antagonism	Antagonism	Antagonism	Antagonism	Antagonism	Antagonism	Antagonism	Antagonism	Antagonism	Competition	Amensalism	Amensalism	Amensalism	Amensalism	Amensalism	Amensalism	Amensalism	Amensalism	Amensalism	Antagonism	Amensalism	Amensalism	Amensalism	Amensalism	Amensalism	Amensalism	Antagonism	Competition	Amensalism	Amensalism	Amensalism	Amensalism	Amensalism	Amensalism	Amensalism	Antagonism	Antagonism	Antagonism	Antagonism	Amensalism	Amensalism	Antagonism	Antagonism	Amensalism
Bifidobacterium_longum_E18	Amensalism	Amensalism	Amensalism	Antagonism	Antagonism	Antagonism	Antagonism	Antagonism	Antagonism	Antagonism	Antagonism	Antagonism	Antagonism	Antagonism	Competition	Amensalism	Amensalism	Amensalism	Amensalism	Amensalism	Amensalism	Amensalism	Amensalism	Amensalism	Antagonism	Amensalism	Amensalism	Amensalism	Amensalism	Amensalism	Amensalism	Antagonism	Competition	Amensalism	Amensalism	Amensalism	Amensalism	Amensalism	Amensalism	Amensalism	Antagonism	Antagonism	Antagonism	Antagonism	Amensalism	Amensalism	Antagonism	Antagonism	Amensalism
Bifidobacterium_longum_infantis_157F_NC	Amensalism	Amensalism	Amensalism	Antagonism	Antagonism	Antagonism	Antagonism	Antagonism	Antagonism	Antagonism	Antagonism	Antagonism	Antagonism	Antagonism	Competition	Amensalism	Amensalism	Amensalism	Amensalism	Amensalism	Amensalism	Amensalism	Amensalism	Amensalism	Antagonism	Amensalism	Amensalism	Amensalism	Amensalism	Amensalism	Amensalism	Antagonism	Competition	Amensalism	Amensalism	Amensalism	Amensalism	Amensalism	Amensalism	Amensalism	Antagonism	Antagonism	Antagonism	Antagonism	Amensalism	Amensalism	Antagonism	Antagonism	Amensalism
Bifidobacterium_longum_infantis_ATCC_15697	Amensalism	Amensalism	Amensalism	Amensalism	Amensalism	Amensalism	Antagonism	Antagonism	Antagonism	Antagonism	Antagonism	Antagonism	Antagonism	Antagonism	Competition	Amensalism	Amensalism	Amensalism	Amensalism	Amensalism	Amensalism	Amensalism	Amensalism	Amensalism	Antagonism	Amensalism	Amensalism	Amensalism	Amensalism	Amensalism	Amensalism	Antagonism	Competition	Amensalism	Amensalism	Amensalism	Amensalism	Amensalism	Amensalism	Amensalism	Antagonism	Antagonism	Antagonism	Antagonism	Amensalism	Amensalism	Antagonism	Antagonism	Amensalism
Bifidobacterium_longum_longum_ATCC_55813	Amensalism	Amensalism	Amensalism	Antagonism	Antagonism	Antagonism	Antagonism	Antagonism	Antagonism	Antagonism	Antagonism	Antagonism	Antagonism	Antagonism	Competition	Amensalism	Amensalism	Amensalism	Amensalism	Amensalism	Amensalism	Amensalism	Amensalism	Amensalism	Antagonism	Amensalism	Amensalism	Amensalism	Amensalism	Amensalism	Amensalism	Antagonism	Competition	Amensalism	Amensalism	Amensalism	Amensalism	Amensalism	Amensalism	Amensalism	Antagonism	Antagonism	Antagonism	Antagonism	Amensalism	Amensalism	Antagonism	Antagonism	Amensalism
Bifidobacterium_longum_longum_BBMN68	Amensalism	Amensalism	Amensalism	Antagonism	Antagonism	Antagonism	Antagonism	Antagonism	Antagonism	Antagonism	Antagonism	Antagonism	Antagonism	Antagonism	Competition	Amensalism	Amensalism	Amensalism	Amensalism	Amensalism	Amensalism	Amensalism	Amensalism	Amensalism	Antagonism	Amensalism	Amensalism	Amensalism	Amensalism	Amensalism	Amensalism	Antagonism	Competition	Amensalism	Amensalism	Amensalism	Amensalism	Amensalism	Amensalism	Amensalism	Antagonism	Antagonism	Antagonism	Antagonism	Amensalism	Amensalism	Antagonism	Antagonism	Amensalism
Bifidobacterium_longum_longum_CCUG_52486	Amensalism	Amensalism	Amensalism	Antagonism	Antagonism	Antagonism	Antagonism	Antagonism	Antagonism	Antagonism	Antagonism	Antagonism	Antagonism	Antagonism	Competition	Amensalism	Amensalism	Amensalism	Amensalism	Amensalism	Amensalism	Amensalism	Amensalism	Amensalism	Antagonism	Amensalism	Amensalism	Amensalism	Amensalism	Amensalism	Amensalism	Antagonism	Competition	Amensalism	Amensalism	Amensalism	Amensalism	Amensalism	Amensalism	Amensalism	Antagonism	Antagonism	Antagonism	Antagonism	Amensalism	Amensalism	Antagonism	Antagonism	Amensalism
Bifidobacterium_longum_longum_JCM_1217	Amensalism	Amensalism	Amensalism	Antagonism	Antagonism	Antagonism	Antagonism	Antagonism	Antagonism	Antagonism	Antagonism	Antagonism	Antagonism	Antagonism	Competition	Amensalism	Amensalism	Amensalism	Amensalism	Amensalism	Amensalism	Amensalism	Amensalism	Amensalism	Antagonism	Amensalism	Amensalism	Amensalism	Amensalism	Amensalism	Amensalism	Antagonism	Competition	Amensalism	Amensalism	Amensalism	Amensalism	Amensalism	Amensalism	Amensalism	Antagonism	Antagonism	Antagonism	Antagonism	Amensalism	Amensalism	Antagonism	Antagonism	Amensalism
Bifidobacterium_longum_longum_JDM301	Amensalism	Amensalism	Amensalism	Antagonism	Antagonism	Antagonism	Antagonism	Antagonism	Antagonism	Antagonism	Antagonism	Antagonism	Antagonism	Antagonism	Competition	Amensalism	Amensalism	Amensalism	Amensalism	Amensalism	Amensalism	Amensalism	Amensalism	Amensalism	Antagonism	Amensalism	Amensalism	Amensalism	Amensalism	Amensalism	Amensalism	Antagonism	Competition	Amensalism	Amensalism	Amensalism	Amensalism	Amensalism	Amensalism	Amensalism	Antagonism	Antagonism	Antagonism	Antagonism	Amensalism	Amensalism	Antagonism	Antagonism	Amensalism
Bifidobacterium_longum_NCC2705	Amensalism	Amensalism	Amensalism	Antagonism	Antagonism	Antagonism	Antagonism	Antagonism	Antagonism	Antagonism	Antagonism	Antagonism	Antagonism	Antagonism	Competition	Amensalism	Amensalism	Amensalism	Amensalism	Amensalism	Amensalism	Amensalism	Amensalism	Amensalism	Antagonism	Amensalism	Amensalism	Amensalism	Amensalism	Amensalism	Amensalism	Antagonism	Competition	Amensalism	Amensalism	Amensalism	Amensalism	Amensalism	Amensalism	Amensalism	Antagonism	Antagonism	Antagonism	Antagonism	Amensalism	Amensalism	Antagonism	Antagonism	Amensalism
Bifidobacterium_mongoliense_DSM_21395	Antagonism	Amensalism	Amensalism	Antagonism	Antagonism	Antagonism	Antagonism	Antagonism	Antagonism	Antagonism	Antagonism	Antagonism	Antagonism	Antagonism	Competition	Amensalism	Competition	Competition	Antagonism	Competition	Antagonism	Competition	Amensalism	Amensalism	Amensalism	Competition	Amensalism	Amensalism	Amensalism	Amensalism	Amensalism	Antagonism	Competition	Amensalism	Amensalism	Amensalism	Amensalism	Amensalism	Amensalism	Amensalism	Antagonism	Antagonism	Antagonism	Antagonism	Amensalism	Competition	Antagonism	Antagonism	Amensalism
Bifidobacterium_pseudocatenulatum_DSM_20438	Amensalism	Amensalism	Amensalism	Antagonism	Antagonism	Antagonism	Antagonism	Antagonism	Antagonism	Antagonism	Antagonism	Antagonism	Antagonism	Antagonism	Competition	Amensalism	Amensalism	Amensalism	Amensalism	Amensalism	Amensalism	Amensalism	Competition	Amensalism	Antagonism	Competition	Amensalism	Amensalism	Amensalism	Amensalism	Amensalism	Antagonism	Competition	Amensalism	Amensalism	Amensalism	Amensalism	Amensalism	Amensalism	Amensalism	Amensalism	Antagonism	Antagonism	Antagonism	Amensalism	Amensalism	Antagonism	Antagonism	Amensalism
Bifidobacterium_pseudolongum_subsp_Pseudolongum_DSM_20099	Antagonism	Amensalism	Amensalism	Antagonism	Antagonism	Antagonism	Antagonism	Antagonism	Antagonism	Antagonism	Antagonism	Antagonism	Antagonism	Antagonism	Competition	Amensalism	Competition	Competition	Antagonism	Competition	Competition	Amensalism	Amensalism	Amensalism	Amensalism	Competition	Amensalism	Amensalism	Amensalism	Amensalism	Amensalism	Antagonism	Competition	Amensalism	Amensalism	Amensalism	Amensalism	Amensalism	Amensalism	Amensalism	Antagonism	Antagonism	Antagonism	Antagonism	Amensalism	Competition	Antagonism	Antagonism	Amensalism
Bifidobacterium_ruminantium_DSM_6489	Competition	Amensalism	Amensalism	Antagonism	Antagonism	Antagonism	Antagonism	Antagonism	Antagonism	Antagonism	Antagonism	Antagonism	Antagonism	Antagonism	Competition	Amensalism	Amensalism	Amensalism	Amensalism	Amensalism	Amensalism	Amensalism	Amensalism	Amensalism	Amensalism	Amensalism	Amensalism	Amensalism	Amensalism	Amensalism	Amensalism	Antagonism	Competition	Amensalism	Amensalism	Amensalism	Amensalism	Amensalism	Amensalism	Amensalism	Amensalism	Antagonism	Antagonism	Antagonism	Amensalism	Amensalism	Antagonism	Antagonism	Amensalism
Bifidobacterium_scardovii_JCM_12489	Amensalism	Amensalism	Amensalism	Antagonism	Antagonism	Antagonism	Antagonism	Antagonism	Antagonism	Antagonism	Antagonism	Antagonism	Antagonism	Antagonism	Competition	Amensalism	Amensalism	Amensalism	Amensalism	Amensalism	Amensalism	Amensalism	Amensalism	Amensalism	Antagonism	Amensalism	Amensalism	Amensalism	Amensalism	Amensalism	Amensalism	Uncertain	Competition	Amensalism	Amensalism	Amensalism	Amensalism	Amensalism	Amensalism	Amensalism	Antagonism	Antagonism	Antagonism	Antagonism	Amensalism	Amensalism	Antagonism	Antagonism	Amensalism
Bifidobacterium_stercoris_ATCC_43183	Competition	Amensalism	Amensalism	Antagonism	Antagonism	Antagonism	Antagonism	Antagonism	Antagonism	Antagonism	Antagonism	Antagonism	Antagonism	Antagonism	Competition	Amensalism	Amensalism	Amensalism	Competition	Amensalism	Amensalism	Amensalism	Amensalism	Amensalism	Antagonism	Competition	Amensalism	Amensalism	Amensalism	Amensalism	Amensalism	Antagonism	Competition	Amensalism	Amensalism	Amensalism	Amensalism	Amensalism	Amensalism	Amensalism	Amensalism	Antagonism	Antagonism	Antagonism	Amensalism	Amensalism	Antagonism	Antagonism	Amensalism
Bifidobacterium_stercoris_DSM_24849	Competition	Amensalism	Amensalism	Antagonism	Antagonism	Antagonism	Antagonism	Antagonism	Antagonism	Antagonism	Antagonism	Antagonism	Antagonism	Antagonism	Competition	Amensalism	Amensalism	Amensalism	Competition	Amensalism	Amensalism	Amensalism	Amensalism	Amensalism	Antagonism	Competition	Amensalism	Amensalism	Amensalism	Amensalism	Amensalism	Antagonism	Competition	Amensalism	Amensalism	Amensalism	Amensalism	Amensalism	Amensalism	Amensalism	Amensalism	Antagonism	Antagonism	Antagonism	Amensalism	Amensalism	Antagonism	Antagonism	Amensalism
Bifidobacterium_thermacidophilum_subsp_thermacidophilum_DSM_15837	Competition	Amensalism	Amensalism	Antagonism	Antagonism	Antagonism	Antagonism	Antagonism	Antagonism	Antagonism	Antagonism	Antagonism	Antagonism	Antagonism	Competition	Amensalism	Amensalism	Amensalism	Amensalism	Amensalism	Amensalism	Amensalism	Competition	Amensalism	Amensalism	Competition	Amensalism	Amensalism	Amensalism	Amensalism	Amensalism	Antagonism	Competition	Amensalism	Amensalism	Amensalism	Amensalism	Amensalism	Amensalism	Amensalism	Amensalism	Antagonism	Antagonism	Antagonism	Amensalism	Amensalism	Antagonism	Antagonism	Amensalism
Bifidobacterium_thermophilum_RBL67	Competition	Amensalism	Amensalism	Antagonism	Antagonism	Antagonism	Antagonism	Antagonism	Antagonism	Antagonism	Antagonism	Antagonism	Antagonism	Antagonism	Competition	Amensalism	Amensalism	Amensalism	Amensalism	Amensalism	Amensalism	Amensalism	Competition	Amensalism	Amensalism	Competition	Amensalism	Amensalism	Amensalism	Amensalism	Amensalism	Antagonism	Competition	Amensalism	Amensalism	Amensalism	Amensalism	Amensalism	Amensalism	Amensalism	Amensalism	Antagonism	Antagonism	Antagonism	Amensalism	Amensalism	Antagonism	Antagonism	Amensalism
Bilophila_wadsworthia_3_1_6	Antagonism	Amensalism	Amensalism	Competition	Competition	Competition	Antagonism	Antagonism	Antagonism	Antagonism	Antagonism	Antagonism	Antagonism	Antagonism	Amensalism	Antagonism	Antagonism	Amensalism	Antagonism	Antagonism	Amensalism	Antagonism	Competition	Antagonism	Antagonism	Antagonism	Amensalism	Amensalism	Amensalism	Amensalism	Amensalism	Antagonism	Amensalism	Amensalism	Amensalism	Amensalism	Amensalism	Competition	Amensalism	Amensalism	Antagonism	Antagonism	Antagonism	Competition	Amensalism	Competition	Amensalism	Antagonism	Amensalism
Blastococcus_massiliensis_AP3	Competition	Amensalism	Amensalism	Antagonism	Antagonism	Antagonism	Antagonism	Antagonism	Antagonism	Antagonism	Antagonism	Antagonism	Antagonism	Antagonism	Antagonism	Amensalism	Amensalism	Amensalism	Competition	Amensalism	Competition	Amensalism	Competition	Competition	Amensalism	Competition	Amensalism	Amensalism	Amensalism	Amensalism	Amensalism	Antagonism	Antagonism	Amensalism	Amensalism	Amensalism	Amensalism	Amensalism	Amensalism	Amensalism	Antagonism	Antagonism	Antagonism	Antagonism	Amensalism	Amensalism	Amensalism	Antagonism	Amensalism
Blautia_hansenii_VPI_C7_24_DSM_20583	Amensalism	Antagonism	Antagonism	Antagonism	Antagonism	Antagonism	Antagonism	Antagonism	Antagonism	Antagonism	Antagonism	Antagonism	Antagonism	Antagonism	Antagonism	Amensalism	Competition	Amensalism	Commensalism	Competition	Antagonism	Amensalism	Amensalism	Amensalism	Amensalism	Amensalism	Antagonism	Antagonism	Antagonism	Antagonism	Antagonism	Commensalism	Amensalism	Antagonism	Antagonism	Antagonism	Antagonism	Amensalism	Amensalism	Amensalism	Amensalism	Amensalism	Amensalism	Antagonism	Amensalism	Amensalism	Amensalism	Antagonism	Competition
Blautia_hydrogenotrophica_DSM_10507	Amensalism	Amensalism	Amensalism	Competition	Competition	Competition	Antagonism	Antagonism	Antagonism	Antagonism	Antagonism	Antagonism	Antagonism	Antagonism	Antagonism	Competition	Competition	Amensalism	Amensalism	Competition	Antagonism	Competition	Amensalism	Amensalism	Amensalism	Amensalism	Amensalism	Amensalism	Amensalism	Amensalism	Amensalism	Antagonism	Antagonism	Amensalism	Amensalism	Amensalism	Amensalism	Amensalism	Amensalism	Amensalism	Antagonism	Antagonism	Antagonism	Competition	Amensalism	Amensalism	Competition	Antagonism	Amensalism
Blautia_obeum_ATCC_29174	Competition	Amensalism	Amensalism	Competition	Competition	Competition	Antagonism	Antagonism	Antagonism	Antagonism	Antagonism	Antagonism	Antagonism	Antagonism	Competition	Amensalism	Amensalism	Amensalism	Competition	Amensalism	Amensalism	Amensalism	Competition	Amensalism	Amensalism	Competition	Amensalism	Amensalism	Amensalism	Amensalism	Amensalism	Antagonism	Competition	Amensalism	Amensalism	Amensalism	Amensalism	Amensalism	Amensalism	Amensalism	Antagonism	Antagonism	Antagonism	Competition	Amensalism	Amensalism	Competition	Antagonism	Amensalism
Blautia_producta_DSM_2950	Competition	Amensalism	Amensalism	Competition	Competition	Competition	Antagonism	Antagonism	Antagonism	Antagonism	Antagonism	Antagonism	Antagonism	Antagonism	Competition	Amensalism	Amensalism	Competition	Competition	Competition	Antagonism	Competition	Competition	Amensalism	Amensalism	Competition	Amensalism	Amensalism	Amensalism	Amensalism	Amensalism	Antagonism	Competition	Amensalism	Amensalism	Amensalism	Amensalism	Amensalism	Amensalism	Amensalism	Amensalism	Antagonism	Antagonism	Competition	Amensalism	Amensalism	Competition	Antagonism	Amensalism
Blautia_wexlerae_DSM_19850	Antagonism	Competition	Competition	Amensalism	Amensalism	Amensalism	Antagonism	Antagonism	Antagonism	Antagonism	Antagonism	Amensalism	Antagonism	Antagonism	Amensalism	Antagonism	Antagonism	Amensalism	Antagonism	Antagonism	Antagonism	Antagonism	Competition	Antagonism	Amensalism	Antagonism	Amensalism	Amensalism	Amensalism	Amensalism	Amensalism	Mutualism	Amensalism	Antagonism	Amensalism	Competition	Competition	Amensalism	Antagonism	Antagonism	Antagonism	Antagonism	Amensalism	Competition	Antagonism	Competition	Antagonism	Antagonism	Amensalism
Bordetella_hinzii_OH87_BAL007II	Amensalism	Amensalism	Amensalism	Amensalism	Amensalism	Amensalism	Amensalism	Amensalism	Amensalism	Amensalism	Amensalism	Amensalism	Amensalism	Amensalism	Antagonism	Amensalism	Amensalism	Amensalism	Amensalism	Amensalism	Amensalism	Amensalism	Amensalism	Amensalism	Antagonism	Amensalism	Amensalism	Amensalism	Amensalism	Amensalism	Amensalism	Amensalism	Antagonism	Competition	Amensalism	Competition	Competition	Amensalism	Amensalism	Amensalism	Competition	Amensalism	Amensalism	Amensalism	Amensalism	Amensalism	Amensalism	Amensalism	Amensalism
Brachybacterium_paraconglomeratum_LC44	Amensalism	Uncertain	Uncertain	Antagonism	Antagonism	Antagonism	Antagonism	Antagonism	Antagonism	Antagonism	Antagonism	Antagonism	Antagonism	Antagonism	Competition	Amensalism	Amensalism	Amensalism	Amensalism	Amensalism	Amensalism	Amensalism	Amensalism	Amensalism	Antagonism	Amensalism	Amensalism	Amensalism	Amensalism	Amensalism	Amensalism	Antagonism	Competition	Amensalism	Amensalism	Amensalism	Amensalism	Amensalism	Amensalism	Amensalism	Amensalism	Antagonism	Antagonism	Antagonism	Amensalism	Amensalism	Antagonism	Antagonism	Amensalism
Brachyspira_pilosicoli_B2904	Amensalism	Amensalism	Amensalism	Amensalism	Competition	Competition	Antagonism	Antagonism	Amensalism	Antagonism	Amensalism	Antagonism	Antagonism	Antagonism	Amensalism	Antagonism	Amensalism	Amensalism	Antagonism	Amensalism	Amensalism	Antagonism	Amensalism	Antagonism	Amensalism	Amensalism	Amensalism	Amensalism	Amensalism	Amensalism	Amensalism	Commensalism	Amensalism	Competition	Competition	Amensalism	Amensalism	Competition	Amensalism	Competition	Amensalism	Amensalism	Amensalism	Competition	Amensalism	Amensalism	Amensalism	Antagonism	Amensalism
Bradyrhizobium_elkanii_USDA_76	Amensalism	Competition	Competition	Amensalism	Amensalism	Amensalism	Amensalism	Amensalism	Amensalism	Amensalism	Amensalism	Amensalism	Amensalism	Amensalism	Antagonism	Amensalism	Amensalism	Amensalism	Amensalism	Amensalism	Uncertain	Amensalism	Amensalism	Amensalism	Amensalism	Amensalism	Competition	Amensalism	Amensalism	Competition	Amensalism	Amensalism	Antagonism	Competition	Amensalism	Competition	Competition	Amensalism	Amensalism	Amensalism	Competition	Amensalism	Amensalism	Competition	Amensalism	Amensalism	Amensalism	Amensalism	Amensalism
Bradyrhizobium_japonicum_USDA_6	Amensalism	Competition	Competition	Amensalism	Competition	Competition	Competition	Competition	Competition	Amensalism	Competition	Competition	Competition	Competition	Antagonism	Amensalism	Amensalism	Amensalism	Amensalism	Amensalism	Amensalism	Amensalism	Amensalism	Amensalism	Amensalism	Amensalism	Competition	Amensalism	Amensalism	Competition	Amensalism	Amensalism	Antagonism	Competition	Amensalism	Competition	Competition	Amensalism	Amensalism	Amensalism	Amensalism	Antagonism	Competition	Amensalism	Competition	Amensalism	Amensalism	Amensalism	Amensalism
Brevibacillus_agri_5_2	Amensalism	Amensalism	Amensalism	Antagonism	Antagonism	Antagonism	Amensalism	Amensalism	Amensalism	Amensalism	Amensalism	Amensalism	Amensalism	Amensalism	Amensalism	Amensalism	Amensalism	Amensalism	Antagonism	Antagonism	Antagonism	Amensalism	Antagonism	Amensalism	Antagonism	Amensalism	Amensalism	Antagonism	Antagonism	Amensalism	Antagonism	Amensalism	Antagonism	Amensalism	Antagonism	Amensalism	Amensalism	Antagonism	Antagonism	Antagonism	Antagonism	Antagonism	Amensalism	Antagonism	Amensalism	Antagonism	Antagonism	Antagonism	Amensalism
Brevibacillus_agri_BAB_2500	Antagonism	Amensalism	Amensalism	Antagonism	Antagonism	Antagonism	Amensalism	Amensalism	Amensalism	Amensalism	Amensalism	Amensalism	Amensalism	Amensalism	Amensalism	Amensalism	Amensalism	Amensalism	Antagonism	Antagonism	Antagonism	Amensalism	Antagonism	Amensalism	Antagonism	Amensalism	Amensalism	Antagonism	Antagonism	Amensalism	Antagonism	Amensalism	Antagonism	Amensalism	Antagonism	Amensalism	Amensalism	Antagonism	Antagonism	Antagonism	Antagonism	Antagonism	Amensalism	Antagonism	Amensalism	Antagonism	Antagonism	Antagonism	Amensalism
Brevibacillus_borstelensis_AK1	Competition	Antagonism	Antagonism	Amensalism	Amensalism	Amensalism	Antagonism	Antagonism	Antagonism	Antagonism	Antagonism	Antagonism	Antagonism	Antagonism	Amensalism	Antagonism	Antagonism	Amensalism	Commensalism	Antagonism	Amensalism	Antagonism	Antagonism	Amensalism	Antagonism	Antagonism	Antagonism	Antagonism	Antagonism	Antagonism	Antagonism	Antagonism	Amensalism	Antagonism	Antagonism	Antagonism	Antagonism	Amensalism	Amensalism	Amensalism	Amensalism	Amensalism	Amensalism	Amensalism	Amensalism	Amensalism	Amensalism	Amensalism	Amensalism
Brevibacillus_brevis_NBRC_100599	Antagonism	Amensalism	Amensalism	Antagonism	Antagonism	Antagonism	Amensalism	Amensalism	Amensalism	Amensalism	Amensalism	Amensalism	Amensalism	Amensalism	Amensalism	Amensalism	Amensalism	Antagonism	Antagonism	Antagonism	Antagonism	Amensalism	Antagonism	Amensalism	Antagonism	Amensalism	Amensalism	Antagonism	Antagonism	Amensalism	Antagonism	Amensalism	Antagonism	Amensalism	Antagonism	Amensalism	Amensalism	Antagonism	Antagonism	Antagonism	Antagonism	Antagonism	Amensalism	Antagonism	Amensalism	Antagonism	Antagonism	Antagonism	Amensalism
Brevibacterium_casei_S18	Antagonism	Amensalism	Amensalism	Antagonism	Antagonism	Antagonism	Antagonism	Antagonism	Antagonism	Antagonism	Antagonism	Antagonism	Antagonism	Antagonism	Antagonism	Competition	Competition	Antagonism	Antagonism	Amensalism	Antagonism	Amensalism	Amensalism	Amensalism	Antagonism	Amensalism	Amensalism	Amensalism	Amensalism	Amensalism	Amensalism	Antagonism	Antagonism	Amensalism	Amensalism	Amensalism	Amensalism	Amensalism	Amensalism	Amensalism	Amensalism	Antagonism	Antagonism	Antagonism	Amensalism	Competition	Antagonism	Antagonism	Competition
Brevibacterium_linens_BL2	Antagonism	Amensalism	Amensalism	Antagonism	Antagonism	Antagonism	Antagonism	Antagonism	Antagonism	Antagonism	Antagonism	Antagonism	Antagonism	Antagonism	Antagonism	Competition	Competition	Antagonism	Antagonism	Amensalism	Antagonism	Competition	Amensalism	Amensalism	Antagonism	Amensalism	Amensalism	Amensalism	Amensalism	Amensalism	Amensalism	Antagonism	Antagonism	Amensalism	Amensalism	Amensalism	Amensalism	Amensalism	Amensalism	Amensalism	Amensalism	Antagonism	Antagonism	Antagonism	Amensalism	Competition	Antagonism	Antagonism	Amensalism
Brevibacterium_massiliense_5401308	Antagonism	Amensalism	Amensalism	Antagonism	Antagonism	Antagonism	Antagonism	Antagonism	Antagonism	Antagonism	Antagonism	Antagonism	Antagonism	Antagonism	Competition	Competition	Competition	Antagonism	Antagonism	Amensalism	Amensalism	Competition	Amensalism	Amensalism	Antagonism	Amensalism	Amensalism	Amensalism	Amensalism	Amensalism	Amensalism	Antagonism	Competition	Amensalism	Amensalism	Amensalism	Amensalism	Amensalism	Amensalism	Amensalism	Antagonism	Antagonism	Antagonism	Antagonism	Amensalism	Competition	Antagonism	Antagonism	Competition
Brevundimonas_bacteroides_DSM_4726	Amensalism	Amensalism	Amensalism	Competition	Competition	Competition	Antagonism	Competition	Competition	Amensalism	Competition	Amensalism	Competition	Amensalism	Amensalism	Amensalism	Amensalism	Amensalism	Amensalism	Amensalism	Amensalism	Amensalism	Amensalism	Amensalism	Amensalism	Amensalism	Amensalism	Amensalism	Amensalism	Amensalism	Amensalism	Amensalism	Amensalism	Competition	Competition	Amensalism	Amensalism	Competition	Amensalism	Competition	Amensalism	Antagonism	Amensalism	Competition	Competition	Amensalism	Amensalism	Amensalism	Amensalism
Brevundimonas_diminuta_470_4	Amensalism	Competition	Competition	Amensalism	Competition	Competition	Commensalism	Commensalism	Commensalism	Commensalism	Commensalism	Commensalism	Commensalism	Commensalism	Amensalism	Amensalism	Amensalism	Antagonism	Amensalism	Amensalism	Antagonism	Amensalism	Amensalism	Amensalism	Antagonism	Amensalism	Amensalism	Amensalism	Amensalism	Amensalism	Amensalism	Commensalism	Amensalism	Competition	Amensalism	Competition	Competition	Antagonism	Competition	Antagonism	Competition	Antagonism	Antagonism	Amensalism	Competition	Amensalism	Amensalism	Antagonism	Amensalism
Brochothrix_thermosphacta_DSM_20171	Amensalism	Amensalism	Amensalism	Antagonism	Antagonism	Antagonism	Antagonism	Antagonism	Antagonism	Antagonism	Antagonism	Antagonism	Antagonism	Antagonism	Antagonism	Amensalism	Amensalism	Amensalism	Uncertain	Amensalism	Amensalism	Amensalism	Amensalism	Amensalism	Antagonism	Amensalism	Amensalism	Amensalism	Amensalism	Amensalism	Amensalism	Antagonism	Antagonism	Amensalism	Amensalism	Amensalism	Amensalism	Amensalism	Amensalism	Amensalism	Antagonism	Antagonism	Antagonism	Antagonism	Amensalism	Amensalism	Antagonism	Antagonism	Amensalism
Bulleidia_extructa_W1219	Antagonism	Amensalism	Amensalism	Amensalism	Competition	Competition	Commensalism	Commensalism	Amensalism	Commensalism	Competition	Amensalism	Commensalism	Commensalism	Amensalism	Antagonism	Antagonism	Amensalism	Antagonism	Antagonism	Amensalism	Amensalism	Competition	Antagonism	Antagonism	Amensalism	Amensalism	Amensalism	Amensalism	Amensalism	Amensalism	Mutualism	Amensalism	Competition	Competition	Amensalism	Amensalism	Competition	Competition	Competition	Antagonism	Antagonism	Amensalism	Amensalism	Competition	Competition	Antagonism	Antagonism	Amensalism
Burkholderia_cepacia_GG4	Amensalism	Competition	Competition	Amensalism	Amensalism	Amensalism	Amensalism	Amensalism	Amensalism	Amensalism	Amensalism	Amensalism	Amensalism	Amensalism	Antagonism	Amensalism	Amensalism	Amensalism	Amensalism	Amensalism	Amensalism	Amensalism	Amensalism	Amensalism	Antagonism	Amensalism	Amensalism	Amensalism	Amensalism	Amensalism	Amensalism	Amensalism	Antagonism	Competition	Amensalism	Competition	Competition	Amensalism	Amensalism	Amensalism	Amensalism	Amensalism	Amensalism	Amensalism	Amensalism	Amensalism	Amensalism	Amensalism	Amensalism
Burkholderiales_bacterium_1_1_47	Amensalism	Amensalism	Amensalism	Antagonism	Antagonism	Antagonism	Antagonism	Antagonism	Antagonism	Antagonism	Antagonism	Antagonism	Antagonism	Antagonism	Amensalism	Amensalism	Amensalism	Amensalism	Amensalism	Amensalism	Amensalism	Amensalism	Amensalism	Amensalism	Amensalism	Amensalism	Amensalism	Amensalism	Amensalism	Amensalism	Amensalism	Antagonism	Amensalism	Amensalism	Amensalism	Amensalism	Amensalism	Amensalism	Amensalism	Amensalism	Antagonism	Amensalism	Antagonism	Antagonism	Amensalism	Amensalism	Amensalism	Antagonism	Amensalism
Butyricicoccus_pullicaecorum_1_2	Amensalism	Commensalism	Commensalism	Competition	Competition	Competition	Mutualism	Mutualism	Mutualism	Mutualism	Antagonism	Antagonism	Mutualism	Mutualism	Antagonism	Amensalism	Competition	Antagonism	Amensalism	Competition	Antagonism	Amensalism	Competition	Neutralism	Amensalism	Amensalism	Antagonism	Commensalism	Antagonism	Antagonism	Commensalism	Commensalism	Antagonism	Commensalism	Amensalism	Antagonism	Antagonism	Amensalism	Amensalism	Amensalism	Antagonism	Neutralism	Antagonism	Competition	Amensalism	Competition	Competition	Antagonism	Amensalism
Butyricimonas_synergistica_DSM_23225	Amensalism	Antagonism	Antagonism	Antagonism	Antagonism	Antagonism	Antagonism	Antagonism	Antagonism	Antagonism	Antagonism	Antagonism	Antagonism	Antagonism	Amensalism	Antagonism	Antagonism	Antagonism	Antagonism	Antagonism	Antagonism	Amensalism	Antagonism	Antagonism	Antagonism	Antagonism	Competition	Amensalism	Amensalism	Competition	Amensalism	Commensalism	Amensalism	Amensalism	Amensalism	Amensalism	Antagonism	Amensalism	Amensalism	Amensalism	Amensalism	Amensalism	Amensalism	Amensalism	Antagonism	Antagonism	Antagonism	Antagonism	Amensalism
Butyricimonas_virosa_DSM_23226	Amensalism	Antagonism	Antagonism	Antagonism	Antagonism	Antagonism	Mutualism	Mutualism	Mutualism	Mutualism	Mutualism	Mutualism	Mutualism	Mutualism	Amensalism	Antagonism	Antagonism	Antagonism	Antagonism	Antagonism	Antagonism	Amensalism	Antagonism	Antagonism	Antagonism	Antagonism	Competition	Amensalism	Amensalism	Competition	Amensalism	Commensalism	Amensalism	Amensalism	Amensalism	Amensalism	Antagonism	Amensalism	Amensalism	Amensalism	Amensalism	Amensalism	Amensalism	Amensalism	Antagonism	Antagonism	Antagonism	Antagonism	Amensalism
Butyrivibrio_crossotus_DSM_2876	Amensalism	Amensalism	Amensalism	Antagonism	Antagonism	Antagonism	Antagonism	Antagonism	Antagonism	Antagonism	Antagonism	Competition	Antagonism	Antagonism	Competition	Amensalism	Amensalism	Competition	Amensalism	Competition	Competition	Competition	Amensalism	Amensalism	Amensalism	Amensalism	Amensalism	Amensalism	Amensalism	Amensalism	Amensalism	Antagonism	Competition	Amensalism	Amensalism	Amensalism	Amensalism	Amensalism	Amensalism	Amensalism	Amensalism	Antagonism	Competition	Antagonism	Amensalism	Amensalism	Amensalism	Antagonism	Amensalism
Butyrivibrio_fibrisolvens_16_4	Antagonism	Amensalism	Amensalism	Antagonism	Antagonism	Antagonism	Antagonism	Antagonism	Antagonism	Antagonism	Antagonism	Antagonism	Antagonism	Antagonism	Antagonism	Antagonism	Antagonism	Antagonism	Antagonism	Antagonism	Amensalism	Antagonism	Antagonism	Amensalism	Antagonism	Antagonism	Antagonism	Amensalism	Antagonism	Antagonism	Amensalism	Antagonism	Antagonism	Amensalism	Amensalism	Antagonism	Antagonism	Amensalism	Amensalism	Antagonism	Amensalism	Antagonism	Antagonism	Antagonism	Amensalism	Antagonism	Antagonism	Antagonism	Amensalism
Campylobacter_coli_JV20	Commensalism	Amensalism	Amensalism	Antagonism	Uncertain	Antagonism	Amensalism	Amensalism	Commensalism	Competition	Commensalism	Competition	Amensalism	Competition	Amensalism	Antagonism	Antagonism	Antagonism	Antagonism	Antagonism	Amensalism	Antagonism	Antagonism	Antagonism	Antagonism	Antagonism	Amensalism	Amensalism	Amensalism	Amensalism	Amensalism	Antagonism	Amensalism	Amensalism	Amensalism	Amensalism	Amensalism	Amensalism	Amensalism	Amensalism	Commensalism	Antagonism	Amensalism	Antagonism	Amensalism	Antagonism	Amensalism	Antagonism	Antagonism
Campylobacter_concisus_13826	Commensalism	Antagonism	Antagonism	Antagonism	Antagonism	Antagonism	Competition	Competition	Neutralism	Competition	Neutralism	Competition	Competition	Competition	Amensalism	Antagonism	Antagonism	Mutualism	Commensalism	Antagonism	Amensalism	Antagonism	Antagonism	Commensalism	Antagonism	Antagonism	Amensalism	Amensalism	Amensalism	Amensalism	Amensalism	Antagonism	Amensalism	Antagonism	Antagonism	Antagonism	Amensalism	Antagonism	Antagonism	Antagonism	Amensalism	Antagonism	Antagonism	Commensalism	Antagonism	Antagonism	Antagonism	Antagonism	Antagonism
Campylobacter_curvus_525_92	Antagonism	Amensalism	Amensalism	Antagonism	Antagonism	Antagonism	Amensalism	Amensalism	Commensalism	Competition	Antagonism	Competition	Amensalism	Competition	Amensalism	Antagonism	Antagonism	Commensalism	Commensalism	Antagonism	Amensalism	Antagonism	Antagonism	Commensalism	Antagonism	Antagonism	Amensalism	Amensalism	Amensalism	Amensalism	Amensalism	Antagonism	Amensalism	Amensalism	Amensalism	Amensalism	Amensalism	Amensalism	Amensalism	Amensalism	Commensalism	Antagonism	Amensalism	Antagonism	Amensalism	Antagonism	Amensalism	Antagonism	Antagonism
Campylobacter_fetus_subsp_fetus_82_40	Antagonism	Amensalism	Amensalism	Antagonism	Antagonism	Antagonism	Amensalism	Amensalism	Amensalism	Amensalism	Amensalism	Amensalism	Amensalism	Amensalism	Amensalism	Antagonism	Antagonism	Mutualism	Mutualism	Antagonism	Amensalism	Antagonism	Antagonism	Commensalism	Antagonism	Antagonism	Amensalism	Amensalism	Amensalism	Amensalism	Amensalism	Antagonism	Amensalism	Amensalism	Amensalism	Amensalism	Amensalism	Amensalism	Amensalism	Amensalism	Antagonism	Antagonism	Amensalism	Antagonism	Amensalism	Antagonism	Amensalism	Antagonism	Antagonism
Campylobacter_gracilis_RM3268	Commensalism	Amensalism	Amensalism	Antagonism	Antagonism	Antagonism	Amensalism	Amensalism	Commensalism	Competition	Commensalism	Competition	Amensalism	Competition	Amensalism	Antagonism	Antagonism	Commensalism	Commensalism	Antagonism	Amensalism	Antagonism	Antagonism	Commensalism	Antagonism	Antagonism	Amensalism	Amensalism	Amensalism	Amensalism	Amensalism	Antagonism	Amensalism	Amensalism	Amensalism	Amensalism	Amensalism	Amensalism	Amensalism	Amensalism	Commensalism	Antagonism	Amensalism	Antagonism	Amensalism	Antagonism	Amensalism	Antagonism	Antagonism
Campylobacter_hominis_ATCC_BAA_381	Neutralism	Amensalism	Amensalism	Antagonism	Antagonism	Antagonism	Amensalism	Amensalism	Neutralism	Competition	Commensalism	Competition	Amensalism	Competition	Amensalism	Antagonism	Antagonism	Commensalism	Commensalism	Antagonism	Amensalism	Antagonism	Antagonism	Commensalism	Amensalism	Antagonism	Amensalism	Amensalism	Amensalism	Amensalism	Amensalism	Competition	Amensalism	Amensalism	Amensalism	Amensalism	Amensalism	Amensalism	Amensalism	Amensalism	Commensalism	Amensalism	Amensalism	Antagonism	Amensalism	Antagonism	Amensalism	Antagonism	Amensalism
Campylobacter_hyointestinalis_subsp_hyointestinalis_LMG_9260	Antagonism	Amensalism	Amensalism	Antagonism	Antagonism	Antagonism	Amensalism	Amensalism	Neutralism	Amensalism	Commensalism	Amensalism	Amensalism	Competition	Amensalism	Antagonism	Antagonism	Mutualism	Mutualism	Antagonism	Amensalism	Antagonism	Antagonism	Amensalism	Amensalism	Antagonism	Amensalism	Amensalism	Amensalism	Amensalism	Amensalism	Mutualism	Amensalism	Amensalism	Amensalism	Amensalism	Amensalism	Amensalism	Amensalism	Amensalism	Antagonism	Amensalism	Amensalism	Antagonism	Amensalism	Antagonism	Amensalism	Antagonism	Antagonism
Campylobacter_jejuni_jejuni_81_176	Commensalism	Amensalism	Amensalism	Antagonism	Antagonism	Antagonism	Amensalism	Amensalism	Commensalism	Competition	Commensalism	Competition	Amensalism	Competition	Amensalism	Antagonism	Antagonism	Antagonism	Antagonism	Antagonism	Amensalism	Antagonism	Antagonism	Antagonism	Antagonism	Antagonism	Amensalism	Amensalism	Amensalism	Amensalism	Amensalism	Antagonism	Amensalism	Amensalism	Amensalism	Amensalism	Amensalism	Amensalism	Amensalism	Amensalism	Commensalism	Antagonism	Amensalism	Antagonism	Amensalism	Antagonism	Amensalism	Antagonism	Antagonism
Campylobacter_jejuni_jejuni_ICDCCJ07004	Commensalism	Amensalism	Amensalism	Antagonism	Antagonism	Antagonism	Amensalism	Amensalism	Neutralism	Competition	Commensalism	Competition	Amensalism	Competition	Amensalism	Antagonism	Antagonism	Antagonism	Antagonism	Antagonism	Amensalism	Antagonism	Antagonism	Antagonism	Antagonism	Antagonism	Amensalism	Amensalism	Amensalism	Amensalism	Amensalism	Antagonism	Amensalism	Amensalism	Amensalism	Amensalism	Amensalism	Amensalism	Amensalism	Amensalism	Commensalism	Antagonism	Competition	Antagonism	Amensalism	Antagonism	Amensalism	Antagonism	Antagonism
Campylobacter_jejuni_jejuni_M1	Commensalism	Amensalism	Amensalism	Antagonism	Antagonism	Antagonism	Amensalism	Amensalism	Commensalism	Competition	Commensalism	Competition	Amensalism	Competition	Amensalism	Antagonism	Antagonism	Antagonism	Antagonism	Antagonism	Amensalism	Antagonism	Antagonism	Commensalism	Antagonism	Antagonism	Amensalism	Amensalism	Amensalism	Amensalism	Amensalism	Antagonism	Amensalism	Amensalism	Amensalism	Amensalism	Amensalism	Amensalism	Amensalism	Amensalism	Commensalism	Antagonism	Competition	Antagonism	Amensalism	Antagonism	Amensalism	Antagonism	Antagonism
Campylobacter_jejuni_jejuni_NCTC_11168	Commensalism	Amensalism	Amensalism	Antagonism	Antagonism	Antagonism	Amensalism	Amensalism	Neutralism	Competition	Commensalism	Competition	Amensalism	Competition	Amensalism	Antagonism	Antagonism	Antagonism	Antagonism	Antagonism	Amensalism	Antagonism	Antagonism	Antagonism	Antagonism	Antagonism	Amensalism	Amensalism	Amensalism	Amensalism	Amensalism	Antagonism	Amensalism	Amensalism	Amensalism	Amensalism	Amensalism	Amensalism	Amensalism	Amensalism	Commensalism	Antagonism	Amensalism	Antagonism	Amensalism	Antagonism	Amensalism	Antagonism	Antagonism
Campylobacter_lari_RM2100	Competition	Amensalism	Amensalism	Antagonism	Antagonism	Antagonism	Mutualism	Mutualism	Mutualism	Mutualism	Mutualism	Mutualism	Mutualism	Mutualism	Amensalism	Antagonism	Competition	Amensalism	Antagonism	Competition	Antagonism	Competition	Antagonism	Antagonism	Antagonism	Amensalism	Amensalism	Amensalism	Amensalism	Amensalism	Amensalism	Commensalism	Amensalism	Amensalism	Amensalism	Amensalism	Amensalism	Amensalism	Amensalism	Amensalism	Amensalism	Antagonism	Amensalism	Competition	Amensalism	Competition	Amensalism	Competition	Amensalism
Campylobacter_rectus_RM3267	Amensalism	Amensalism	Amensalism	Antagonism	Antagonism	Antagonism	Antagonism	Antagonism	Antagonism	Antagonism	Antagonism	Antagonism	Antagonism	Antagonism	Amensalism	Antagonism	Antagonism	Amensalism	Antagonism	Antagonism	Antagonism	Antagonism	Antagonism	Amensalism	Amensalism	Amensalism	Amensalism	Amensalism	Amensalism	Amensalism	Amensalism	Antagonism	Amensalism	Competition	Amensalism	Amensalism	Amensalism	Amensalism	Amensalism	Amensalism	Amensalism	Antagonism	Antagonism	Antagonism	Amensalism	Amensalism	Amensalism	Antagonism	Amensalism
Campylobacter_showae_CSUNSWCD	Mutualism	Amensalism	Amensalism	Antagonism	Antagonism	Antagonism	Amensalism	Amensalism	Amensalism	Competition	Amensalism	Competition	Amensalism	Competition	Amensalism	Antagonism	Amensalism	Commensalism	Mutualism	Amensalism	Amensalism	Amensalism	Antagonism	Commensalism	Antagonism	Antagonism	Amensalism	Amensalism	Amensalism	Amensalism	Amensalism	Mutualism	Amensalism	Amensalism	Amensalism	Amensalism	Amensalism	Amensalism	Amensalism	Amensalism	Amensalism	Antagonism	Amensalism	Antagonism	Amensalism	Amensalism	Amensalism	Antagonism	Antagonism
Campylobacter_upsaliensis_JV21	Amensalism	Amensalism	Amensalism	Antagonism	Antagonism	Antagonism	Amensalism	Amensalism	Commensalism	Competition	Commensalism	Competition	Amensalism	Antagonism	Amensalism	Antagonism	Antagonism	Antagonism	Antagonism	Antagonism	Amensalism	Antagonism	Antagonism	Commensalism	Antagonism	Antagonism	Amensalism	Amensalism	Amensalism	Amensalism	Amensalism	Antagonism	Amensalism	Amensalism	Amensalism	Amensalism	Amensalism	Amensalism	Amensalism	Amensalism	Commensalism	Antagonism	Amensalism	Commensalism	Amensalism	Antagonism	Amensalism	Antagonism	Antagonism
Candidatus_Nitrososphaera_gargensis_Ga9_2	Competition	Commensalism	Commensalism	Antagonism	Antagonism	Antagonism	Antagonism	Antagonism	Mutualism	Antagonism	Antagonism	Antagonism	Antagonism	Antagonism	Amensalism	Commensalism	Amensalism	Antagonism	Mutualism	Amensalism	Antagonism	Amensalism	Amensalism	Commensalism	Antagonism	Amensalism	Amensalism	Commensalism	Amensalism	Amensalism	Commensalism	Commensalism	Amensalism	Commensalism	Amensalism	Amensalism	Amensalism	Amensalism	Amensalism	Amensalism	Competition	Antagonism	Amensalism	Antagonism	Amensalism	Amensalism	Antagonism	Amensalism	Amensalism
Capnocytophaga_granulosa_ATCC_51502	Amensalism	Amensalism	Amensalism	Amensalism	Amensalism	Amensalism	Antagonism	Antagonism	Antagonism	Antagonism	Antagonism	Commensalism	Antagonism	Antagonism	Antagonism	Antagonism	Amensalism	Amensalism	Antagonism	Amensalism	Amensalism	Antagonism	Amensalism	Antagonism	Antagonism	Amensalism	Amensalism	Amensalism	Amensalism	Amensalism	Amensalism	Antagonism	Antagonism	Competition	Competition	Amensalism	Amensalism	Amensalism	Amensalism	Amensalism	Antagonism	Antagonism	Antagonism	Amensalism	Amensalism	Amensalism	Amensalism	Antagonism	Amensalism
Capnocytophaga_ochracea_DSM_7271	Amensalism	Amensalism	Amensalism	Antagonism	Antagonism	Antagonism	Amensalism	Amensalism	Mutualism	Competition	Mutualism	Competition	Amensalism	Competition	Antagonism	Antagonism	Amensalism	Amensalism	Neutralism	Amensalism	Amensalism	Amensalism	Antagonism	Amensalism	Amensalism	Antagonism	Amensalism	Amensalism	Amensalism	Amensalism	Amensalism	Mutualism	Antagonism	Amensalism	Amensalism	Amensalism	Amensalism	Amensalism	Amensalism	Amensalism	Amensalism	Amensalism	Competition	Antagonism	Amensalism	Amensalism	Amensalism	Antagonism	Amensalism
Capnocytophaga_sputigena_ATCC_33612	Amensalism	Amensalism	Amensalism	Antagonism	Antagonism	Antagonism	Amensalism	Amensalism	Mutualism	Competition	Mutualism	Competition	Amensalism	Competition	Antagonism	Antagonism	Amensalism	Amensalism	Commensalism	Amensalism	Antagonism	Amensalism	Antagonism	Commensalism	Antagonism	Antagonism	Amensalism	Amensalism	Amensalism	Amensalism	Amensalism	Mutualism	Antagonism	Amensalism	Amensalism	Amensalism	Amensalism	Amensalism	Amensalism	Amensalism	Amensalism	Antagonism	Amensalism	Antagonism	Amensalism	Amensalism	Amensalism	Amensalism	Amensalism
Catenibacterium_mitsuokai_DSM_15897	Amensalism	Amensalism	Amensalism	Amensalism	Competition	Amensalism	Amensalism	Amensalism	Antagonism	Amensalism	Antagonism	Amensalism	Amensalism	Amensalism	Amensalism	Amensalism	Amensalism	Amensalism	Amensalism	Amensalism	Amensalism	Amensalism	Amensalism	Amensalism	Amensalism	Amensalism	Amensalism	Amensalism	Amensalism	Amensalism	Amensalism	Amensalism	Amensalism	Amensalism	Competition	Amensalism	Amensalism	Competition	Competition	Competition	Amensalism	Amensalism	Amensalism	Antagonism	Competition	Amensalism	Amensalism	Antagonism	Amensalism
Cedecea_davisae_DSM_4568	Amensalism	Amensalism	Amensalism	Amensalism	Amensalism	Amensalism	Amensalism	Amensalism	Amensalism	Amensalism	Amensalism	Amensalism	Amensalism	Amensalism	Amensalism	Amensalism	Amensalism	Amensalism	Amensalism	Amensalism	Amensalism	Amensalism	Amensalism	Amensalism	Amensalism	Amensalism	Amensalism	Amensalism	Amensalism	Amensalism	Amensalism	Amensalism	Amensalism	Amensalism	Amensalism	Amensalism	Amensalism	Amensalism	Amensalism	Amensalism	Amensalism	Amensalism	Amensalism	Amensalism	Amensalism	Amensalism	Amensalism	Amensalism	Amensalism
Cellulosilyticum_lentocellum_DSM_5427	Antagonism	Antagonism	Antagonism	Antagonism	Antagonism	Antagonism	Mutualism	Mutualism	Mutualism	Mutualism	Antagonism	Amensalism	Mutualism	Mutualism	Antagonism	Amensalism	Amensalism	Antagonism	Antagonism	Amensalism	Antagonism	Amensalism	Amensalism	Amensalism	Amensalism	Amensalism	Antagonism	Commensalism	Antagonism	Antagonism	Commensalism	Commensalism	Amensalism	Commensalism	Amensalism	Antagonism	Antagonism	Amensalism	Amensalism	Amensalism	Antagonism	Amensalism	Amensalism	Antagonism	Amensalism	Amensalism	Amensalism	Antagonism	Amensalism
Cellulosimicrobium_cellulans_J36	Amensalism	Amensalism	Amensalism	Antagonism	Antagonism	Antagonism	Antagonism	Antagonism	Antagonism	Antagonism	Antagonism	Antagonism	Antagonism	Antagonism	Antagonism	Amensalism	Amensalism	Amensalism	Amensalism	Amensalism	Amensalism	Amensalism	Amensalism	Amensalism	Antagonism	Amensalism	Amensalism	Amensalism	Amensalism	Amensalism	Amensalism	Antagonism	Antagonism	Amensalism	Amensalism	Amensalism	Amensalism	Amensalism	Amensalism	Amensalism	Amensalism	Antagonism	Antagonism	Antagonism	Amensalism	Amensalism	Antagonism	Antagonism	Amensalism
Cetobacterium_somerae_ATCC_BAA_47401	Antagonism	Antagonism	Antagonism	Antagonism	Antagonism	Antagonism	Mutualism	Mutualism	Mutualism	Mutualism	Antagonism	Mutualism	Mutualism	Mutualism	Amensalism	Antagonism	Antagonism	Antagonism	Antagonism	Antagonism	Antagonism	Amensalism	Antagonism	Amensalism	Amensalism	Competition	Amensalism	Antagonism	Amensalism	Amensalism	Antagonism	Mutualism	Amensalism	Antagonism	Competition	Amensalism	Amensalism	Antagonism	Antagonism	Amensalism	Competition	Antagonism	Amensalism	Amensalism	Antagonism	Antagonism	Antagonism	Antagonism	Amensalism
Citrobacter_amalonaticus_Y19	Antagonism	Amensalism	Amensalism	Amensalism	Amensalism	Amensalism	Amensalism	Amensalism	Antagonism	Amensalism	Antagonism	Amensalism	Amensalism	Amensalism	Amensalism	Antagonism	Antagonism	Antagonism	Antagonism	Antagonism	Antagonism	Antagonism	Antagonism	Amensalism	Antagonism	Antagonism	Amensalism	Amensalism	Amensalism	Amensalism	Amensalism	Amensalism	Amensalism	Amensalism	Antagonism	Amensalism	Amensalism	Antagonism	Antagonism	Competition	Amensalism	Antagonism	Antagonism	Amensalism	Amensalism	Antagonism	Antagonism	Antagonism	Antagonism
Citrobacter_freundii_ATCC_8090	Amensalism	Amensalism	Amensalism	Amensalism	Amensalism	Amensalism	Amensalism	Amensalism	Amensalism	Amensalism	Amensalism	Amensalism	Amensalism	Amensalism	Amensalism	Amensalism	Amensalism	Amensalism	Amensalism	Amensalism	Amensalism	Amensalism	Amensalism	Amensalism	Amensalism	Uncertain	Amensalism	Amensalism	Amensalism	Amensalism	Amensalism	Amensalism	Amensalism	Amensalism	Amensalism	Uncertain	Amensalism	Amensalism	Amensalism	Amensalism	Amensalism	Amensalism	Amensalism	Amensalism	Amensalism	Amensalism	Amensalism	Amensalism	Amensalism
Citrobacter_freundii_UCI_31	Amensalism	Amensalism	Amensalism	Amensalism	Amensalism	Amensalism	Amensalism	Amensalism	Amensalism	Amensalism	Amensalism	Amensalism	Amensalism	Amensalism	Amensalism	Amensalism	Amensalism	Amensalism	Amensalism	Amensalism	Amensalism	Amensalism	Amensalism	Amensalism	Amensalism	Amensalism	Amensalism	Amensalism	Amensalism	Amensalism	Amensalism	Amensalism	Amensalism	Amensalism	Amensalism	Amensalism	Amensalism	Amensalism	Amensalism	Amensalism	Amensalism	Amensalism	Amensalism	Amensalism	Amensalism	Amensalism	Amensalism	Amensalism	Amensalism
Citrobacter_koseri_ATCC_BAA_895	Antagonism	Amensalism	Amensalism	Antagonism	Competition	Competition	Amensalism	Amensalism	Antagonism	Amensalism	Antagonism	Amensalism	Amensalism	Amensalism	Amensalism	Antagonism	Antagonism	Antagonism	Antagonism	Antagonism	Antagonism	Antagonism	Antagonism	Amensalism	Antagonism	Antagonism	Amensalism	Amensalism	Amensalism	Amensalism	Amensalism	Amensalism	Amensalism	Amensalism	Antagonism	Amensalism	Amensalism	Antagonism	Antagonism	Competition	Antagonism	Antagonism	Amensalism	Amensalism	Amensalism	Antagonism	Antagonism	Antagonism	Antagonism
Citrobacter_sp_30_2	Amensalism	Amensalism	Amensalism	Amensalism	Amensalism	Amensalism	Amensalism	Amensalism	Amensalism	Amensalism	Amensalism	Amensalism	Amensalism	Amensalism	Amensalism	Amensalism	Amensalism	Amensalism	Amensalism	Amensalism	Amensalism	Amensalism	Amensalism	Amensalism	Amensalism	Amensalism	Amensalism	Amensalism	Amensalism	Amensalism	Amensalism	Amensalism	Amensalism	Amensalism	Amensalism	Amensalism	Amensalism	Amensalism	Amensalism	Amensalism	Amensalism	Amensalism	Amensalism	Amensalism	Amensalism	Amensalism	Amensalism	Amensalism	Amensalism
Citrobacter_youngae_ATCC_29220	Amensalism	Amensalism	Amensalism	Amensalism	Amensalism	Amensalism	Amensalism	Amensalism	Amensalism	Amensalism	Amensalism	Amensalism	Amensalism	Amensalism	Amensalism	Amensalism	Amensalism	Amensalism	Amensalism	Amensalism	Amensalism	Amensalism	Amensalism	Amensalism	Amensalism	Amensalism	Amensalism	Amensalism	Amensalism	Amensalism	Amensalism	Amensalism	Amensalism	Amensalism	Amensalism	Amensalism	Amensalism	Amensalism	Amensalism	Amensalism	Amensalism	Amensalism	Amensalism	Amensalism	Amensalism	Amensalism	Amensalism	Amensalism	Amensalism
Cloacibacillus_evryensis_DSM_19522	Antagonism	Amensalism	Amensalism	Antagonism	Antagonism	Antagonism	Commensalism	Antagonism	Antagonism	Competition	Antagonism	Antagonism	Antagonism	Antagonism	Amensalism	Antagonism	Competition	Antagonism	Antagonism	Competition	Antagonism	Competition	Antagonism	Antagonism	Amensalism	Antagonism	Amensalism	Amensalism	Amensalism	Amensalism	Amensalism	Amensalism	Amensalism	Amensalism	Amensalism	Amensalism	Amensalism	Amensalism	Amensalism	Amensalism	Amensalism	Amensalism	Antagonism	Antagonism	Amensalism	Competition	Antagonism	Antagonism	Antagonism
Clostridiales_sp_1_7_47FAA	Competition	Amensalism	Amensalism	Competition	Competition	Competition	Antagonism	Antagonism	Antagonism	Antagonism	Antagonism	Antagonism	Antagonism	Antagonism	Competition	Amensalism	Amensalism	Competition	Amensalism	Amensalism	Amensalism	Amensalism	Amensalism	Competition	Amensalism	Competition	Amensalism	Amensalism	Amensalism	Amensalism	Amensalism	Antagonism	Competition	Amensalism	Amensalism	Amensalism	Amensalism	Amensalism	Amensalism	Amensalism	Antagonism	Antagonism	Antagonism	Competition	Amensalism	Amensalism	Competition	Antagonism	Amensalism
Clostridium_acetobutylicum_ATCC_824	Antagonism	Antagonism	Antagonism	Antagonism	Antagonism	Antagonism	Commensalism	Commensalism	Mutualism	Commensalism	Mutualism	Antagonism	Commensalism	Commensalism	Antagonism	Antagonism	Antagonism	Antagonism	Antagonism	Antagonism	Antagonism	Antagonism	Amensalism	Antagonism	Antagonism	Amensalism	Antagonism	Antagonism	Antagonism	Antagonism	Antagonism	Mutualism	Antagonism	Antagonism	Amensalism	Antagonism	Antagonism	Antagonism	Antagonism	Antagonism	Antagonism	Antagonism	Neutralism	Antagonism	Antagonism	Antagonism	Antagonism	Amensalism	Amensalism
Clostridium_asparagiforme_DSM_15981	Amensalism	Amensalism	Amensalism	Competition	Competition	Competition	Antagonism	Antagonism	Antagonism	Antagonism	Antagonism	Antagonism	Antagonism	Antagonism	Competition	Amensalism	Amensalism	Amensalism	Amensalism	Amensalism	Amensalism	Amensalism	Amensalism	Amensalism	Amensalism	Amensalism	Amensalism	Amensalism	Amensalism	Amensalism	Amensalism	Antagonism	Competition	Amensalism	Amensalism	Amensalism	Amensalism	Amensalism	Amensalism	Amensalism	Antagonism	Antagonism	Antagonism	Competition	Amensalism	Amensalism	Competition	Antagonism	Amensalism
Clostridium_bartlettii_DSM_16795	Amensalism	Amensalism	Amensalism	Competition	Competition	Competition	Antagonism	Antagonism	Antagonism	Antagonism	Antagonism	Antagonism	Antagonism	Antagonism	Competition	Amensalism	Competition	Antagonism	Amensalism	Amensalism	Antagonism	Competition	Amensalism	Amensalism	Amensalism	Amensalism	Amensalism	Amensalism	Amensalism	Amensalism	Amensalism	Antagonism	Competition	Amensalism	Amensalism	Amensalism	Amensalism	Amensalism	Amensalism	Amensalism	Antagonism	Amensalism	Antagonism	Competition	Amensalism	Competition	Competition	Antagonism	Amensalism
Clostridium_beijerinckii_NCIMB_8052	Amensalism	Amensalism	Amensalism	Antagonism	Antagonism	Antagonism	Commensalism	Commensalism	Commensalism	Commensalism	Commensalism	Commensalism	Commensalism	Commensalism	Amensalism	Amensalism	Amensalism	Amensalism	Amensalism	Amensalism	Amensalism	Amensalism	Amensalism	Amensalism	Antagonism	Neutralism	Amensalism	Amensalism	Amensalism	Amensalism	Amensalism	Commensalism	Antagonism	Amensalism	Amensalism	Amensalism	Amensalism	Amensalism	Amensalism	Amensalism	Antagonism	Antagonism	Antagonism	Antagonism	Amensalism	Neutralism	Antagonism	Antagonism	Neutralism
Clostridium_bifermentans_ATCC_19299	Amensalism	Commensalism	Commensalism	Antagonism	Antagonism	Antagonism	Mutualism	Mutualism	Mutualism	Mutualism	Antagonism	Mutualism	Mutualism	Mutualism	Amensalism	Antagonism	Antagonism	Amensalism	Competition	Antagonism	Amensalism	Amensalism	Antagonism	Amensalism	Antagonism	Competition	Antagonism	Antagonism	Antagonism	Antagonism	Antagonism	Commensalism	Amensalism	Commensalism	Amensalism	Commensalism	Commensalism	Amensalism	Amensalism	Amensalism	Competition	Antagonism	Amensalism	Antagonism	Amensalism	Amensalism	Amensalism	Competition	Amensalism
Clostridium_bolteae_ATCC_BAA_613	Competition	Commensalism	Commensalism	Competition	Competition	Competition	Mutualism	Mutualism	Mutualism	Mutualism	Antagonism	Antagonism	Mutualism	Mutualism	Antagonism	Antagonism	Amensalism	Amensalism	Antagonism	Amensalism	Competition	Antagonism	Competition	Antagonism	Amensalism	Competition	Antagonism	Commensalism	Antagonism	Antagonism	Commensalism	Commensalism	Amensalism	Commensalism	Amensalism	Antagonism	Antagonism	Amensalism	Amensalism	Amensalism	Antagonism	Amensalism	Antagonism	Competition	Amensalism	Amensalism	Competition	Antagonism	Amensalism
Clostridium_botulinum_A_str_ATCC_19397	Competition	Amensalism	Amensalism	Antagonism	Antagonism	Antagonism	Antagonism	Antagonism	Antagonism	Antagonism	Antagonism	Antagonism	Antagonism	Antagonism	Competition	Amensalism	Amensalism	Amensalism	Amensalism	Amensalism	Amensalism	Amensalism	Amensalism	Amensalism	Antagonism	Amensalism	Amensalism	Amensalism	Amensalism	Amensalism	Amensalism	Antagonism	Competition	Amensalism	Amensalism	Amensalism	Amensalism	Amensalism	Amensalism	Amensalism	Competition	Antagonism	Competition	Antagonism	Amensalism	Amensalism	Antagonism	Competition	Amensalism
Clostridium_botulinum_A_str_ATCC_3502	Competition	Amensalism	Amensalism	Competition	Competition	Competition	Antagonism	Antagonism	Antagonism	Antagonism	Antagonism	Antagonism	Antagonism	Antagonism	Competition	Amensalism	Amensalism	Amensalism	Amensalism	Amensalism	Amensalism	Amensalism	Competition	Amensalism	Antagonism	Competition	Amensalism	Amensalism	Amensalism	Amensalism	Amensalism	Antagonism	Competition	Amensalism	Amensalism	Amensalism	Amensalism	Amensalism	Amensalism	Amensalism	Competition	Antagonism	Competition	Competition	Amensalism	Amensalism	Competition	Competition	Amensalism
Clostridium_botulinum_A_str_Hall	Competition	Amensalism	Amensalism	Antagonism	Antagonism	Antagonism	Antagonism	Antagonism	Antagonism	Antagonism	Antagonism	Antagonism	Antagonism	Antagonism	Competition	Amensalism	Amensalism	Amensalism	Amensalism	Amensalism	Amensalism	Amensalism	Amensalism	Amensalism	Antagonism	Amensalism	Amensalism	Amensalism	Amensalism	Amensalism	Amensalism	Antagonism	Competition	Amensalism	Amensalism	Amensalism	Amensalism	Amensalism	Amensalism	Amensalism	Competition	Antagonism	Competition	Antagonism	Amensalism	Amensalism	Antagonism	Competition	Amensalism
Clostridium_botulinum_Bf	Competition	Amensalism	Amensalism	Competition	Competition	Competition	Antagonism	Antagonism	Antagonism	Antagonism	Antagonism	Antagonism	Antagonism	Antagonism	Competition	Amensalism	Amensalism	Amensalism	Amensalism	Amensalism	Amensalism	Amensalism	Amensalism	Amensalism	Antagonism	Amensalism	Amensalism	Amensalism	Amensalism	Amensalism	Amensalism	Antagonism	Competition	Amensalism	Amensalism	Amensalism	Amensalism	Amensalism	Amensalism	Amensalism	Competition	Antagonism	Competition	Competition	Amensalism	Amensalism	Competition	Competition	Amensalism
Clostridium_botulinum_E1_str_BoNT_E_Beluga	Amensalism	Amensalism	Amensalism	Antagonism	Antagonism	Antagonism	Commensalism	Commensalism	Commensalism	Commensalism	Commensalism	Commensalism	Commensalism	Commensalism	Amensalism	Amensalism	Competition	Competition	Amensalism	Competition	Antagonism	Amensalism	Amensalism	Amensalism	Amensalism	Amensalism	Amensalism	Amensalism	Amensalism	Amensalism	Amensalism	Commensalism	Antagonism	Amensalism	Amensalism	Amensalism	Amensalism	Amensalism	Amensalism	Amensalism	Amensalism	Amensalism	Antagonism	Antagonism	Amensalism	Amensalism	Amensalism	Antagonism	Amensalism
Clostridium_botulinum_F_str_230613	Competition	Amensalism	Amensalism	Antagonism	Antagonism	Antagonism	Antagonism	Antagonism	Antagonism	Antagonism	Antagonism	Antagonism	Antagonism	Antagonism	Competition	Amensalism	Amensalism	Amensalism	Amensalism	Amensalism	Amensalism	Amensalism	Amensalism	Amensalism	Antagonism	Amensalism	Amensalism	Amensalism	Amensalism	Amensalism	Amensalism	Antagonism	Competition	Amensalism	Amensalism	Amensalism	Amensalism	Amensalism	Amensalism	Amensalism	Competition	Antagonism	Competition	Antagonism	Amensalism	Amensalism	Antagonism	Competition	Amensalism
Clostridium_butyricum_DSM_10702	Antagonism	Amensalism	Amensalism	Antagonism	Antagonism	Antagonism	Amensalism	Amensalism	Amensalism	Amensalism	Amensalism	Amensalism	Amensalism	Amensalism	Amensalism	Competition	Competition	Competition	Antagonism	Competition	Antagonism	Competition	Competition	Amensalism	Antagonism	Amensalism	Amensalism	Amensalism	Amensalism	Amensalism	Amensalism	Amensalism	Amensalism	Amensalism	Antagonism	Amensalism	Amensalism	Antagonism	Antagonism	Amensalism	Amensalism	Antagonism	Amensalism	Antagonism	Amensalism	Amensalism	Antagonism	Antagonism	Amensalism
Clostridium_butyricum_E4_str_BoNT_E_BL5262	Antagonism	Antagonism	Antagonism	Competition	Competition	Competition	Mutualism	Mutualism	Mutualism	Mutualism	Mutualism	Amensalism	Mutualism	Mutualism	Antagonism	Antagonism	Antagonism	Amensalism	Antagonism	Antagonism	Amensalism	Antagonism	Antagonism	Antagonism	Amensalism	Commensalism	Antagonism	Commensalism	Commensalism	Antagonism	Commensalism	Mutualism	Antagonism	Commensalism	Amensalism	Antagonism	Antagonism	Amensalism	Amensalism	Amensalism	Antagonism	Antagonism	Amensalism	Competition	Amensalism	Antagonism	Competition	Competition	Neutralism
Clostridium_cadaveris_AGR2141	Amensalism	Amensalism	Amensalism	Antagonism	Antagonism	Antagonism	Antagonism	Antagonism	Antagonism	Antagonism	Antagonism	Antagonism	Antagonism	Antagonism	Amensalism	Antagonism	Competition	Antagonism	Antagonism	Competition	Antagonism	Competition	Antagonism	Antagonism	Antagonism	Antagonism	Amensalism	Amensalism	Amensalism	Amensalism	Amensalism	Commensalism	Amensalism	Amensalism	Amensalism	Amensalism	Amensalism	Amensalism	Amensalism	Amensalism	Amensalism	Neutralism	Amensalism	Amensalism	Antagonism	Competition	Antagonism	Antagonism	Amensalism
Clostridium_celatum_DSM_1785	Antagonism	Amensalism	Amensalism	Antagonism	Antagonism	Antagonism	Antagonism	Antagonism	Antagonism	Antagonism	Antagonism	Antagonism	Antagonism	Antagonism	Competition	Amensalism	Competition	Competition	Antagonism	Competition	Antagonism	Competition	Amensalism	Amensalism	Amensalism	Amensalism	Amensalism	Amensalism	Amensalism	Amensalism	Amensalism	Antagonism	Competition	Amensalism	Amensalism	Amensalism	Amensalism	Amensalism	Amensalism	Amensalism	Antagonism	Amensalism	Antagonism	Antagonism	Amensalism	Competition	Amensalism	Antagonism	Competition
Clostridium_cellobioparum_DSM_1351	Amensalism	Amensalism	Amensalism	Antagonism	Antagonism	Antagonism	Antagonism	Antagonism	Antagonism	Antagonism	Antagonism	Antagonism	Antagonism	Antagonism	Antagonism	Amensalism	Competition	Amensalism	Antagonism	Amensalism	Antagonism	Amensalism	Amensalism	Amensalism	Amensalism	Amensalism	Amensalism	Amensalism	Amensalism	Amensalism	Amensalism	Antagonism	Antagonism	Amensalism	Amensalism	Amensalism	Amensalism	Amensalism	Amensalism	Amensalism	Amensalism	Antagonism	Antagonism	Antagonism	Amensalism	Competition	Antagonism	Antagonism	Competition
Clostridium_citroniae_WAL_17108	Competition	Amensalism	Amensalism	Competition	Competition	Competition	Antagonism	Antagonism	Antagonism	Antagonism	Antagonism	Antagonism	Antagonism	Antagonism	Competition	Amensalism	Amensalism	Amensalism	Competition	Amensalism	Competition	Amensalism	Competition	Amensalism	Amensalism	Competition	Amensalism	Amensalism	Amensalism	Amensalism	Amensalism	Antagonism	Competition	Amensalism	Amensalism	Amensalism	Uncertain	Amensalism	Amensalism	Amensalism	Antagonism	Antagonism	Antagonism	Competition	Amensalism	Amensalism	Competition	Antagonism	Amensalism
Clostridium_clariflavum_DSM_19732	Amensalism	Antagonism	Antagonism	Competition	Competition	Competition	Mutualism	Mutualism	Mutualism	Mutualism	Mutualism	Amensalism	Mutualism	Mutualism	Antagonism	Amensalism	Amensalism	Amensalism	Amensalism	Amensalism	Amensalism	Amensalism	Amensalism	Neutralism	Amensalism	Amensalism	Antagonism	Antagonism	Antagonism	Antagonism	Antagonism	Mutualism	Antagonism	Antagonism	Amensalism	Antagonism	Antagonism	Amensalism	Amensalism	Amensalism	Amensalism	Antagonism	Amensalism	Competition	Amensalism	Amensalism	Competition	Competition	Amensalism
Clostridium_clostridioforme_CM201	Antagonism	Amensalism	Amensalism	Amensalism	Amensalism	Amensalism	Antagonism	Antagonism	Antagonism	Antagonism	Antagonism	Antagonism	Antagonism	Antagonism	Amensalism	Antagonism	Antagonism	Amensalism	Antagonism	Antagonism	Antagonism	Antagonism	Competition	Antagonism	Amensalism	Antagonism	Amensalism	Amensalism	Amensalism	Amensalism	Amensalism	Mutualism	Amensalism	Antagonism	Amensalism	Amensalism	Amensalism	Amensalism	Competition	Antagonism	Competition	Antagonism	Amensalism	Competition	Antagonism	Competition	Antagonism	Amensalism	Amensalism
Clostridium_difficile_CD196	Competition	Antagonism	Antagonism	Amensalism	Amensalism	Amensalism	Mutualism	Mutualism	Mutualism	Mutualism	Mutualism	Mutualism	Mutualism	Mutualism	Amensalism	Antagonism	Antagonism	Competition	Amensalism	Antagonism	Amensalism	Antagonism	Competition	Competition	Amensalism	Commensalism	Antagonism	Antagonism	Antagonism	Antagonism	Antagonism	Mutualism	Amensalism	Antagonism	Amensalism	Antagonism	Antagonism	Amensalism	Amensalism	Amensalism	Amensalism	Amensalism	Amensalism	Amensalism	Amensalism	Amensalism	Amensalism	Amensalism	Amensalism
Clostridium_difficile_NAP07	Competition	Antagonism	Antagonism	Amensalism	Amensalism	Amensalism	Commensalism	Commensalism	Mutualism	Commensalism	Mutualism	Commensalism	Commensalism	Commensalism	Amensalism	Antagonism	Antagonism	Amensalism	Amensalism	Antagonism	Amensalism	Antagonism	Competition	Amensalism	Amensalism	Commensalism	Antagonism	Antagonism	Antagonism	Antagonism	Antagonism	Mutualism	Amensalism	Antagonism	Amensalism	Antagonism	Antagonism	Amensalism	Amensalism	Amensalism	Amensalism	Amensalism	Amensalism	Amensalism	Amensalism	Amensalism	Amensalism	Amensalism	Amensalism
Clostridium_difficile_NAP08	Competition	Antagonism	Antagonism	Amensalism	Amensalism	Amensalism	Commensalism	Commensalism	Mutualism	Commensalism	Mutualism	Commensalism	Commensalism	Commensalism	Amensalism	Antagonism	Antagonism	Amensalism	Amensalism	Antagonism	Amensalism	Antagonism	Competition	Amensalism	Amensalism	Commensalism	Antagonism	Antagonism	Antagonism	Antagonism	Antagonism	Mutualism	Amensalism	Antagonism	Amensalism	Antagonism	Antagonism	Amensalism	Amensalism	Amensalism	Amensalism	Amensalism	Amensalism	Amensalism	Amensalism	Amensalism	Amensalism	Amensalism	Amensalism
Clostridium_difficile_R20291	Competition	Antagonism	Antagonism	Amensalism	Amensalism	Amensalism	Mutualism	Mutualism	Mutualism	Mutualism	Mutualism	Mutualism	Mutualism	Mutualism	Amensalism	Antagonism	Antagonism	Amensalism	Amensalism	Antagonism	Uncertain	Antagonism	Competition	Competition	Amensalism	Commensalism	Antagonism	Antagonism	Antagonism	Antagonism	Antagonism	Mutualism	Amensalism	Uncertain	Amensalism	Antagonism	Antagonism	Amensalism	Amensalism	Amensalism	Amensalism	Amensalism	Amensalism	Amensalism	Amensalism	Amensalism	Amensalism	Amensalism	Amensalism
Clostridium_glycolicum_ATCC_14880	Amensalism	Antagonism	Antagonism	Antagonism	Antagonism	Antagonism	Mutualism	Mutualism	Mutualism	Mutualism	Mutualism	Mutualism	Mutualism	Mutualism	Antagonism	Antagonism	Competition	Antagonism	Amensalism	Competition	Antagonism	Competition	Amensalism	Amensalism	Amensalism	Amensalism	Antagonism	Antagonism	Antagonism	Antagonism	Antagonism	Commensalism	Antagonism	Antagonism	Amensalism	Antagonism	Antagonism	Antagonism	Antagonism	Antagonism	Amensalism	Antagonism	Amensalism	Antagonism	Amensalism	Amensalism	Antagonism	Amensalism	Amensalism
Clostridium_hathewayi_12489931	Competition	Amensalism	Amensalism	Competition	Competition	Competition	Antagonism	Antagonism	Antagonism	Antagonism	Antagonism	Antagonism	Antagonism	Antagonism	Antagonism	Amensalism	Amensalism	Amensalism	Amensalism	Amensalism	Amensalism	Amensalism	Amensalism	Amensalism	Amensalism	Competition	Amensalism	Amensalism	Amensalism	Amensalism	Amensalism	Antagonism	Antagonism	Amensalism	Amensalism	Amensalism	Amensalism	Amensalism	Amensalism	Amensalism	Antagonism	Antagonism	Antagonism	Competition	Amensalism	Amensalism	Competition	Antagonism	Amensalism
Clostridium_hathewayi_DSM_13479	Amensalism	Amensalism	Amensalism	Competition	Competition	Competition	Antagonism	Antagonism	Antagonism	Antagonism	Antagonism	Antagonism	Antagonism	Antagonism	Competition	Competition	Competition	Competition	Amensalism	Competition	Antagonism	Competition	Amensalism	Amensalism	Amensalism	Amensalism	Amensalism	Amensalism	Amensalism	Amensalism	Amensalism	Antagonism	Competition	Amensalism	Amensalism	Amensalism	Amensalism	Amensalism	Amensalism	Amensalism	Antagonism	Amensalism	Antagonism	Competition	Amensalism	Amensalism	Competition	Antagonism	Amensalism
Clostridium_hiranonis_TO_931_DSM_13275	Antagonism	Amensalism	Amensalism	Antagonism	Antagonism	Antagonism	Amensalism	Amensalism	Antagonism	Amensalism	Mutualism	Amensalism	Amensalism	Amensalism	Antagonism	Competition	Amensalism	Amensalism	Antagonism	Amensalism	Amensalism	Amensalism	Amensalism	Amensalism	Amensalism	Amensalism	Amensalism	Amensalism	Amensalism	Amensalism	Amensalism	Commensalism	Antagonism	Amensalism	Amensalism	Amensalism	Amensalism	Amensalism	Amensalism	Amensalism	Antagonism	Amensalism	Amensalism	Neutralism	Amensalism	Amensalism	Amensalism	Antagonism	Amensalism
Clostridium_hylemonae_DSM_15053	Amensalism	Amensalism	Amensalism	Competition	Competition	Competition	Antagonism	Antagonism	Antagonism	Antagonism	Antagonism	Antagonism	Antagonism	Antagonism	Competition	Competition	Amensalism	Antagonism	Amensalism	Amensalism	Antagonism	Amensalism	Amensalism	Amensalism	Amensalism	Amensalism	Amensalism	Amensalism	Amensalism	Amensalism	Amensalism	Antagonism	Competition	Amensalism	Amensalism	Amensalism	Amensalism	Amensalism	Amensalism	Amensalism	Antagonism	Antagonism	Antagonism	Competition	Amensalism	Amensalism	Competition	Antagonism	Competition
Clostridium_indolis_DSM_755	Antagonism	Competition	Competition	Amensalism	Amensalism	Amensalism	Antagonism	Antagonism	Antagonism	Antagonism	Antagonism	Amensalism	Antagonism	Antagonism	Amensalism	Antagonism	Antagonism	Antagonism	Antagonism	Antagonism	Antagonism	Antagonism	Competition	Antagonism	Amensalism	Antagonism	Amensalism	Amensalism	Amensalism	Amensalism	Amensalism	Mutualism	Amensalism	Antagonism	Antagonism	Competition	Competition	Antagonism	Antagonism	Antagonism	Antagonism	Antagonism	Amensalism	Amensalism	Antagonism	Competition	Antagonism	Antagonism	Amensalism
Clostridium_innocuum_2959	Amensalism	Amensalism	Amensalism	Competition	Competition	Competition	Neutralism	Neutralism	Antagonism	Neutralism	Amensalism	Neutralism	Neutralism	Neutralism	Antagonism	Amensalism	Amensalism	Amensalism	Amensalism	Amensalism	Amensalism	Amensalism	Amensalism	Amensalism	Amensalism	Amensalism	Amensalism	Amensalism	Amensalism	Amensalism	Amensalism	Commensalism	Antagonism	Amensalism	Competition	Amensalism	Amensalism	Amensalism	Amensalism	Amensalism	Amensalism	Antagonism	Amensalism	Antagonism	Amensalism	Amensalism	Amensalism	Antagonism	Amensalism
Clostridium_leptum_DSM_753	Competition	Antagonism	Antagonism	Antagonism	Antagonism	Antagonism	Mutualism	Mutualism	Mutualism	Mutualism	Antagonism	Antagonism	Mutualism	Mutualism	Antagonism	Antagonism	Amensalism	Competition	Amensalism	Competition	Amensalism	Antagonism	Competition	Antagonism	Amensalism	Competition	Antagonism	Commensalism	Antagonism	Antagonism	Commensalism	Commensalism	Antagonism	Commensalism	Amensalism	Antagonism	Antagonism	Amensalism	Amensalism	Amensalism	Amensalism	Antagonism	Amensalism	Antagonism	Amensalism	Amensalism	Amensalism	Antagonism	Amensalism
Clostridium_methoxybenzovorans_SR3	Antagonism	Competition	Competition	Amensalism	Amensalism	Amensalism	Antagonism	Antagonism	Antagonism	Antagonism	Antagonism	Amensalism	Antagonism	Antagonism	Amensalism	Antagonism	Antagonism	Antagonism	Antagonism	Antagonism	Antagonism	Antagonism	Competition	Antagonism	Amensalism	Antagonism	Competition	Amensalism	Amensalism	Amensalism	Amensalism	Mutualism	Amensalism	Antagonism	Antagonism	Competition	Competition	Antagonism	Antagonism	Antagonism	Antagonism	Antagonism	Amensalism	Amensalism	Antagonism	Competition	Antagonism	Antagonism	Amensalism
Clostridium_methylpentosum_R2_DSM_5476	Competition	Antagonism	Antagonism	Amensalism	Amensalism	Amensalism	Mutualism	Mutualism	Mutualism	Mutualism	Antagonism	Amensalism	Mutualism	Mutualism	Competition	Antagonism	Antagonism	Amensalism	Amensalism	Antagonism	Antagonism	Antagonism	Competition	Neutralism	Antagonism	Competition	Antagonism	Antagonism	Antagonism	Antagonism	Antagonism	Mutualism	Competition	Antagonism	Amensalism	Antagonism	Antagonism	Competition	Competition	Competition	Amensalism	Competition	Amensalism	Amensalism	Competition	Antagonism	Antagonism	Antagonism	Competition
Clostridium_nexile_DSM_1787	Amensalism	Amensalism	Amensalism	Antagonism	Antagonism	Antagonism	Antagonism	Antagonism	Antagonism	Antagonism	Antagonism	Competition	Antagonism	Antagonism	Competition	Amensalism	Amensalism	Competition	Competition	Competition	Competition	Amensalism	Amensalism	Amensalism	Amensalism	Amensalism	Amensalism	Amensalism	Amensalism	Amensalism	Amensalism	Antagonism	Competition	Amensalism	Amensalism	Amensalism	Amensalism	Amensalism	Amensalism	Amensalism	Amensalism	Antagonism	Competition	Antagonism	Amensalism	Amensalism	Amensalism	Antagonism	Amensalism
Clostridium_paraputrificum_AGR2156	Antagonism	Antagonism	Antagonism	Amensalism	Amensalism	Amensalism	Antagonism	Antagonism	Antagonism	Antagonism	Antagonism	Antagonism	Antagonism	Antagonism	Amensalism	Amensalism	Amensalism	Antagonism	Antagonism	Amensalism	Antagonism	Amensalism	Commensalism	Amensalism	Amensalism	Amensalism	Amensalism	Antagonism	Amensalism	Amensalism	Antagonism	Antagonism	Amensalism	Antagonism	Amensalism	Amensalism	Amensalism	Neutralism	Amensalism	Neutralism	Amensalism	Commensalism	Amensalism	Amensalism	Amensalism	Amensalism	Amensalism	Amensalism	Competition
Clostridium_perfringens_ATCC_13124	Competition	Neutralism	Neutralism	Antagonism	Antagonism	Antagonism	Mutualism	Mutualism	Mutualism	Mutualism	Antagonism	Antagonism	Mutualism	Mutualism	Antagonism	Antagonism	Antagonism	Antagonism	Amensalism	Antagonism	Amensalism	Antagonism	Competition	Amensalism	Amensalism	Amensalism	Antagonism	Commensalism	Antagonism	Antagonism	Commensalism	Commensalism	Antagonism	Neutralism	Amensalism	Amensalism	Amensalism	Amensalism	Amensalism	Amensalism	Amensalism	Amensalism	Amensalism	Antagonism	Antagonism	Antagonism	Antagonism	Amensalism	Amensalism
Clostridium_ramosum_VPI_0427_DSM_1402	Amensalism	Amensalism	Amensalism	Antagonism	Antagonism	Antagonism	Commensalism	Commensalism	Commensalism	Commensalism	Mutualism	Commensalism	Commensalism	Commensalism	Amensalism	Amensalism	Amensalism	Amensalism	Amensalism	Amensalism	Antagonism	Amensalism	Uncertain	Amensalism	Amensalism	Amensalism	Amensalism	Amensalism	Amensalism	Amensalism	Amensalism	Mutualism	Amensalism	Amensalism	Amensalism	Amensalism	Amensalism	Amensalism	Amensalism	Amensalism	Amensalism	Antagonism	Amensalism	Antagonism	Amensalism	Amensalism	Amensalism	Antagonism	Amensalism
Clostridium_saccharogumia_DSM_17460	Amensalism	Amensalism	Amensalism	Antagonism	Antagonism	Antagonism	Commensalism	Commensalism	Commensalism	Commensalism	Commensalism	Commensalism	Commensalism	Commensalism	Amensalism	Antagonism	Antagonism	Amensalism	Antagonism	Antagonism	Antagonism	Antagonism	Antagonism	Amensalism	Amensalism	Amensalism	Amensalism	Amensalism	Amensalism	Amensalism	Amensalism	Commensalism	Amensalism	Amensalism	Amensalism	Amensalism	Amensalism	Amensalism	Amensalism	Amensalism	Amensalism	Antagonism	Amensalism	Antagonism	Amensalism	Amensalism	Amensalism	Antagonism	Amensalism
Clostridium_saccharoperbutylacetonicum_N1_4_HMT	Antagonism	Amensalism	Amensalism	Antagonism	Antagonism	Antagonism	Commensalism	Commensalism	Commensalism	Commensalism	Commensalism	Commensalism	Commensalism	Commensalism	Amensalism	Amensalism	Amensalism	Competition	Antagonism	Amensalism	Competition	Amensalism	Amensalism	Amensalism	Antagonism	Neutralism	Amensalism	Amensalism	Amensalism	Amensalism	Amensalism	Commensalism	Antagonism	Amensalism	Amensalism	Amensalism	Amensalism	Amensalism	Amensalism	Amensalism	Antagonism	Antagonism	Antagonism	Antagonism	Amensalism	Neutralism	Antagonism	Antagonism	Neutralism
Clostridium_sartagoforme_AAU1	Amensalism	Amensalism	Amensalism	Competition	Competition	Competition	Amensalism	Amensalism	Antagonism	Amensalism	Antagonism	Amensalism	Amensalism	Antagonism	Competition	Competition	Competition	Competition	Amensalism	Competition	Antagonism	Competition	Amensalism	Amensalism	Amensalism	Amensalism	Antagonism	Antagonism	Antagonism	Antagonism	Antagonism	Antagonism	Competition	Amensalism	Competition	Competition	Competition	Competition	Competition	Competition	Competition	Amensalism	Neutralism	Competition	Competition	Competition	Competition	Amensalism	Competition
Clostridium_scindens_ATCC_35704	Competition	Amensalism	Amensalism	Competition	Competition	Competition	Antagonism	Antagonism	Antagonism	Antagonism	Antagonism	Antagonism	Antagonism	Antagonism	Competition	Amensalism	Amensalism	Competition	Competition	Amensalism	Antagonism	Competition	Competition	Competition	Amensalism	Amensalism	Amensalism	Amensalism	Amensalism	Amensalism	Amensalism	Antagonism	Competition	Amensalism	Amensalism	Amensalism	Amensalism	Amensalism	Amensalism	Amensalism	Antagonism	Amensalism	Antagonism	Competition	Amensalism	Amensalism	Competition	Antagonism	Amensalism
Clostridium_sordellii_ATCC_9714	Antagonism	Amensalism	Amensalism	Antagonism	Antagonism	Antagonism	Antagonism	Antagonism	Antagonism	Antagonism	Antagonism	Mutualism	Antagonism	Mutualism	Antagonism	Antagonism	Amensalism	Amensalism	Amensalism	Amensalism	Competition	Amensalism	Competition	Amensalism	Antagonism	Competition	Antagonism	Antagonism	Antagonism	Antagonism	Antagonism	Antagonism	Amensalism	Amensalism	Competition	Competition	Competition	Competition	Competition	Competition	Amensalism	Antagonism	Amensalism	Antagonism	Amensalism	Amensalism	Amensalism	Amensalism	Competition
Clostridium_sp_7_2_43FAA	Antagonism	Antagonism	Antagonism	Competition	Competition	Competition	Antagonism	Antagonism	Antagonism	Antagonism	Antagonism	Antagonism	Antagonism	Antagonism	Antagonism	Antagonism	Amensalism	Competition	Antagonism	Amensalism	Amensalism	Antagonism	Amensalism	Antagonism	Amensalism	Amensalism	Antagonism	Antagonism	Antagonism	Antagonism	Antagonism	Commensalism	Amensalism	Antagonism	Antagonism	Antagonism	Antagonism	Neutralism	Amensalism	Neutralism	Antagonism	Neutralism	Amensalism	Competition	Amensalism	Amensalism	Competition	Antagonism	Amensalism
Clostridium_sp_L2_50	Competition	Amensalism	Amensalism	Competition	Competition	Competition	Antagonism	Antagonism	Antagonism	Antagonism	Antagonism	Antagonism	Antagonism	Antagonism	Competition	Amensalism	Amensalism	Amensalism	Amensalism	Amensalism	Amensalism	Amensalism	Amensalism	Amensalism	Amensalism	Competition	Amensalism	Amensalism	Amensalism	Amensalism	Amensalism	Antagonism	Competition	Amensalism	Amensalism	Amensalism	Amensalism	Amensalism	Amensalism	Amensalism	Amensalism	Antagonism	Antagonism	Competition	Amensalism	Amensalism	Competition	Antagonism	Amensalism
Clostridium_sp_M62_1	Amensalism	Antagonism	Antagonism	Antagonism	Antagonism	Antagonism	Mutualism	Mutualism	Mutualism	Mutualism	Antagonism	Amensalism	Mutualism	Mutualism	Antagonism	Amensalism	Amensalism	Antagonism	Amensalism	Amensalism	Antagonism	Amensalism	Amensalism	Amensalism	Uncertain	Amensalism	Antagonism	Commensalism	Antagonism	Antagonism	Commensalism	Commensalism	Amensalism	Commensalism	Amensalism	Antagonism	Antagonism	Amensalism	Amensalism	Amensalism	Amensalism	Amensalism	Amensalism	Antagonism	Amensalism	Amensalism	Amensalism	Amensalism	Competition
Clostridium_sp_SS2_1	Amensalism	Amensalism	Amensalism	Antagonism	Antagonism	Antagonism	Antagonism	Antagonism	Antagonism	Antagonism	Antagonism	Competition	Antagonism	Antagonism	Competition	Amensalism	Competition	Competition	Competition	Competition	Antagonism	Competition	Competition	Amensalism	Amensalism	Amensalism	Amensalism	Amensalism	Amensalism	Amensalism	Amensalism	Antagonism	Competition	Amensalism	Amensalism	Amensalism	Amensalism	Amensalism	Amensalism	Amensalism	Antagonism	Antagonism	Competition	Antagonism	Amensalism	Competition	Amensalism	Antagonism	Amensalism
Clostridium_sp_SY8519	Amensalism	Amensalism	Amensalism	Antagonism	Antagonism	Antagonism	Antagonism	Antagonism	Antagonism	Antagonism	Antagonism	Competition	Antagonism	Antagonism	Antagonism	Competition	Amensalism	Amensalism	Amensalism	Amensalism	Antagonism	Amensalism	Amensalism	Amensalism	Amensalism	Amensalism	Amensalism	Amensalism	Amensalism	Amensalism	Amensalism	Antagonism	Antagonism	Amensalism	Amensalism	Amensalism	Amensalism	Amensalism	Amensalism	Amensalism	Amensalism	Antagonism	Competition	Antagonism	Amensalism	Amensalism	Amensalism	Antagonism	Competition
Clostridium_spiroforme_DSM_1552	Mutualism	Commensalism	Commensalism	Amensalism	Amensalism	Amensalism	Mutualism	Mutualism	Mutualism	Mutualism	Mutualism	Amensalism	Mutualism	Mutualism	Amensalism	Commensalism	Commensalism	Neutralism	Mutualism	Commensalism	Amensalism	Commensalism	Commensalism	Commensalism	Antagonism	Commensalism	Commensalism	Commensalism	Commensalism	Commensalism	Commensalism	Mutualism	Amensalism	Neutralism	Commensalism	Commensalism	Commensalism	Competition	Amensalism	Amensalism	Commensalism	Antagonism	Amensalism	Antagonism	Amensalism	Commensalism	Amensalism	Antagonism	Neutralism
Clostridium_sporogenes_ATCC_15579	Competition	Amensalism	Amensalism	Amensalism	Amensalism	Amensalism	Antagonism	Antagonism	Antagonism	Antagonism	Antagonism	Antagonism	Antagonism	Mutualism	Amensalism	Antagonism	Amensalism	Amensalism	Antagonism	Amensalism	Antagonism	Amensalism	Amensalism	Antagonism	Antagonism	Amensalism	Antagonism	Antagonism	Antagonism	Antagonism	Antagonism	Antagonism	Amensalism	Amensalism	Amensalism	Amensalism	Amensalism	Competition	Competition	Competition	Amensalism	Antagonism	Amensalism	Competition	Amensalism	Amensalism	Competition	Amensalism	Competition
Clostridium_sporosphaeroides_DSM_1294	Antagonism	Commensalism	Commensalism	Amensalism	Competition	Competition	Mutualism	Mutualism	Mutualism	Mutualism	Amensalism	Antagonism	Mutualism	Mutualism	Amensalism	Antagonism	Antagonism	Antagonism	Antagonism	Antagonism	Antagonism	Antagonism	Competition	Amensalism	Amensalism	Antagonism	Amensalism	Commensalism	Amensalism	Amensalism	Commensalism	Mutualism	Amensalism	Commensalism	Competition	Amensalism	Amensalism	Competition	Amensalism	Amensalism	Amensalism	Antagonism	Antagonism	Amensalism	Amensalism	Competition	Amensalism	Antagonism	Amensalism
Clostridium_sticklandii_DSM_519	Commensalism	Neutralism	Neutralism	Antagonism	Antagonism	Antagonism	Commensalism	Commensalism	Commensalism	Commensalism	Commensalism	Antagonism	Commensalism	Commensalism	Antagonism	Neutralism	Neutralism	Antagonism	Commensalism	Neutralism	Amensalism	Neutralism	Neutralism	Amensalism	Mutualism	Neutralism	Amensalism	Neutralism	Amensalism	Amensalism	Neutralism	Commensalism	Antagonism	Neutralism	Amensalism	Amensalism	Amensalism	Amensalism	Amensalism	Antagonism	Amensalism	Mutualism	Antagonism	Antagonism	Amensalism	Amensalism	Antagonism	Antagonism	Amensalism
Clostridium_symbiosum_ATCC_14940	Amensalism	Antagonism	Antagonism	Antagonism	Antagonism	Antagonism	Mutualism	Mutualism	Antagonism	Mutualism	Antagonism	Antagonism	Mutualism	Mutualism	Antagonism	Antagonism	Amensalism	Amensalism	Antagonism	Amensalism	Amensalism	Antagonism	Amensalism	Antagonism	Amensalism	Amensalism	Antagonism	Antagonism	Antagonism	Antagonism	Antagonism	Commensalism	Amensalism	Antagonism	Antagonism	Antagonism	Antagonism	Amensalism	Amensalism	Amensalism	Antagonism	Amensalism	Amensalism	Antagonism	Amensalism	Amensalism	Amensalism	Antagonism	Amensalism
Clostridium_symbiosum_WAL_14163	Amensalism	Antagonism	Antagonism	Antagonism	Antagonism	Antagonism	Mutualism	Mutualism	Antagonism	Mutualism	Antagonism	Antagonism	Mutualism	Mutualism	Antagonism	Antagonism	Amensalism	Amensalism	Antagonism	Amensalism	Amensalism	Antagonism	Amensalism	Antagonism	Amensalism	Amensalism	Antagonism	Antagonism	Antagonism	Antagonism	Antagonism	Commensalism	Amensalism	Antagonism	Antagonism	Antagonism	Antagonism	Amensalism	Amensalism	Amensalism	Antagonism	Amensalism	Amensalism	Antagonism	Amensalism	Amensalism	Amensalism	Antagonism	Amensalism
Clostridium_symbiosum_WAL_14673	Amensalism	Antagonism	Antagonism	Antagonism	Antagonism	Antagonism	Mutualism	Mutualism	Antagonism	Mutualism	Antagonism	Antagonism	Mutualism	Mutualism	Antagonism	Antagonism	Amensalism	Amensalism	Antagonism	Amensalism	Amensalism	Antagonism	Amensalism	Antagonism	Amensalism	Amensalism	Antagonism	Antagonism	Antagonism	Antagonism	Antagonism	Commensalism	Amensalism	Antagonism	Antagonism	Antagonism	Antagonism	Amensalism	Amensalism	Amensalism	Antagonism	Amensalism	Amensalism	Antagonism	Amensalism	Amensalism	Amensalism	Antagonism	Amensalism
Clostridium_tyrobutyricum_DSM_2637	Competition	Amensalism	Amensalism	Competition	Competition	Competition	Antagonism	Antagonism	Antagonism	Antagonism	Antagonism	Antagonism	Antagonism	Mutualism	Competition	Amensalism	Amensalism	Amensalism	Amensalism	Amensalism	Amensalism	Amensalism	Amensalism	Amensalism	Antagonism	Competition	Antagonism	Antagonism	Antagonism	Antagonism	Antagonism	Antagonism	Competition	Amensalism	Amensalism	Amensalism	Amensalism	Competition	Competition	Competition	Competition	Antagonism	Antagonism	Competition	Competition	Amensalism	Competition	Amensalism	Competition
Clostridium_viride_DSM_6836	Amensalism	Commensalism	Commensalism	Amensalism	Amensalism	Amensalism	Commensalism	Commensalism	Neutralism	Antagonism	Amensalism	Antagonism	Commensalism	Amensalism	Antagonism	Commensalism	Amensalism	Commensalism	Antagonism	Amensalism	Amensalism	Commensalism	Amensalism	Amensalism	Amensalism	Amensalism	Commensalism	Commensalism	Commensalism	Commensalism	Commensalism	Amensalism	Antagonism	Commensalism	Commensalism	Commensalism	Commensalism	Antagonism	Antagonism	Antagonism	Antagonism	Amensalism	Antagonism	Amensalism	Antagonism	Amensalism	Antagonism	Antagonism	Commensalism
Collinsella_aerofaciens_ATCC_25986	Amensalism	Amensalism	Amensalism	Antagonism	Antagonism	Antagonism	Antagonism	Antagonism	Antagonism	Antagonism	Antagonism	Antagonism	Antagonism	Antagonism	Competition	Antagonism	Competition	Competition	Amensalism	Competition	Antagonism	Amensalism	Competition	Amensalism	Antagonism	Amensalism	Amensalism	Amensalism	Amensalism	Amensalism	Amensalism	Antagonism	Competition	Amensalism	Amensalism	Amensalism	Amensalism	Amensalism	Amensalism	Amensalism	Amensalism	Amensalism	Amensalism	Antagonism	Amensalism	Amensalism	Antagonism	Antagonism	Amensalism
Collinsella_intestinalis_DSM_13280	Antagonism	Amensalism	Amensalism	Antagonism	Antagonism	Antagonism	Antagonism	Antagonism	Antagonism	Antagonism	Antagonism	Competition	Antagonism	Antagonism	Competition	Amensalism	Competition	Competition	Antagonism	Competition	Antagonism	Competition	Competition	Amensalism	Amensalism	Amensalism	Amensalism	Amensalism	Amensalism	Amensalism	Amensalism	Antagonism	Competition	Amensalism	Amensalism	Amensalism	Amensalism	Amensalism	Amensalism	Amensalism	Competition	Amensalism	Competition	Antagonism	Amensalism	Competition	Amensalism	Competition	Amensalism
Collinsella_stercoris_DSM_13279	Amensalism	Amensalism	Amensalism	Amensalism	Amensalism	Amensalism	Antagonism	Antagonism	Antagonism	Antagonism	Antagonism	Amensalism	Antagonism	Antagonism	Competition	Antagonism	Antagonism	Antagonism	Antagonism	Antagonism	Amensalism	Amensalism	Antagonism	Antagonism	Antagonism	Antagonism	Amensalism	Amensalism	Amensalism	Amensalism	Amensalism	Antagonism	Competition	Amensalism	Amensalism	Amensalism	Amensalism	Amensalism	Amensalism	Amensalism	Amensalism	Amensalism	Amensalism	Amensalism	Amensalism	Antagonism	Competition	Antagonism	Amensalism
Collinsella_tanakaei_YIT_12063	Antagonism	Amensalism	Amensalism	Antagonism	Antagonism	Antagonism	Antagonism	Antagonism	Antagonism	Antagonism	Antagonism	Antagonism	Antagonism	Antagonism	Competition	Competition	Competition	Antagonism	Antagonism	Amensalism	Amensalism	Competition	Competition	Amensalism	Amensalism	Amensalism	Amensalism	Amensalism	Amensalism	Amensalism	Amensalism	Antagonism	Competition	Amensalism	Amensalism	Amensalism	Amensalism	Amensalism	Amensalism	Amensalism	Antagonism	Amensalism	Antagonism	Antagonism	Amensalism	Competition	Amensalism	Antagonism	Competition
Comamonas_testosteroni_CNB_2	Antagonism	Amensalism	Amensalism	Antagonism	Amensalism	Neutralism	Amensalism	Amensalism	Amensalism	Amensalism	Antagonism	Amensalism	Amensalism	Competition	Antagonism	Antagonism	Antagonism	Antagonism	Antagonism	Antagonism	Antagonism	Antagonism	Antagonism	Antagonism	Mutualism	Antagonism	Amensalism	Amensalism	Amensalism	Amensalism	Amensalism	Antagonism	Antagonism	Competition	Competition	Amensalism	Amensalism	Competition	Amensalism	Competition	Antagonism	Mutualism	Mutualism	Antagonism	Competition	Antagonism	Antagonism	Mutualism	Antagonism
Coprobacillus_sp_29_1	Amensalism	Amensalism	Amensalism	Amensalism	Amensalism	Amensalism	Competition	Competition	Competition	Amensalism	Competition	Competition	Competition	Competition	Antagonism	Amensalism	Amensalism	Amensalism	Amensalism	Amensalism	Amensalism	Amensalism	Amensalism	Amensalism	Amensalism	Amensalism	Amensalism	Amensalism	Amensalism	Amensalism	Amensalism	Amensalism	Antagonism	Amensalism	Competition	Amensalism	Amensalism	Competition	Competition	Amensalism	Amensalism	Antagonism	Amensalism	Antagonism	Competition	Amensalism	Amensalism	Competition	Amensalism
Coprobacillus_sp_D7	Amensalism	Amensalism	Amensalism	Antagonism	Antagonism	Antagonism	Commensalism	Commensalism	Mutualism	Commensalism	Mutualism	Commensalism	Commensalism	Commensalism	Amensalism	Amensalism	Amensalism	Amensalism	Amensalism	Amensalism	Antagonism	Amensalism	Commensalism	Amensalism	Amensalism	Amensalism	Amensalism	Amensalism	Amensalism	Amensalism	Amensalism	Mutualism	Amensalism	Amensalism	Amensalism	Amensalism	Amensalism	Amensalism	Amensalism	Amensalism	Amensalism	Antagonism	Amensalism	Antagonism	Amensalism	Amensalism	Amensalism	Antagonism	Amensalism
Coprococcus_catus_GD_7	Amensalism	Amensalism	Amensalism	Competition	Competition	Competition	Antagonism	Antagonism	Antagonism	Antagonism	Antagonism	Antagonism	Antagonism	Antagonism	Competition	Amensalism	Amensalism	Amensalism	Amensalism	Amensalism	Amensalism	Amensalism	Amensalism	Amensalism	Amensalism	Amensalism	Amensalism	Amensalism	Amensalism	Amensalism	Amensalism	Antagonism	Competition	Amensalism	Amensalism	Amensalism	Amensalism	Amensalism	Amensalism	Amensalism	Amensalism	Antagonism	Antagonism	Competition	Amensalism	Amensalism	Competition	Antagonism	Amensalism
Coprococcus_comes_ATCC_27758	Competition	Amensalism	Amensalism	Competition	Competition	Competition	Antagonism	Antagonism	Antagonism	Antagonism	Antagonism	Antagonism	Antagonism	Antagonism	Competition	Amensalism	Amensalism	Amensalism	Amensalism	Amensalism	Amensalism	Amensalism	Amensalism	Amensalism	Amensalism	Competition	Amensalism	Amensalism	Amensalism	Amensalism	Amensalism	Antagonism	Competition	Amensalism	Amensalism	Amensalism	Amensalism	Amensalism	Amensalism	Amensalism	Amensalism	Amensalism	Antagonism	Competition	Amensalism	Amensalism	Competition	Antagonism	Amensalism
Coprococcus_eutactus_ATCC_27759	Amensalism	Amensalism	Amensalism	Competition	Competition	Competition	Antagonism	Antagonism	Antagonism	Antagonism	Antagonism	Antagonism	Antagonism	Antagonism	Competition	Competition	Competition	Amensalism	Amensalism	Competition	Antagonism	Competition	Competition	Amensalism	Amensalism	Competition	Amensalism	Amensalism	Amensalism	Amensalism	Amensalism	Antagonism	Competition	Amensalism	Amensalism	Amensalism	Amensalism	Amensalism	Amensalism	Amensalism	Amensalism	Antagonism	Antagonism	Competition	Amensalism	Competition	Competition	Antagonism	Competition
Corynebacterium_ammoniagenes_DSM_20306	Amensalism	Amensalism	Amensalism	Antagonism	Antagonism	Antagonism	Antagonism	Antagonism	Antagonism	Antagonism	Antagonism	Antagonism	Antagonism	Antagonism	Competition	Amensalism	Amensalism	Uncertain	Amensalism	Amensalism	Amensalism	Amensalism	Amensalism	Amensalism	Amensalism	Amensalism	Amensalism	Amensalism	Amensalism	Amensalism	Amensalism	Antagonism	Competition	Amensalism	Amensalism	Amensalism	Amensalism	Amensalism	Amensalism	Amensalism	Antagonism	Antagonism	Antagonism	Antagonism	Amensalism	Amensalism	Antagonism	Antagonism	Amensalism
Corynebacterium_amycolatum_SK46	Amensalism	Amensalism	Amensalism	Antagonism	Antagonism	Antagonism	Antagonism	Antagonism	Antagonism	Antagonism	Antagonism	Antagonism	Antagonism	Antagonism	Antagonism	Amensalism	Amensalism	Amensalism	Amensalism	Amensalism	Amensalism	Amensalism	Amensalism	Amensalism	Antagonism	Amensalism	Amensalism	Amensalism	Amensalism	Amensalism	Amensalism	Antagonism	Antagonism	Amensalism	Amensalism	Amensalism	Amensalism	Amensalism	Amensalism	Amensalism	Antagonism	Antagonism	Antagonism	Antagonism	Amensalism	Amensalism	Antagonism	Antagonism	Amensalism
Corynebacterium_aurimucosum_ATCC_700975	Competition	Amensalism	Amensalism	Antagonism	Antagonism	Antagonism	Antagonism	Antagonism	Antagonism	Antagonism	Antagonism	Antagonism	Antagonism	Antagonism	Antagonism	Amensalism	Amensalism	Amensalism	Antagonism	Competition	Antagonism	Competition	Competition	Amensalism	Amensalism	Competition	Amensalism	Amensalism	Amensalism	Amensalism	Amensalism	Antagonism	Antagonism	Amensalism	Amensalism	Amensalism	Amensalism	Amensalism	Amensalism	Amensalism	Antagonism	Antagonism	Antagonism	Antagonism	Amensalism	Amensalism	Antagonism	Antagonism	Amensalism
Corynebacterium_durum_F0235	Amensalism	Amensalism	Amensalism	Antagonism	Antagonism	Antagonism	Antagonism	Antagonism	Antagonism	Antagonism	Antagonism	Antagonism	Antagonism	Antagonism	Competition	Amensalism	Amensalism	Amensalism	Amensalism	Amensalism	Amensalism	Amensalism	Amensalism	Amensalism	Antagonism	Amensalism	Amensalism	Amensalism	Amensalism	Amensalism	Amensalism	Antagonism	Competition	Amensalism	Amensalism	Amensalism	Amensalism	Amensalism	Amensalism	Amensalism	Antagonism	Antagonism	Antagonism	Antagonism	Amensalism	Amensalism	Antagonism	Antagonism	Amensalism
Corynebacterium_glucuronolyticum_ATCC_51867	Amensalism	Amensalism	Amensalism	Antagonism	Antagonism	Antagonism	Antagonism	Antagonism	Antagonism	Antagonism	Antagonism	Antagonism	Antagonism	Antagonism	Competition	Amensalism	Amensalism	Amensalism	Amensalism	Amensalism	Amensalism	Amensalism	Amensalism	Amensalism	Antagonism	Amensalism	Amensalism	Amensalism	Amensalism	Amensalism	Amensalism	Antagonism	Competition	Amensalism	Amensalism	Amensalism	Amensalism	Amensalism	Amensalism	Amensalism	Antagonism	Antagonism	Antagonism	Antagonism	Amensalism	Amensalism	Antagonism	Antagonism	Amensalism
Corynebacterium_kroppenstedtii_DSM_44385	Competition	Amensalism	Amensalism	Antagonism	Antagonism	Antagonism	Antagonism	Antagonism	Antagonism	Antagonism	Antagonism	Antagonism	Antagonism	Antagonism	Antagonism	Amensalism	Amensalism	Competition	Competition	Competition	Competition	Amensalism	Competition	Competition	Antagonism	Competition	Amensalism	Amensalism	Amensalism	Amensalism	Amensalism	Antagonism	Antagonism	Amensalism	Amensalism	Amensalism	Amensalism	Amensalism	Amensalism	Amensalism	Antagonism	Antagonism	Antagonism	Antagonism	Amensalism	Competition	Antagonism	Antagonism	Amensalism
Corynebacterium_propinquum_DSM_44285	Amensalism	Amensalism	Amensalism	Amensalism	Amensalism	Amensalism	Antagonism	Antagonism	Antagonism	Antagonism	Antagonism	Antagonism	Antagonism	Antagonism	Antagonism	Amensalism	Amensalism	Amensalism	Amensalism	Amensalism	Amensalism	Amensalism	Amensalism	Amensalism	Amensalism	Amensalism	Amensalism	Amensalism	Amensalism	Amensalism	Amensalism	Antagonism	Antagonism	Amensalism	Amensalism	Amensalism	Amensalism	Amensalism	Amensalism	Amensalism	Antagonism	Antagonism	Antagonism	Amensalism	Amensalism	Amensalism	Amensalism	Antagonism	Amensalism
Corynebacterium_striatum_ATCC_6940	Amensalism	Amensalism	Amensalism	Antagonism	Antagonism	Antagonism	Antagonism	Antagonism	Antagonism	Antagonism	Antagonism	Antagonism	Antagonism	Antagonism	Antagonism	Amensalism	Amensalism	Amensalism	Amensalism	Amensalism	Amensalism	Amensalism	Amensalism	Amensalism	Amensalism	Amensalism	Amensalism	Amensalism	Amensalism	Amensalism	Amensalism	Antagonism	Antagonism	Amensalism	Amensalism	Amensalism	Amensalism	Amensalism	Amensalism	Amensalism	Antagonism	Antagonism	Antagonism	Antagonism	Amensalism	Amensalism	Antagonism	Antagonism	Amensalism
Corynebacterium_tuberculostearicum_SK141	Competition	Amensalism	Amensalism	Antagonism	Antagonism	Antagonism	Antagonism	Antagonism	Antagonism	Antagonism	Antagonism	Antagonism	Antagonism	Antagonism	Competition	Antagonism	Amensalism	Competition	Antagonism	Competition	Antagonism	Competition	Antagonism	Antagonism	Amensalism	Amensalism	Amensalism	Amensalism	Amensalism	Amensalism	Amensalism	Antagonism	Competition	Amensalism	Amensalism	Amensalism	Amensalism	Amensalism	Amensalism	Amensalism	Amensalism	Antagonism	Amensalism	Antagonism	Amensalism	Amensalism	Antagonism	Amensalism	Amensalism
Corynebacterium_ulcerans_809	Amensalism	Amensalism	Amensalism	Antagonism	Antagonism	Uncertain	Antagonism	Antagonism	Antagonism	Antagonism	Antagonism	Antagonism	Antagonism	Antagonism	Competition	Amensalism	Amensalism	Amensalism	Amensalism	Amensalism	Amensalism	Amensalism	Amensalism	Amensalism	Antagonism	Amensalism	Amensalism	Amensalism	Amensalism	Amensalism	Amensalism	Antagonism	Competition	Amensalism	Amensalism	Amensalism	Amensalism	Amensalism	Amensalism	Amensalism	Antagonism	Antagonism	Antagonism	Antagonism	Amensalism	Amensalism	Antagonism	Antagonism	Amensalism
Corynebacterium_ureicelerivorans	Competition	Amensalism	Amensalism	Amensalism	Amensalism	Amensalism	Antagonism	Antagonism	Antagonism	Antagonism	Antagonism	Commensalism	Antagonism	Antagonism	Competition	Antagonism	Amensalism	Competition	Antagonism	Competition	Antagonism	Antagonism	Competition	Antagonism	Antagonism	Competition	Amensalism	Amensalism	Amensalism	Amensalism	Amensalism	Antagonism	Competition	Amensalism	Amensalism	Amensalism	Amensalism	Amensalism	Amensalism	Amensalism	Antagonism	Antagonism	Antagonism	Antagonism	Amensalism	Competition	Antagonism	Antagonism	Amensalism
Cronobacter_sakazakii_ATCC_BAA_894	Antagonism	Amensalism	Amensalism	Antagonism	Amensalism	Competition	Amensalism	Amensalism	Antagonism	Amensalism	Antagonism	Amensalism	Amensalism	Amensalism	Amensalism	Antagonism	Antagonism	Antagonism	Antagonism	Antagonism	Antagonism	Antagonism	Antagonism	Amensalism	Antagonism	Antagonism	Amensalism	Amensalism	Uncertain	Amensalism	Amensalism	Amensalism	Amensalism	Amensalism	Antagonism	Amensalism	Amensalism	Antagonism	Antagonism	Competition	Amensalism	Antagonism	Antagonism	Amensalism	Amensalism	Antagonism	Antagonism	Antagonism	Antagonism
Cryptobacterium_curtum_DSM_15641	Antagonism	Antagonism	Antagonism	Antagonism	Antagonism	Antagonism	Antagonism	Antagonism	Antagonism	Antagonism	Antagonism	Antagonism	Antagonism	Antagonism	Amensalism	Antagonism	Competition	Antagonism	Antagonism	Competition	Antagonism	Competition	Antagonism	Antagonism	Antagonism	Amensalism	Antagonism	Antagonism	Antagonism	Antagonism	Antagonism	Commensalism	Amensalism	Antagonism	Amensalism	Antagonism	Antagonism	Antagonism	Antagonism	Antagonism	Amensalism	Antagonism	Amensalism	Antagonism	Amensalism	Competition	Antagonism	Antagonism	Amensalism
Curtobacterium_flaccumfaciens_UCD_AKU	Amensalism	Amensalism	Amensalism	Antagonism	Antagonism	Antagonism	Antagonism	Antagonism	Antagonism	Antagonism	Antagonism	Antagonism	Antagonism	Antagonism	Competition	Amensalism	Amensalism	Amensalism	Amensalism	Amensalism	Amensalism	Amensalism	Amensalism	Amensalism	Amensalism	Amensalism	Amensalism	Amensalism	Amensalism	Amensalism	Amensalism	Antagonism	Competition	Amensalism	Amensalism	Amensalism	Amensalism	Amensalism	Amensalism	Amensalism	Amensalism	Antagonism	Antagonism	Antagonism	Amensalism	Amensalism	Antagonism	Antagonism	Amensalism
Delftia_acidovorans_SPH_1	Antagonism	Amensalism	Amensalism	Antagonism	Mutualism	Mutualism	Antagonism	Antagonism	Amensalism	Amensalism	Amensalism	Antagonism	Antagonism	Amensalism	Antagonism	Antagonism	Antagonism	Antagonism	Antagonism	Antagonism	Antagonism	Antagonism	Antagonism	Antagonism	Mutualism	Antagonism	Amensalism	Amensalism	Amensalism	Amensalism	Amensalism	Antagonism	Antagonism	Amensalism	Amensalism	Amensalism	Amensalism	Antagonism	Antagonism	Antagonism	Antagonism	Mutualism	Mutualism	Commensalism	Antagonism	Antagonism	Antagonism	Mutualism	Antagonism
Dermacoccus_nishinomiyaensis	Competition	Amensalism	Amensalism	Antagonism	Antagonism	Antagonism	Antagonism	Antagonism	Antagonism	Antagonism	Antagonism	Antagonism	Antagonism	Antagonism	Antagonism	Amensalism	Amensalism	Amensalism	Amensalism	Amensalism	Amensalism	Amensalism	Amensalism	Amensalism	Antagonism	Amensalism	Amensalism	Amensalism	Amensalism	Amensalism	Amensalism	Antagonism	Antagonism	Uncertain	Amensalism	Amensalism	Amensalism	Amensalism	Amensalism	Amensalism	Antagonism	Antagonism	Antagonism	Antagonism	Amensalism	Amensalism	Antagonism	Antagonism	Amensalism
Desulfovibrio_desulfuricans_subsp_desulfuricans_DSM_642	Antagonism	Amensalism	Amensalism	Antagonism	Antagonism	Antagonism	Amensalism	Amensalism	Amensalism	Competition	Competition	Competition	Amensalism	Competition	Antagonism	Antagonism	Antagonism	Mutualism	Antagonism	Antagonism	Amensalism	Antagonism	Antagonism	Commensalism	Antagonism	Antagonism	Amensalism	Amensalism	Amensalism	Amensalism	Amensalism	Mutualism	Antagonism	Amensalism	Amensalism	Amensalism	Amensalism	Antagonism	Amensalism	Competition	Antagonism	Antagonism	Competition	Amensalism	Competition	Antagonism	Amensalism	Antagonism	Amensalism
Desulfovibrio_piger_ATCC_29098	Amensalism	Amensalism	Amensalism	Antagonism	Competition	Amensalism	Mutualism	Mutualism	Mutualism	Mutualism	Antagonism	Amensalism	Mutualism	Mutualism	Amensalism	Antagonism	Antagonism	Antagonism	Amensalism	Antagonism	Antagonism	Antagonism	Antagonism	Amensalism	Antagonism	Antagonism	Amensalism	Amensalism	Amensalism	Amensalism	Amensalism	Mutualism	Amensalism	Amensalism	Amensalism	Amensalism	Amensalism	Competition	Competition	Competition	Competition	Antagonism	Amensalism	Antagonism	Competition	Amensalism	Antagonism	Antagonism	Amensalism
Desulfovibrio_sp_3_1_syn3	Antagonism	Amensalism	Amensalism	Antagonism	Antagonism	Antagonism	Competition	Competition	Antagonism	Competition	Antagonism	Competition	Competition	Competition	Antagonism	Antagonism	Antagonism	Mutualism	Antagonism	Antagonism	Amensalism	Antagonism	Antagonism	Commensalism	Antagonism	Antagonism	Amensalism	Amensalism	Amensalism	Amensalism	Amensalism	Antagonism	Antagonism	Amensalism	Amensalism	Amensalism	Amensalism	Antagonism	Amensalism	Amensalism	Antagonism	Antagonism	Competition	Antagonism	Amensalism	Antagonism	Amensalism	Antagonism	Antagonism
Dialister_invisus_DSM_15470	Amensalism	Amensalism	Amensalism	Antagonism	Antagonism	Antagonism	Mutualism	Mutualism	Mutualism	Mutualism	Commensalism	Mutualism	Mutualism	Mutualism	Amensalism	Antagonism	Competition	Antagonism	Antagonism	Competition	Antagonism	Competition	Antagonism	Antagonism	Antagonism	Antagonism	Amensalism	Amensalism	Amensalism	Amensalism	Amensalism	Commensalism	Amensalism	Competition	Amensalism	Competition	Amensalism	Amensalism	Amensalism	Amensalism	Amensalism	Amensalism	Amensalism	Amensalism	Antagonism	Competition	Antagonism	Antagonism	Amensalism
Dialister_succinatiphilus_YIT_11850	Amensalism	Commensalism	Commensalism	Antagonism	Antagonism	Antagonism	Mutualism	Mutualism	Mutualism	Mutualism	Mutualism	Amensalism	Mutualism	Mutualism	Amensalism	Antagonism	Antagonism	Mutualism	Mutualism	Antagonism	Antagonism	Antagonism	Commensalism	Commensalism	Antagonism	Commensalism	Commensalism	Commensalism	Commensalism	Commensalism	Commensalism	Mutualism	Amensalism	Commensalism	Commensalism	Commensalism	Commensalism	Antagonism	Antagonism	Antagonism	Antagonism	Competition	Amensalism	Antagonism	Antagonism	Commensalism	Antagonism	Competition	Neutralism
Dietzia_cinnamea_P4	Amensalism	Amensalism	Amensalism	Amensalism	Amensalism	Amensalism	Antagonism	Antagonism	Antagonism	Antagonism	Antagonism	Antagonism	Antagonism	Antagonism	Antagonism	Amensalism	Amensalism	Amensalism	Competition	Competition	Competition	Amensalism	Amensalism	Amensalism	Amensalism	Competition	Amensalism	Amensalism	Amensalism	Amensalism	Amensalism	Antagonism	Antagonism	Amensalism	Amensalism	Amensalism	Amensalism	Amensalism	Amensalism	Amensalism	Amensalism	Antagonism	Antagonism	Antagonism	Amensalism	Amensalism	Amensalism	Antagonism	Amensalism
Dorea_formicigenerans_ATCC_27755	Amensalism	Amensalism	Amensalism	Competition	Competition	Competition	Antagonism	Antagonism	Antagonism	Antagonism	Antagonism	Antagonism	Antagonism	Antagonism	Competition	Competition	Competition	Antagonism	Amensalism	Amensalism	Antagonism	Amensalism	Amensalism	Amensalism	Amensalism	Amensalism	Amensalism	Amensalism	Amensalism	Amensalism	Amensalism	Antagonism	Competition	Amensalism	Amensalism	Amensalism	Amensalism	Amensalism	Amensalism	Amensalism	Antagonism	Amensalism	Antagonism	Competition	Amensalism	Amensalism	Competition	Antagonism	Competition
Dorea_longicatena_DSM_13814	Competition	Amensalism	Amensalism	Antagonism	Antagonism	Antagonism	Antagonism	Antagonism	Antagonism	Antagonism	Antagonism	Competition	Antagonism	Antagonism	Competition	Amensalism	Amensalism	Amensalism	Amensalism	Amensalism	Amensalism	Amensalism	Amensalism	Amensalism	Amensalism	Amensalism	Amensalism	Amensalism	Amensalism	Amensalism	Amensalism	Antagonism	Competition	Amensalism	Amensalism	Amensalism	Amensalism	Amensalism	Amensalism	Amensalism	Amensalism	Amensalism	Competition	Antagonism	Amensalism	Amensalism	Amensalism	Antagonism	Amensalism
Dyadobacter_beijingensis_DSM_21582	Amensalism	Competition	Competition	Amensalism	Amensalism	Amensalism	Antagonism	Antagonism	Competition	Antagonism	Competition	Antagonism	Antagonism	Amensalism	Antagonism	Amensalism	Amensalism	Amensalism	Amensalism	Amensalism	Amensalism	Amensalism	Amensalism	Amensalism	Amensalism	Amensalism	Amensalism	Amensalism	Amensalism	Amensalism	Amensalism	Amensalism	Antagonism	Competition	Amensalism	Competition	Competition	Amensalism	Amensalism	Amensalism	Competition	Amensalism	Amensalism	Competition	Amensalism	Amensalism	Competition	Competition	Amensalism
Dyadobacter_fermentans_DSM_18053	Amensalism	Competition	Competition	Amensalism	Amensalism	Amensalism	Antagonism	Antagonism	Antagonism	Antagonism	Antagonism	Antagonism	Antagonism	Amensalism	Antagonism	Amensalism	Amensalism	Amensalism	Amensalism	Amensalism	Amensalism	Amensalism	Amensalism	Amensalism	Amensalism	Amensalism	Amensalism	Amensalism	Amensalism	Amensalism	Amensalism	Amensalism	Antagonism	Competition	Amensalism	Competition	Competition	Amensalism	Amensalism	Competition	Competition	Competition	Amensalism	Competition	Amensalism	Amensalism	Competition	Competition	Amensalism
Dysgonomonas_gadei_ATCC_BAA_286	Amensalism	Amensalism	Amensalism	Amensalism	Amensalism	Amensalism	Antagonism	Antagonism	Competition	Antagonism	Competition	Antagonism	Antagonism	Amensalism	Amensalism	Amensalism	Amensalism	Amensalism	Amensalism	Amensalism	Amensalism	Amensalism	Amensalism	Amensalism	Amensalism	Amensalism	Amensalism	Amensalism	Amensalism	Amensalism	Amensalism	Amensalism	Amensalism	Competition	Amensalism	Amensalism	Amensalism	Amensalism	Amensalism	Competition	Competition	Competition	Amensalism	Competition	Amensalism	Amensalism	Amensalism	Amensalism	Amensalism
Edwardsiella_tarda_ATCC_23685	Competition	Antagonism	Antagonism	Amensalism	Amensalism	Amensalism	Antagonism	Antagonism	Antagonism	Antagonism	Antagonism	Antagonism	Antagonism	Antagonism	Amensalism	Antagonism	Antagonism	Competition	Antagonism	Antagonism	Competition	Antagonism	Antagonism	Competition	Antagonism	Antagonism	Antagonism	Antagonism	Antagonism	Antagonism	Antagonism	Antagonism	Competition	Antagonism	Antagonism	Antagonism	Antagonism	Amensalism	Amensalism	Amensalism	Amensalism	Amensalism	Amensalism	Amensalism	Amensalism	Competition	Amensalism	Amensalism	Competition
Edwardsiella_tarda_FL6_60	Competition	Antagonism	Antagonism	Amensalism	Amensalism	Amensalism	Antagonism	Antagonism	Antagonism	Antagonism	Antagonism	Antagonism	Antagonism	Antagonism	Amensalism	Antagonism	Antagonism	Competition	Antagonism	Antagonism	Competition	Antagonism	Antagonism	Competition	Antagonism	Antagonism	Antagonism	Antagonism	Antagonism	Antagonism	Antagonism	Antagonism	Competition	Antagonism	Antagonism	Antagonism	Antagonism	Amensalism	Amensalism	Amensalism	Amensalism	Amensalism	Amensalism	Amensalism	Amensalism	Competition	Amensalism	Amensalism	Competition
Eggerthella_lenta_DSM_2243	Antagonism	Antagonism	Antagonism	Antagonism	Antagonism	Antagonism	Mutualism	Mutualism	Mutualism	Mutualism	Mutualism	Mutualism	Mutualism	Mutualism	Amensalism	Antagonism	Antagonism	Antagonism	Antagonism	Antagonism	Amensalism	Antagonism	Antagonism	Antagonism	Amensalism	Antagonism	Antagonism	Competition	Amensalism	Antagonism	Competition	Mutualism	Amensalism	Antagonism	Antagonism	Antagonism	Antagonism	Antagonism	Antagonism	Antagonism	Antagonism	Amensalism	Amensalism	Antagonism	Antagonism	Antagonism	Antagonism	Antagonism	Amensalism
Eggerthella_sp_1_3_56FAA	Competition	Amensalism	Amensalism	Antagonism	Antagonism	Antagonism	Antagonism	Antagonism	Amensalism	Antagonism	Amensalism	Amensalism	Antagonism	Antagonism	Amensalism	Antagonism	Competition	Competition	Antagonism	Competition	Amensalism	Competition	Antagonism	Amensalism	Amensalism	Amensalism	Amensalism	Amensalism	Amensalism	Amensalism	Amensalism	Antagonism	Amensalism	Competition	Competition	Amensalism	Amensalism	Antagonism	Competition	Competition	Competition	Competition	Amensalism	Competition	Competition	Competition	Competition	Amensalism	Amensalism
Eggerthella_sp_YY7918	Amensalism	Competition	Competition	Amensalism	Amensalism	Amensalism	Amensalism	Amensalism	Amensalism	Amensalism	Amensalism	Amensalism	Amensalism	Amensalism	Amensalism	Amensalism	Amensalism	Amensalism	Amensalism	Amensalism	Amensalism	Amensalism	Amensalism	Amensalism	Antagonism	Amensalism	Competition	Amensalism	Amensalism	Competition	Amensalism	Amensalism	Amensalism	Competition	Amensalism	Competition	Competition	Amensalism	Competition	Amensalism	Amensalism	Amensalism	Amensalism	Competition	Amensalism	Amensalism	Amensalism	Amensalism	Amensalism
Eggerthia_catenaformis_OT_569	Amensalism	Amensalism	Amensalism	Antagonism	Antagonism	Antagonism	Mutualism	Mutualism	Mutualism	Mutualism	Commensalism	Mutualism	Mutualism	Mutualism	Amensalism	Antagonism	Competition	Amensalism	Antagonism	Competition	Antagonism	Competition	Antagonism	Antagonism	Antagonism	Antagonism	Amensalism	Amensalism	Amensalism	Amensalism	Amensalism	Commensalism	Amensalism	Amensalism	Amensalism	Amensalism	Amensalism	Amensalism	Competition	Amensalism	Competition	Amensalism	Amensalism	Competition	Competition	Competition	Competition	Competition	Amensalism
Eikenella_corrodens_ATCC_23834	Amensalism	Amensalism	Amensalism	Amensalism	Amensalism	Amensalism	Antagonism	Antagonism	Antagonism	Antagonism	Amensalism	Antagonism	Antagonism	Antagonism	Amensalism	Antagonism	Amensalism	Amensalism	Antagonism	Amensalism	Amensalism	Antagonism	Amensalism	Antagonism	Antagonism	Amensalism	Amensalism	Amensalism	Amensalism	Amensalism	Amensalism	Commensalism	Amensalism	Amensalism	Antagonism	Amensalism	Amensalism	Amensalism	Amensalism	Amensalism	Competition	Amensalism	Amensalism	Competition	Amensalism	Amensalism	Amensalism	Amensalism	Amensalism
Enterobacter_aerogenes_KCTC_2190	Antagonism	Amensalism	Amensalism	Antagonism	Amensalism	Amensalism	Amensalism	Amensalism	Antagonism	Amensalism	Antagonism	Amensalism	Amensalism	Amensalism	Amensalism	Antagonism	Antagonism	Antagonism	Antagonism	Antagonism	Antagonism	Antagonism	Antagonism	Amensalism	Antagonism	Antagonism	Amensalism	Amensalism	Amensalism	Amensalism	Amensalism	Amensalism	Amensalism	Amensalism	Antagonism	Amensalism	Amensalism	Antagonism	Antagonism	Competition	Antagonism	Antagonism	Amensalism	Amensalism	Amensalism	Antagonism	Antagonism	Antagonism	Antagonism
Enterobacter_asburiae_LF7a	Antagonism	Amensalism	Amensalism	Antagonism	Amensalism	Competition	Amensalism	Amensalism	Antagonism	Amensalism	Antagonism	Amensalism	Amensalism	Amensalism	Amensalism	Antagonism	Antagonism	Antagonism	Antagonism	Antagonism	Antagonism	Antagonism	Antagonism	Amensalism	Antagonism	Antagonism	Amensalism	Amensalism	Amensalism	Amensalism	Amensalism	Amensalism	Amensalism	Amensalism	Antagonism	Amensalism	Amensalism	Antagonism	Antagonism	Competition	Antagonism	Antagonism	Amensalism	Amensalism	Amensalism	Antagonism	Antagonism	Antagonism	Antagonism
Enterobacter_cancerogenus_ATCC_35316	Antagonism	Amensalism	Amensalism	Antagonism	Amensalism	Amensalism	Amensalism	Amensalism	Antagonism	Amensalism	Antagonism	Amensalism	Amensalism	Amensalism	Amensalism	Antagonism	Antagonism	Antagonism	Antagonism	Antagonism	Antagonism	Antagonism	Antagonism	Amensalism	Antagonism	Antagonism	Amensalism	Amensalism	Amensalism	Amensalism	Amensalism	Amensalism	Amensalism	Amensalism	Antagonism	Amensalism	Amensalism	Antagonism	Antagonism	Competition	Antagonism	Antagonism	Amensalism	Amensalism	Amensalism	Antagonism	Antagonism	Antagonism	Antagonism
Enterobacter_cloacae_EcWSU1	Antagonism	Amensalism	Amensalism	Competition	Competition	Amensalism	Amensalism	Amensalism	Antagonism	Amensalism	Antagonism	Amensalism	Amensalism	Amensalism	Amensalism	Antagonism	Antagonism	Antagonism	Antagonism	Antagonism	Antagonism	Antagonism	Antagonism	Amensalism	Antagonism	Antagonism	Amensalism	Amensalism	Amensalism	Amensalism	Amensalism	Amensalism	Amensalism	Amensalism	Antagonism	Amensalism	Amensalism	Antagonism	Antagonism	Competition	Amensalism	Antagonism	Antagonism	Amensalism	Amensalism	Antagonism	Antagonism	Antagonism	Antagonism
Enterobacter_hormaechei_YT2	Antagonism	Amensalism	Amensalism	Antagonism	Competition	Competition	Amensalism	Amensalism	Antagonism	Amensalism	Antagonism	Amensalism	Amensalism	Amensalism	Amensalism	Antagonism	Antagonism	Uncertain	Antagonism	Antagonism	Antagonism	Antagonism	Antagonism	Amensalism	Antagonism	Antagonism	Amensalism	Amensalism	Amensalism	Amensalism	Amensalism	Amensalism	Amensalism	Amensalism	Antagonism	Amensalism	Amensalism	Antagonism	Antagonism	Competition	Amensalism	Antagonism	Antagonism	Amensalism	Amensalism	Antagonism	Antagonism	Antagonism	Antagonism
Enterobacter_hormaechei_YT3	Antagonism	Amensalism	Amensalism	Antagonism	Competition	Competition	Amensalism	Amensalism	Antagonism	Amensalism	Antagonism	Amensalism	Amensalism	Amensalism	Amensalism	Antagonism	Antagonism	Uncertain	Antagonism	Antagonism	Antagonism	Antagonism	Antagonism	Amensalism	Antagonism	Antagonism	Amensalism	Amensalism	Amensalism	Amensalism	Amensalism	Amensalism	Amensalism	Amensalism	Antagonism	Amensalism	Amensalism	Antagonism	Antagonism	Competition	Amensalism	Antagonism	Antagonism	Amensalism	Amensalism	Antagonism	Antagonism	Antagonism	Antagonism
Enterobacteriaceae_bacterium_9_2_54FAA	Antagonism	Antagonism	Antagonism	Amensalism	Amensalism	Amensalism	Antagonism	Antagonism	Antagonism	Antagonism	Antagonism	Antagonism	Antagonism	Antagonism	Antagonism	Antagonism	Antagonism	Antagonism	Antagonism	Antagonism	Antagonism	Antagonism	Competition	Antagonism	Antagonism	Antagonism	Antagonism	Amensalism	Amensalism	Antagonism	Antagonism	Mutualism	Antagonism	Antagonism	Antagonism	Antagonism	Antagonism	Antagonism	Antagonism	Antagonism	Antagonism	Antagonism	Amensalism	Amensalism	Antagonism	Competition	Antagonism	Antagonism	Amensalism
Enterococcus_asini_ATCC_700915	Competition	Amensalism	Amensalism	Antagonism	Antagonism	Antagonism	Antagonism	Antagonism	Antagonism	Antagonism	Antagonism	Antagonism	Antagonism	Antagonism	Antagonism	Amensalism	Competition	Amensalism	Competition	Competition	Competition	Amensalism	Amensalism	Amensalism	Amensalism	Competition	Amensalism	Amensalism	Amensalism	Amensalism	Amensalism	Antagonism	Antagonism	Amensalism	Amensalism	Amensalism	Amensalism	Amensalism	Amensalism	Amensalism	Antagonism	Amensalism	Antagonism	Antagonism	Amensalism	Amensalism	Antagonism	Antagonism	Amensalism
Enterococcus_avium_ATCC_14025	Amensalism	Amensalism	Amensalism	Antagonism	Antagonism	Antagonism	Antagonism	Antagonism	Antagonism	Antagonism	Antagonism	Antagonism	Antagonism	Antagonism	Competition	Amensalism	Amensalism	Amensalism	Amensalism	Amensalism	Amensalism	Amensalism	Amensalism	Amensalism	Amensalism	Amensalism	Amensalism	Amensalism	Amensalism	Amensalism	Amensalism	Antagonism	Competition	Amensalism	Amensalism	Amensalism	Amensalism	Amensalism	Amensalism	Amensalism	Antagonism	Antagonism	Antagonism	Antagonism	Amensalism	Amensalism	Antagonism	Antagonism	Amensalism
Enterococcus_caccae_ATCC_BAA_1240	Amensalism	Amensalism	Amensalism	Antagonism	Antagonism	Antagonism	Antagonism	Antagonism	Antagonism	Antagonism	Antagonism	Antagonism	Antagonism	Antagonism	Antagonism	Amensalism	Amensalism	Competition	Competition	Competition	Amensalism	Amensalism	Competition	Amensalism	Amensalism	Competition	Amensalism	Amensalism	Amensalism	Amensalism	Amensalism	Antagonism	Antagonism	Amensalism	Amensalism	Amensalism	Amensalism	Amensalism	Amensalism	Amensalism	Antagonism	Antagonism	Antagonism	Antagonism	Amensalism	Amensalism	Amensalism	Antagonism	Amensalism
Enterococcus_casseliflavus_ATCC_12755	Competition	Amensalism	Amensalism	Antagonism	Antagonism	Antagonism	Antagonism	Antagonism	Antagonism	Antagonism	Antagonism	Antagonism	Antagonism	Antagonism	Competition	Amensalism	Amensalism	Amensalism	Competition	Amensalism	Competition	Amensalism	Competition	Competition	Amensalism	Competition	Amensalism	Amensalism	Amensalism	Amensalism	Amensalism	Antagonism	Competition	Amensalism	Amensalism	Amensalism	Amensalism	Amensalism	Amensalism	Amensalism	Antagonism	Antagonism	Antagonism	Antagonism	Amensalism	Amensalism	Antagonism	Antagonism	Amensalism
Enterococcus_cecorum_DSM_20682	Antagonism	Amensalism	Amensalism	Antagonism	Antagonism	Antagonism	Antagonism	Antagonism	Antagonism	Antagonism	Antagonism	Antagonism	Antagonism	Antagonism	Competition	Competition	Amensalism	Antagonism	Antagonism	Amensalism	Antagonism	Amensalism	Amensalism	Amensalism	Amensalism	Amensalism	Amensalism	Amensalism	Amensalism	Amensalism	Amensalism	Antagonism	Competition	Amensalism	Amensalism	Amensalism	Amensalism	Amensalism	Amensalism	Amensalism	Antagonism	Antagonism	Antagonism	Antagonism	Amensalism	Competition	Antagonism	Antagonism	Competition
Enterococcus_dispar_ATCC_51266	Amensalism	Amensalism	Amensalism	Antagonism	Antagonism	Antagonism	Antagonism	Antagonism	Antagonism	Antagonism	Antagonism	Antagonism	Antagonism	Antagonism	Antagonism	Amensalism	Amensalism	Amensalism	Amensalism	Amensalism	Amensalism	Amensalism	Amensalism	Amensalism	Amensalism	Amensalism	Amensalism	Amensalism	Amensalism	Amensalism	Amensalism	Antagonism	Antagonism	Amensalism	Amensalism	Amensalism	Amensalism	Amensalism	Amensalism	Amensalism	Antagonism	Amensalism	Antagonism	Antagonism	Amensalism	Amensalism	Antagonism	Antagonism	Amensalism
Enterococcus_durans_ATCC_6056	Amensalism	Amensalism	Amensalism	Antagonism	Antagonism	Antagonism	Antagonism	Antagonism	Antagonism	Antagonism	Antagonism	Antagonism	Antagonism	Antagonism	Competition	Amensalism	Amensalism	Competition	Competition	Amensalism	Amensalism	Amensalism	Amensalism	Competition	Amensalism	Competition	Amensalism	Amensalism	Amensalism	Amensalism	Amensalism	Antagonism	Competition	Amensalism	Amensalism	Amensalism	Amensalism	Amensalism	Amensalism	Amensalism	Competition	Antagonism	Competition	Antagonism	Amensalism	Amensalism	Antagonism	Competition	Amensalism
Enterococcus_faecalis_OG1RF_ATCC_47077	Competition	Amensalism	Amensalism	Antagonism	Antagonism	Antagonism	Antagonism	Antagonism	Antagonism	Antagonism	Antagonism	Antagonism	Antagonism	Antagonism	Competition	Amensalism	Amensalism	Amensalism	Amensalism	Amensalism	Amensalism	Amensalism	Amensalism	Amensalism	Amensalism	Amensalism	Amensalism	Amensalism	Amensalism	Amensalism	Amensalism	Antagonism	Competition	Amensalism	Amensalism	Amensalism	Amensalism	Amensalism	Amensalism	Amensalism	Competition	Amensalism	Competition	Antagonism	Amensalism	Amensalism	Antagonism	Competition	Amensalism
Enterococcus_faecalis_TX0104	Competition	Amensalism	Amensalism	Antagonism	Antagonism	Antagonism	Antagonism	Antagonism	Antagonism	Antagonism	Antagonism	Antagonism	Antagonism	Antagonism	Antagonism	Amensalism	Amensalism	Amensalism	Amensalism	Amensalism	Amensalism	Amensalism	Amensalism	Amensalism	Amensalism	Amensalism	Amensalism	Amensalism	Amensalism	Amensalism	Amensalism	Antagonism	Antagonism	Amensalism	Amensalism	Amensalism	Amensalism	Amensalism	Amensalism	Amensalism	Competition	Amensalism	Competition	Antagonism	Amensalism	Amensalism	Antagonism	Competition	Amensalism
Enterococcus_faecalis_TX1322	Competition	Amensalism	Amensalism	Antagonism	Antagonism	Antagonism	Antagonism	Antagonism	Antagonism	Antagonism	Antagonism	Antagonism	Antagonism	Antagonism	Antagonism	Amensalism	Amensalism	Amensalism	Competition	Amensalism	Amensalism	Amensalism	Amensalism	Competition	Amensalism	Competition	Amensalism	Amensalism	Amensalism	Amensalism	Amensalism	Antagonism	Antagonism	Amensalism	Amensalism	Amensalism	Amensalism	Amensalism	Amensalism	Amensalism	Competition	Amensalism	Competition	Antagonism	Amensalism	Amensalism	Antagonism	Competition	Amensalism
Enterococcus_faecalis_TX2134	Competition	Amensalism	Amensalism	Antagonism	Antagonism	Antagonism	Antagonism	Antagonism	Antagonism	Antagonism	Antagonism	Antagonism	Antagonism	Antagonism	Antagonism	Amensalism	Amensalism	Amensalism	Competition	Amensalism	Amensalism	Amensalism	Competition	Competition	Amensalism	Competition	Amensalism	Amensalism	Amensalism	Amensalism	Amensalism	Antagonism	Antagonism	Uncertain	Amensalism	Amensalism	Amensalism	Amensalism	Amensalism	Amensalism	Competition	Amensalism	Competition	Antagonism	Amensalism	Amensalism	Antagonism	Competition	Amensalism
Enterococcus_faecalis_V583	Amensalism	Amensalism	Amensalism	Antagonism	Antagonism	Antagonism	Antagonism	Antagonism	Antagonism	Antagonism	Antagonism	Antagonism	Antagonism	Antagonism	Antagonism	Amensalism	Amensalism	Amensalism	Amensalism	Amensalism	Amensalism	Amensalism	Amensalism	Amensalism	Amensalism	Amensalism	Amensalism	Amensalism	Amensalism	Amensalism	Amensalism	Antagonism	Antagonism	Amensalism	Amensalism	Amensalism	Amensalism	Amensalism	Amensalism	Amensalism	Competition	Amensalism	Competition	Antagonism	Amensalism	Amensalism	Antagonism	Competition	Amensalism
Enterococcus_faecium_TX1330	Antagonism	Amensalism	Amensalism	Antagonism	Antagonism	Antagonism	Antagonism	Antagonism	Antagonism	Antagonism	Antagonism	Antagonism	Antagonism	Antagonism	Competition	Antagonism	Antagonism	Antagonism	Antagonism	Antagonism	Antagonism	Antagonism	Antagonism	Antagonism	Antagonism	Antagonism	Amensalism	Amensalism	Amensalism	Amensalism	Amensalism	Antagonism	Competition	Amensalism	Amensalism	Amensalism	Amensalism	Amensalism	Amensalism	Amensalism	Amensalism	Antagonism	Amensalism	Antagonism	Amensalism	Antagonism	Antagonism	Amensalism	Amensalism
Enterococcus_gallinarum_EG2	Amensalism	Amensalism	Amensalism	Antagonism	Antagonism	Antagonism	Antagonism	Antagonism	Antagonism	Antagonism	Antagonism	Antagonism	Antagonism	Antagonism	Antagonism	Amensalism	Amensalism	Amensalism	Amensalism	Amensalism	Amensalism	Amensalism	Amensalism	Amensalism	Amensalism	Amensalism	Amensalism	Amensalism	Amensalism	Amensalism	Amensalism	Antagonism	Antagonism	Amensalism	Amensalism	Amensalism	Amensalism	Amensalism	Amensalism	Amensalism	Antagonism	Amensalism	Antagonism	Antagonism	Amensalism	Amensalism	Amensalism	Antagonism	Amensalism
Enterococcus_hirae_ATCC_9790	Competition	Amensalism	Amensalism	Antagonism	Antagonism	Antagonism	Antagonism	Antagonism	Antagonism	Antagonism	Antagonism	Antagonism	Antagonism	Antagonism	Competition	Antagonism	Antagonism	Competition	Antagonism	Antagonism	Antagonism	Antagonism	Competition	Antagonism	Antagonism	Competition	Amensalism	Amensalism	Amensalism	Amensalism	Amensalism	Antagonism	Competition	Amensalism	Amensalism	Amensalism	Amensalism	Amensalism	Amensalism	Amensalism	Amensalism	Antagonism	Amensalism	Antagonism	Amensalism	Antagonism	Antagonism	Antagonism	Amensalism
Enterococcus_phoeniculicola_ATCC_BAA_412	Competition	Amensalism	Amensalism	Antagonism	Antagonism	Antagonism	Antagonism	Antagonism	Antagonism	Antagonism	Antagonism	Antagonism	Antagonism	Antagonism	Competition	Amensalism	Amensalism	Amensalism	Competition	Amensalism	Competition	Amensalism	Competition	Competition	Amensalism	Competition	Amensalism	Amensalism	Amensalism	Amensalism	Amensalism	Antagonism	Competition	Amensalism	Amensalism	Amensalism	Amensalism	Amensalism	Amensalism	Amensalism	Competition	Amensalism	Competition	Antagonism	Amensalism	Amensalism	Amensalism	Competition	Amensalism
Enterococcus_saccharolyticus_DSM8903	Amensalism	Antagonism	Antagonism	Amensalism	Amensalism	Amensalism	Mutualism	Mutualism	Mutualism	Mutualism	Mutualism	Mutualism	Mutualism	Mutualism	Amensalism	Antagonism	Competition	Competition	Amensalism	Competition	Competition	Competition	Amensalism	Amensalism	Amensalism	Amensalism	Antagonism	Antagonism	Antagonism	Antagonism	Antagonism	Mutualism	Amensalism	Antagonism	Amensalism	Antagonism	Antagonism	Amensalism	Amensalism	Amensalism	Amensalism	Amensalism	Amensalism	Amensalism	Amensalism	Competition	Amensalism	Amensalism	Amensalism
Enterococcus_sp_7L76	Amensalism	Amensalism	Amensalism	Antagonism	Antagonism	Antagonism	Antagonism	Antagonism	Antagonism	Antagonism	Antagonism	Antagonism	Antagonism	Antagonism	Competition	Amensalism	Amensalism	Competition	Competition	Amensalism	Competition	Amensalism	Amensalism	Amensalism	Amensalism	Competition	Amensalism	Amensalism	Amensalism	Amensalism	Amensalism	Antagonism	Competition	Amensalism	Amensalism	Amensalism	Amensalism	Amensalism	Amensalism	Amensalism	Competition	Amensalism	Competition	Antagonism	Amensalism	Amensalism	Antagonism	Competition	Amensalism
Erysipelotrichaceae_bacterium_5_2_54FAA	Antagonism	Amensalism	Amensalism	Amensalism	Competition	Competition	Mutualism	Mutualism	Mutualism	Mutualism	Mutualism	Mutualism	Mutualism	Mutualism	Amensalism	Antagonism	Competition	Amensalism	Antagonism	Competition	Amensalism	Competition	Antagonism	Antagonism	Amensalism	Amensalism	Amensalism	Amensalism	Amensalism	Amensalism	Amensalism	Mutualism	Amensalism	Amensalism	Competition	Amensalism	Amensalism	Competition	Amensalism	Competition	Amensalism	Amensalism	Competition	Amensalism	Amensalism	Competition	Antagonism	Antagonism	Amensalism
Erysipelotrichaceae_bacterium_sp_3_1_53	Amensalism	Amensalism	Amensalism	Competition	Amensalism	Amensalism	Neutralism	Neutralism	Antagonism	Neutralism	Amensalism	Neutralism	Neutralism	Neutralism	Antagonism	Antagonism	Amensalism	Amensalism	Antagonism	Amensalism	Amensalism	Antagonism	Amensalism	Antagonism	Amensalism	Amensalism	Amensalism	Amensalism	Amensalism	Amensalism	Amensalism	Commensalism	Antagonism	Amensalism	Competition	Amensalism	Amensalism	Amensalism	Amensalism	Amensalism	Amensalism	Antagonism	Competition	Antagonism	Amensalism	Amensalism	Amensalism	Antagonism	Amensalism
Escherichia_albertii_KF1	Antagonism	Amensalism	Amensalism	Antagonism	Amensalism	Competition	Amensalism	Amensalism	Antagonism	Amensalism	Antagonism	Amensalism	Amensalism	Amensalism	Amensalism	Antagonism	Antagonism	Antagonism	Antagonism	Antagonism	Antagonism	Antagonism	Antagonism	Amensalism	Antagonism	Antagonism	Amensalism	Amensalism	Amensalism	Amensalism	Amensalism	Amensalism	Amensalism	Amensalism	Antagonism	Amensalism	Amensalism	Antagonism	Antagonism	Competition	Amensalism	Antagonism	Antagonism	Amensalism	Amensalism	Antagonism	Antagonism	Antagonism	Antagonism
Escherichia_albertii_TW07627	Antagonism	Amensalism	Amensalism	Antagonism	Amensalism	Amensalism	Amensalism	Amensalism	Antagonism	Amensalism	Antagonism	Amensalism	Amensalism	Amensalism	Amensalism	Antagonism	Antagonism	Antagonism	Antagonism	Antagonism	Antagonism	Antagonism	Antagonism	Amensalism	Antagonism	Antagonism	Amensalism	Amensalism	Amensalism	Amensalism	Amensalism	Amensalism	Amensalism	Amensalism	Antagonism	Amensalism	Amensalism	Antagonism	Antagonism	Competition	Amensalism	Antagonism	Antagonism	Amensalism	Amensalism	Antagonism	Antagonism	Antagonism	Antagonism
Escherichia_coli_O157_H7_str_Sakai	Antagonism	Antagonism	Antagonism	Amensalism	Amensalism	Amensalism	Antagonism	Antagonism	Antagonism	Antagonism	Antagonism	Antagonism	Antagonism	Antagonism	Amensalism	Antagonism	Antagonism	Antagonism	Antagonism	Antagonism	Antagonism	Antagonism	Antagonism	Amensalism	Competition	Antagonism	Amensalism	Antagonism	Amensalism	Amensalism	Antagonism	Antagonism	Amensalism	Antagonism	Amensalism	Amensalism	Amensalism	Amensalism	Amensalism	Amensalism	Amensalism	Commensalism	Amensalism	Amensalism	Amensalism	Antagonism	Amensalism	Amensalism	Antagonism
Escherichia_coli_SE11	Antagonism	Amensalism	Amensalism	Amensalism	Amensalism	Amensalism	Amensalism	Amensalism	Antagonism	Amensalism	Antagonism	Amensalism	Amensalism	Amensalism	Amensalism	Antagonism	Antagonism	Antagonism	Antagonism	Antagonism	Antagonism	Antagonism	Antagonism	Amensalism	Antagonism	Antagonism	Amensalism	Amensalism	Amensalism	Amensalism	Amensalism	Amensalism	Amensalism	Amensalism	Antagonism	Amensalism	Amensalism	Antagonism	Antagonism	Competition	Amensalism	Antagonism	Amensalism	Amensalism	Amensalism	Antagonism	Antagonism	Antagonism	Antagonism
Escherichia_coli_str_K_12_substr_MG1655	Antagonism	Amensalism	Amensalism	Antagonism	Amensalism	Amensalism	Amensalism	Amensalism	Antagonism	Amensalism	Antagonism	Amensalism	Amensalism	Amensalism	Amensalism	Antagonism	Antagonism	Antagonism	Antagonism	Antagonism	Antagonism	Antagonism	Antagonism	Amensalism	Antagonism	Antagonism	Amensalism	Amensalism	Amensalism	Amensalism	Amensalism	Amensalism	Amensalism	Amensalism	Antagonism	Amensalism	Amensalism	Antagonism	Antagonism	Competition	Amensalism	Antagonism	Antagonism	Amensalism	Amensalism	Antagonism	Antagonism	Antagonism	Antagonism
Escherichia_coli_UTI89_UPEC	Antagonism	Amensalism	Amensalism	Antagonism	Amensalism	Antagonism	Amensalism	Amensalism	Antagonism	Amensalism	Antagonism	Amensalism	Amensalism	Amensalism	Amensalism	Antagonism	Antagonism	Antagonism	Antagonism	Antagonism	Antagonism	Antagonism	Antagonism	Amensalism	Antagonism	Antagonism	Amensalism	Amensalism	Amensalism	Amensalism	Amensalism	Amensalism	Amensalism	Amensalism	Antagonism	Amensalism	Amensalism	Antagonism	Antagonism	Competition	Amensalism	Antagonism	Antagonism	Amensalism	Amensalism	Antagonism	Antagonism	Antagonism	Antagonism
Escherichia_fergusonii_ATCC_35469	Antagonism	Amensalism	Amensalism	Antagonism	Antagonism	Antagonism	Amensalism	Amensalism	Antagonism	Amensalism	Antagonism	Amensalism	Amensalism	Amensalism	Amensalism	Amensalism	Amensalism	Antagonism	Antagonism	Amensalism	Antagonism	Amensalism	Amensalism	Amensalism	Antagonism	Amensalism	Amensalism	Amensalism	Amensalism	Amensalism	Amensalism	Amensalism	Amensalism	Amensalism	Antagonism	Amensalism	Amensalism	Antagonism	Antagonism	Competition	Antagonism	Antagonism	Amensalism	Amensalism	Amensalism	Amensalism	Antagonism	Antagonism	Amensalism
Escherichia_hermannii_NBRC_105704	Antagonism	Amensalism	Amensalism	Competition	Amensalism	Antagonism	Amensalism	Amensalism	Antagonism	Amensalism	Antagonism	Amensalism	Amensalism	Amensalism	Amensalism	Antagonism	Antagonism	Antagonism	Antagonism	Antagonism	Antagonism	Antagonism	Antagonism	Amensalism	Antagonism	Antagonism	Amensalism	Amensalism	Amensalism	Amensalism	Amensalism	Amensalism	Amensalism	Amensalism	Antagonism	Amensalism	Amensalism	Antagonism	Antagonism	Competition	Antagonism	Antagonism	Amensalism	Amensalism	Amensalism	Antagonism	Antagonism	Antagonism	Antagonism
Escherichia_sp_1_1_43	Antagonism	Antagonism	Antagonism	Amensalism	Amensalism	Amensalism	Mutualism	Mutualism	Mutualism	Mutualism	Antagonism	Antagonism	Mutualism	Mutualism	Antagonism	Antagonism	Antagonism	Amensalism	Antagonism	Antagonism	Amensalism	Amensalism	Competition	Antagonism	Antagonism	Amensalism	Competition	Antagonism	Amensalism	Amensalism	Antagonism	Mutualism	Antagonism	Neutralism	Amensalism	Antagonism	Antagonism	Amensalism	Amensalism	Antagonism	Antagonism	Antagonism	Amensalism	Amensalism	Amensalism	Competition	Antagonism	Antagonism	Amensalism
Escherichia_sp_3_2_53FAA	Antagonism	Antagonism	Antagonism	Amensalism	Amensalism	Amensalism	Antagonism	Antagonism	Antagonism	Antagonism	Antagonism	Antagonism	Antagonism	Antagonism	Amensalism	Antagonism	Antagonism	Antagonism	Antagonism	Antagonism	Antagonism	Antagonism	Antagonism	Amensalism	Competition	Antagonism	Amensalism	Antagonism	Amensalism	Amensalism	Antagonism	Antagonism	Amensalism	Antagonism	Amensalism	Amensalism	Amensalism	Amensalism	Amensalism	Amensalism	Amensalism	Commensalism	Amensalism	Amensalism	Amensalism	Antagonism	Amensalism	Amensalism	Antagonism
Escherichia_sp_4_1_40B	Antagonism	Amensalism	Amensalism	Antagonism	Amensalism	Amensalism	Amensalism	Amensalism	Antagonism	Amensalism	Antagonism	Amensalism	Amensalism	Amensalism	Amensalism	Antagonism	Antagonism	Antagonism	Antagonism	Antagonism	Antagonism	Antagonism	Antagonism	Amensalism	Antagonism	Antagonism	Amensalism	Amensalism	Amensalism	Amensalism	Amensalism	Amensalism	Amensalism	Amensalism	Antagonism	Amensalism	Amensalism	Antagonism	Antagonism	Competition	Antagonism	Antagonism	Amensalism	Amensalism	Amensalism	Antagonism	Antagonism	Antagonism	Antagonism
Eubacterium_biforme_DSM_3989	Competition	Amensalism	Amensalism	Antagonism	Antagonism	Antagonism	Mutualism	Mutualism	Mutualism	Mutualism	Commensalism	Mutualism	Mutualism	Mutualism	Amensalism	Antagonism	Competition	Amensalism	Antagonism	Competition	Antagonism	Competition	Antagonism	Antagonism	Antagonism	Amensalism	Amensalism	Amensalism	Amensalism	Amensalism	Amensalism	Commensalism	Amensalism	Amensalism	Amensalism	Amensalism	Amensalism	Amensalism	Competition	Competition	Amensalism	Antagonism	Amensalism	Amensalism	Amensalism	Competition	Antagonism	Antagonism	Amensalism
Eubacterium_brachy_ATCC_33089	Competition	Amensalism	Amensalism	Amensalism	Amensalism	Amensalism	Antagonism	Antagonism	Antagonism	Antagonism	Antagonism	Antagonism	Antagonism	Antagonism	Antagonism	Amensalism	Amensalism	Amensalism	Amensalism	Amensalism	Amensalism	Amensalism	Amensalism	Amensalism	Amensalism	Amensalism	Amensalism	Amensalism	Amensalism	Amensalism	Amensalism	Antagonism	Antagonism	Amensalism	Amensalism	Amensalism	Amensalism	Amensalism	Amensalism	Amensalism	Competition	Amensalism	Competition	Amensalism	Amensalism	Amensalism	Amensalism	Competition	Amensalism
Eubacterium_cellulosolvens_6	Amensalism	Amensalism	Amensalism	Amensalism	Amensalism	Amensalism	Antagonism	Antagonism	Antagonism	Antagonism	Antagonism	Amensalism	Antagonism	Antagonism	Amensalism	Amensalism	Amensalism	Amensalism	Amensalism	Amensalism	Amensalism	Amensalism	Amensalism	Commensalism	Antagonism	Amensalism	Amensalism	Amensalism	Amensalism	Amensalism	Amensalism	Antagonism	Amensalism	Amensalism	Amensalism	Amensalism	Amensalism	Amensalism	Amensalism	Amensalism	Amensalism	Mutualism	Amensalism	Amensalism	Amensalism	Amensalism	Amensalism	Commensalism	Amensalism
Eubacterium_cylindroides_T2_87	Amensalism	Amensalism	Amensalism	Antagonism	Antagonism	Antagonism	Neutralism	Neutralism	Antagonism	Neutralism	Antagonism	Neutralism	Neutralism	Neutralism	Antagonism	Amensalism	Amensalism	Amensalism	Amensalism	Amensalism	Amensalism	Amensalism	Amensalism	Amensalism	Amensalism	Amensalism	Amensalism	Amensalism	Amensalism	Amensalism	Amensalism	Antagonism	Antagonism	Amensalism	Amensalism	Amensalism	Amensalism	Amensalism	Amensalism	Amensalism	Amensalism	Amensalism	Amensalism	Antagonism	Amensalism	Amensalism	Amensalism	Antagonism	Competition
Eubacterium_desmolans_ATCC_43058	Antagonism	Commensalism	Commensalism	Commensalism	Commensalism	Commensalism	Amensalism	Amensalism	Commensalism	Amensalism	Commensalism	Amensalism	Amensalism	Amensalism	Antagonism	Commensalism	Amensalism	Amensalism	Mutualism	Amensalism	Amensalism	Amensalism	Amensalism	Commensalism	Amensalism	Amensalism	Antagonism	Commensalism	Antagonism	Antagonism	Commensalism	Antagonism	Commensalism	Commensalism	Commensalism	Antagonism	Antagonism	Commensalism	Commensalism	Commensalism	Antagonism	Amensalism	Amensalism	Commensalism	Commensalism	Amensalism	Antagonism	Antagonism	Neutralism
Eubacterium_dolichum_DSM_3991	Amensalism	Amensalism	Amensalism	Competition	Competition	Competition	Mutualism	Mutualism	Mutualism	Mutualism	Commensalism	Mutualism	Antagonism	Mutualism	Amensalism	Antagonism	Competition	Amensalism	Antagonism	Competition	Antagonism	Competition	Antagonism	Antagonism	Antagonism	Antagonism	Amensalism	Amensalism	Amensalism	Amensalism	Amensalism	Commensalism	Amensalism	Amensalism	Competition	Amensalism	Amensalism	Competition	Amensalism	Competition	Amensalism	Antagonism	Amensalism	Antagonism	Amensalism	Competition	Antagonism	Antagonism	Amensalism
Eubacterium_eligens_ATCC_27750	Amensalism	Amensalism	Amensalism	Antagonism	Antagonism	Antagonism	Antagonism	Antagonism	Antagonism	Antagonism	Antagonism	Competition	Antagonism	Antagonism	Competition	Competition	Competition	Competition	Amensalism	Competition	Antagonism	Competition	Competition	Amensalism	Amensalism	Amensalism	Amensalism	Amensalism	Amensalism	Amensalism	Amensalism	Antagonism	Competition	Amensalism	Amensalism	Amensalism	Amensalism	Amensalism	Amensalism	Amensalism	Amensalism	Antagonism	Competition	Antagonism	Amensalism	Competition	Amensalism	Antagonism	Amensalism
Eubacterium_hallii_DSM_3353	Amensalism	Amensalism	Amensalism	Antagonism	Antagonism	Antagonism	Antagonism	Antagonism	Antagonism	Antagonism	Antagonism	Competition	Antagonism	Antagonism	Competition	Competition	Competition	Antagonism	Amensalism	Competition	Antagonism	Competition	Competition	Amensalism	Amensalism	Amensalism	Amensalism	Amensalism	Amensalism	Amensalism	Amensalism	Antagonism	Competition	Amensalism	Amensalism	Amensalism	Amensalism	Amensalism	Amensalism	Amensalism	Amensalism	Antagonism	Competition	Antagonism	Amensalism	Competition	Amensalism	Antagonism	Competition
Eubacterium_hallii_L2_7	Amensalism	Amensalism	Amensalism	Antagonism	Antagonism	Antagonism	Antagonism	Antagonism	Antagonism	Antagonism	Antagonism	Competition	Antagonism	Antagonism	Competition	Competition	Competition	Antagonism	Amensalism	Competition	Antagonism	Competition	Competition	Amensalism	Amensalism	Amensalism	Amensalism	Amensalism	Amensalism	Amensalism	Amensalism	Antagonism	Competition	Amensalism	Amensalism	Amensalism	Amensalism	Amensalism	Amensalism	Amensalism	Amensalism	Antagonism	Competition	Antagonism	Amensalism	Competition	Amensalism	Antagonism	Competition
Eubacterium_limosum_KIST612	Amensalism	Amensalism	Amensalism	Antagonism	Antagonism	Antagonism	Antagonism	Antagonism	Antagonism	Antagonism	Antagonism	Antagonism	Antagonism	Antagonism	Competition	Amensalism	Amensalism	Competition	Competition	Amensalism	Competition	Amensalism	Competition	Competition	Amensalism	Amensalism	Amensalism	Amensalism	Amensalism	Amensalism	Amensalism	Antagonism	Competition	Amensalism	Amensalism	Amensalism	Amensalism	Amensalism	Amensalism	Amensalism	Amensalism	Antagonism	Antagonism	Antagonism	Amensalism	Amensalism	Amensalism	Antagonism	Amensalism
Eubacterium_ramulus_ATCC_29099	Amensalism	Amensalism	Amensalism	Antagonism	Antagonism	Antagonism	Antagonism	Antagonism	Antagonism	Antagonism	Antagonism	Competition	Antagonism	Antagonism	Competition	Amensalism	Amensalism	Amensalism	Amensalism	Amensalism	Amensalism	Amensalism	Amensalism	Amensalism	Amensalism	Amensalism	Amensalism	Amensalism	Amensalism	Amensalism	Amensalism	Antagonism	Competition	Amensalism	Amensalism	Amensalism	Amensalism	Amensalism	Amensalism	Amensalism	Amensalism	Antagonism	Competition	Antagonism	Amensalism	Amensalism	Amensalism	Antagonism	Amensalism
Eubacterium_rectale_ATCC_33656	Amensalism	Amensalism	Amensalism	Amensalism	Amensalism	Amensalism	Antagonism	Antagonism	Antagonism	Antagonism	Antagonism	Amensalism	Antagonism	Antagonism	Amensalism	Amensalism	Amensalism	Amensalism	Antagonism	Amensalism	Amensalism	Amensalism	Amensalism	Commensalism	Antagonism	Amensalism	Amensalism	Amensalism	Amensalism	Amensalism	Amensalism	Antagonism	Amensalism	Amensalism	Amensalism	Amensalism	Amensalism	Amensalism	Amensalism	Amensalism	Amensalism	Mutualism	Antagonism	Amensalism	Amensalism	Amensalism	Amensalism	Commensalism	Amensalism
Eubacterium_rectale_M104_1	Amensalism	Amensalism	Amensalism	Amensalism	Amensalism	Amensalism	Antagonism	Antagonism	Antagonism	Antagonism	Antagonism	Amensalism	Antagonism	Antagonism	Amensalism	Amensalism	Amensalism	Amensalism	Antagonism	Amensalism	Amensalism	Amensalism	Amensalism	Commensalism	Antagonism	Amensalism	Amensalism	Amensalism	Amensalism	Amensalism	Amensalism	Antagonism	Amensalism	Amensalism	Amensalism	Amensalism	Amensalism	Amensalism	Amensalism	Amensalism	Amensalism	Mutualism	Antagonism	Amensalism	Amensalism	Amensalism	Amensalism	Commensalism	Amensalism
Eubacterium_saphenum_ATCC_49989	Competition	Amensalism	Amensalism	Antagonism	Antagonism	Antagonism	Antagonism	Antagonism	Antagonism	Antagonism	Antagonism	Antagonism	Antagonism	Antagonism	Competition	Amensalism	Amensalism	Amensalism	Amensalism	Amensalism	Amensalism	Amensalism	Amensalism	Amensalism	Antagonism	Competition	Amensalism	Amensalism	Amensalism	Amensalism	Amensalism	Antagonism	Competition	Amensalism	Amensalism	Amensalism	Amensalism	Amensalism	Amensalism	Amensalism	Competition	Antagonism	Competition	Antagonism	Amensalism	Amensalism	Amensalism	Competition	Amensalism
Eubacterium_siraeum_70_3	Antagonism	Amensalism	Amensalism	Antagonism	Competition	Competition	Mutualism	Mutualism	Antagonism	Antagonism	Competition	Amensalism	Mutualism	Antagonism	Amensalism	Amensalism	Amensalism	Amensalism	Amensalism	Amensalism	Amensalism	Amensalism	Competition	Amensalism	Amensalism	Amensalism	Amensalism	Amensalism	Amensalism	Amensalism	Amensalism	Mutualism	Amensalism	Amensalism	Amensalism	Amensalism	Amensalism	Competition	Competition	Competition	Amensalism	Amensalism	Amensalism	Competition	Competition	Competition	Amensalism	Antagonism	Amensalism
Eubacterium_siraeum_DSM_15702	Amensalism	Amensalism	Amensalism	Competition	Competition	Competition	Antagonism	Antagonism	Antagonism	Antagonism	Antagonism	Antagonism	Antagonism	Antagonism	Competition	Competition	Competition	Amensalism	Amensalism	Amensalism	Antagonism	Competition	Amensalism	Amensalism	Amensalism	Amensalism	Amensalism	Amensalism	Amensalism	Amensalism	Amensalism	Antagonism	Competition	Amensalism	Amensalism	Amensalism	Amensalism	Amensalism	Amensalism	Amensalism	Amensalism	Amensalism	Antagonism	Competition	Amensalism	Amensalism	Competition	Antagonism	Amensalism
Eubacterium_sulci_ATCC_35585	Competition	Amensalism	Amensalism	Competition	Competition	Competition	Amensalism	Amensalism	Antagonism	Amensalism	Antagonism	Amensalism	Amensalism	Amensalism	Competition	Amensalism	Amensalism	Amensalism	Competition	Amensalism	Amensalism	Amensalism	Competition	Competition	Amensalism	Competition	Amensalism	Amensalism	Amensalism	Amensalism	Amensalism	Antagonism	Uncertain	Amensalism	Amensalism	Amensalism	Amensalism	Amensalism	Amensalism	Amensalism	Competition	Amensalism	Competition	Competition	Amensalism	Amensalism	Competition	Competition	Amensalism
Eubacterium_ventriosum_ATCC_27560	Competition	Amensalism	Amensalism	Antagonism	Antagonism	Antagonism	Antagonism	Antagonism	Antagonism	Antagonism	Antagonism	Competition	Antagonism	Antagonism	Competition	Amensalism	Amensalism	Amensalism	Amensalism	Amensalism	Amensalism	Amensalism	Amensalism	Amensalism	Amensalism	Competition	Amensalism	Amensalism	Amensalism	Amensalism	Amensalism	Antagonism	Competition	Amensalism	Amensalism	Amensalism	Amensalism	Amensalism	Amensalism	Amensalism	Amensalism	Antagonism	Competition	Antagonism	Amensalism	Amensalism	Amensalism	Antagonism	Amensalism
Exiguobacterium_aurantiacum_DSM_6208	Competition	Antagonism	Antagonism	Antagonism	Antagonism	Antagonism	Mutualism	Mutualism	Mutualism	Mutualism	Antagonism	Antagonism	Mutualism	Mutualism	Antagonism	Antagonism	Antagonism	Antagonism	Amensalism	Antagonism	Amensalism	Antagonism	Antagonism	Amensalism	Amensalism	Amensalism	Antagonism	Antagonism	Antagonism	Antagonism	Antagonism	Mutualism	Antagonism	Neutralism	Amensalism	Neutralism	Antagonism	Antagonism	Antagonism	Antagonism	Amensalism	Amensalism	Amensalism	Antagonism	Antagonism	Antagonism	Antagonism	Amensalism	Antagonism
Faecalibacterium_cf_prausnitzii_KLE1255	Amensalism	Amensalism	Amensalism	Antagonism	Antagonism	Antagonism	Antagonism	Antagonism	Antagonism	Antagonism	Antagonism	Antagonism	Antagonism	Antagonism	Competition	Competition	Amensalism	Amensalism	Amensalism	Amensalism	Antagonism	Amensalism	Amensalism	Amensalism	Amensalism	Amensalism	Amensalism	Amensalism	Amensalism	Amensalism	Amensalism	Antagonism	Competition	Amensalism	Amensalism	Amensalism	Amensalism	Amensalism	Amensalism	Amensalism	Amensalism	Amensalism	Amensalism	Antagonism	Amensalism	Amensalism	Antagonism	Amensalism	Competition
Faecalibacterium_prausnitzii_A2_165	Amensalism	Amensalism	Amensalism	Antagonism	Antagonism	Antagonism	Antagonism	Antagonism	Antagonism	Antagonism	Antagonism	Antagonism	Antagonism	Antagonism	Competition	Amensalism	Amensalism	Amensalism	Amensalism	Amensalism	Antagonism	Amensalism	Amensalism	Amensalism	Amensalism	Amensalism	Amensalism	Amensalism	Amensalism	Amensalism	Amensalism	Antagonism	Competition	Amensalism	Amensalism	Amensalism	Amensalism	Amensalism	Amensalism	Amensalism	Amensalism	Amensalism	Amensalism	Antagonism	Amensalism	Amensalism	Antagonism	Amensalism	Competition
Faecalibacterium_prausnitzii_L2_6	Amensalism	Amensalism	Amensalism	Competition	Competition	Competition	Mutualism	Mutualism	Mutualism	Mutualism	Commensalism	Mutualism	Mutualism	Mutualism	Amensalism	Antagonism	Antagonism	Antagonism	Amensalism	Antagonism	Amensalism	Amensalism	Antagonism	Amensalism	Amensalism	Amensalism	Amensalism	Amensalism	Amensalism	Amensalism	Amensalism	Commensalism	Amensalism	Amensalism	Competition	Amensalism	Amensalism	Competition	Amensalism	Competition	Amensalism	Amensalism	Competition	Antagonism	Amensalism	Amensalism	Antagonism	Antagonism	Amensalism
Faecalibacterium_prausnitzii_M21_2	Amensalism	Amensalism	Amensalism	Amensalism	Competition	Competition	Mutualism	Mutualism	Mutualism	Mutualism	Commensalism	Mutualism	Mutualism	Mutualism	Amensalism	Antagonism	Antagonism	Antagonism	Amensalism	Antagonism	Amensalism	Amensalism	Antagonism	Amensalism	Amensalism	Amensalism	Amensalism	Amensalism	Amensalism	Amensalism	Amensalism	Commensalism	Amensalism	Amensalism	Competition	Amensalism	Amensalism	Competition	Amensalism	Amensalism	Amensalism	Amensalism	Competition	Antagonism	Amensalism	Amensalism	Antagonism	Antagonism	Amensalism
Faecalibacterium_prausnitzii_SL3_3	Amensalism	Amensalism	Amensalism	Antagonism	Antagonism	Antagonism	Antagonism	Antagonism	Antagonism	Antagonism	Antagonism	Amensalism	Antagonism	Antagonism	Competition	Competition	Amensalism	Amensalism	Amensalism	Amensalism	Antagonism	Amensalism	Amensalism	Amensalism	Antagonism	Amensalism	Amensalism	Amensalism	Amensalism	Amensalism	Amensalism	Antagonism	Competition	Amensalism	Amensalism	Amensalism	Amensalism	Amensalism	Amensalism	Amensalism	Antagonism	Antagonism	Antagonism	Antagonism	Amensalism	Amensalism	Competition	Antagonism	Competition
Filifactor_alocis_ATCC_35896	Amensalism	Amensalism	Amensalism	Amensalism	Amensalism	Amensalism	Antagonism	Antagonism	Antagonism	Antagonism	Amensalism	Antagonism	Antagonism	Antagonism	Amensalism	Antagonism	Amensalism	Amensalism	Antagonism	Amensalism	Amensalism	Antagonism	Amensalism	Antagonism	Antagonism	Amensalism	Amensalism	Amensalism	Amensalism	Amensalism	Amensalism	Commensalism	Amensalism	Amensalism	Antagonism	Amensalism	Amensalism	Amensalism	Competition	Amensalism	Antagonism	Amensalism	Amensalism	Competition	Amensalism	Amensalism	Competition	Competition	Amensalism
Finegoldia_magna_ATCC_29328	Competition	Amensalism	Amensalism	Antagonism	Antagonism	Antagonism	Competition	Competition	Mutualism	Competition	Mutualism	Competition	Competition	Competition	Amensalism	Antagonism	Amensalism	Amensalism	Antagonism	Amensalism	Amensalism	Amensalism	Antagonism	Commensalism	Amensalism	Amensalism	Amensalism	Amensalism	Amensalism	Amensalism	Amensalism	Commensalism	Amensalism	Amensalism	Amensalism	Amensalism	Amensalism	Amensalism	Amensalism	Competition	Antagonism	Antagonism	Amensalism	Antagonism	Amensalism	Amensalism	Antagonism	Antagonism	Amensalism
Flavonifractor_plautii_ATCC_29863	Amensalism	Amensalism	Amensalism	Antagonism	Antagonism	Antagonism	Antagonism	Antagonism	Antagonism	Antagonism	Antagonism	Antagonism	Antagonism	Antagonism	Competition	Antagonism	Antagonism	Antagonism	Amensalism	Antagonism	Amensalism	Antagonism	Antagonism	Amensalism	Amensalism	Amensalism	Amensalism	Amensalism	Amensalism	Amensalism	Amensalism	Antagonism	Competition	Amensalism	Amensalism	Amensalism	Amensalism	Amensalism	Amensalism	Amensalism	Amensalism	Amensalism	Amensalism	Antagonism	Amensalism	Antagonism	Competition	Amensalism	Antagonism
Fusobacterium_gonidiaformans_3_1_5R	Competition	Amensalism	Amensalism	Antagonism	Antagonism	Antagonism	Mutualism	Mutualism	Mutualism	Mutualism	Commensalism	Mutualism	Mutualism	Mutualism	Amensalism	Antagonism	Competition	Antagonism	Antagonism	Competition	Antagonism	Competition	Antagonism	Antagonism	Antagonism	Antagonism	Amensalism	Amensalism	Amensalism	Amensalism	Amensalism	Commensalism	Amensalism	Amensalism	Amensalism	Amensalism	Amensalism	Amensalism	Amensalism	Amensalism	Amensalism	Amensalism	Amensalism	Amensalism	Antagonism	Competition	Antagonism	Antagonism	Amensalism
Fusobacterium_gonidiaformans_ATCC_25563	Competition	Amensalism	Amensalism	Antagonism	Antagonism	Antagonism	Mutualism	Mutualism	Mutualism	Mutualism	Commensalism	Mutualism	Mutualism	Mutualism	Amensalism	Antagonism	Competition	Antagonism	Antagonism	Competition	Antagonism	Competition	Antagonism	Antagonism	Antagonism	Antagonism	Amensalism	Amensalism	Amensalism	Amensalism	Amensalism	Commensalism	Amensalism	Amensalism	Amensalism	Amensalism	Amensalism	Amensalism	Amensalism	Amensalism	Amensalism	Amensalism	Amensalism	Amensalism	Antagonism	Competition	Antagonism	Antagonism	Amensalism
Fusobacterium_mortiferum_ATCC_9817	Amensalism	Amensalism	Amensalism	Amensalism	Amensalism	Amensalism	Antagonism	Antagonism	Antagonism	Antagonism	Amensalism	Antagonism	Antagonism	Antagonism	Amensalism	Antagonism	Amensalism	Amensalism	Antagonism	Amensalism	Amensalism	Antagonism	Amensalism	Antagonism	Amensalism	Amensalism	Amensalism	Amensalism	Amensalism	Amensalism	Amensalism	Commensalism	Amensalism	Antagonism	Antagonism	Amensalism	Amensalism	Amensalism	Amensalism	Amensalism	Competition	Amensalism	Amensalism	Competition	Amensalism	Amensalism	Amensalism	Amensalism	Amensalism
Fusobacterium_necrophorum_D12	Competition	Amensalism	Amensalism	Antagonism	Antagonism	Antagonism	Mutualism	Mutualism	Mutualism	Mutualism	Commensalism	Mutualism	Mutualism	Mutualism	Amensalism	Antagonism	Competition	Antagonism	Antagonism	Competition	Antagonism	Competition	Antagonism	Antagonism	Antagonism	Antagonism	Amensalism	Amensalism	Amensalism	Amensalism	Amensalism	Commensalism	Amensalism	Amensalism	Amensalism	Amensalism	Amensalism	Amensalism	Competition	Amensalism	Amensalism	Competition	Amensalism	Competition	Amensalism	Competition	Amensalism	Antagonism	Amensalism
Fusobacterium_nucleatum_subsp_animalis_3_1_33	Competition	Amensalism	Amensalism	Antagonism	Antagonism	Antagonism	Antagonism	Antagonism	Mutualism	Antagonism	Antagonism	Antagonism	Antagonism	Antagonism	Amensalism	Antagonism	Competition	Antagonism	Antagonism	Competition	Antagonism	Competition	Antagonism	Antagonism	Antagonism	Antagonism	Amensalism	Amensalism	Amensalism	Amensalism	Amensalism	Commensalism	Amensalism	Amensalism	Amensalism	Amensalism	Amensalism	Amensalism	Amensalism	Amensalism	Competition	Amensalism	Amensalism	Antagonism	Antagonism	Competition	Antagonism	Antagonism	Amensalism
Fusobacterium_nucleatum_subsp_animalis_7_1	Competition	Amensalism	Amensalism	Antagonism	Antagonism	Antagonism	Antagonism	Antagonism	Antagonism	Antagonism	Antagonism	Antagonism	Antagonism	Mutualism	Amensalism	Antagonism	Competition	Antagonism	Antagonism	Competition	Antagonism	Competition	Antagonism	Antagonism	Antagonism	Antagonism	Amensalism	Amensalism	Amensalism	Amensalism	Amensalism	Commensalism	Amensalism	Amensalism	Amensalism	Amensalism	Amensalism	Amensalism	Amensalism	Amensalism	Competition	Amensalism	Amensalism	Amensalism	Antagonism	Competition	Antagonism	Antagonism	Amensalism
Fusobacterium_nucleatum_subsp_animalis_D11	Competition	Amensalism	Amensalism	Antagonism	Antagonism	Antagonism	Mutualism	Mutualism	Mutualism	Mutualism	Commensalism	Mutualism	Mutualism	Mutualism	Amensalism	Antagonism	Competition	Antagonism	Antagonism	Competition	Antagonism	Competition	Antagonism	Antagonism	Antagonism	Antagonism	Amensalism	Amensalism	Amensalism	Amensalism	Amensalism	Commensalism	Amensalism	Amensalism	Amensalism	Amensalism	Amensalism	Amensalism	Competition	Amensalism	Competition	Amensalism	Amensalism	Antagonism	Antagonism	Competition	Antagonism	Competition	Amensalism
Fusobacterium_nucleatum_subsp_nucleatum_ATCC_25586	Competition	Amensalism	Amensalism	Antagonism	Antagonism	Antagonism	Mutualism	Mutualism	Mutualism	Mutualism	Commensalism	Mutualism	Mutualism	Mutualism	Amensalism	Antagonism	Competition	Antagonism	Antagonism	Competition	Antagonism	Competition	Antagonism	Antagonism	Antagonism	Antagonism	Amensalism	Amensalism	Amensalism	Amensalism	Amensalism	Commensalism	Amensalism	Amensalism	Amensalism	Amensalism	Amensalism	Amensalism	Competition	Amensalism	Competition	Competition	Amensalism	Competition	Competition	Competition	Antagonism	Competition	Amensalism
Fusobacterium_nucleatum_subsp_vincentii_3_1_27	Competition	Amensalism	Amensalism	Antagonism	Antagonism	Antagonism	Antagonism	Antagonism	Antagonism	Antagonism	Antagonism	Antagonism	Antagonism	Antagonism	Amensalism	Antagonism	Competition	Antagonism	Antagonism	Competition	Antagonism	Competition	Antagonism	Antagonism	Antagonism	Antagonism	Amensalism	Amensalism	Amensalism	Amensalism	Amensalism	Commensalism	Amensalism	Amensalism	Amensalism	Amensalism	Amensalism	Amensalism	Amensalism	Amensalism	Competition	Amensalism	Amensalism	Amensalism	Amensalism	Competition	Antagonism	Antagonism	Amensalism
Fusobacterium_nucleatum_subsp_vincentii_3_1_36A2	Competition	Amensalism	Amensalism	Antagonism	Antagonism	Antagonism	Antagonism	Antagonism	Antagonism	Antagonism	Antagonism	Antagonism	Antagonism	Antagonism	Amensalism	Antagonism	Competition	Antagonism	Antagonism	Competition	Antagonism	Competition	Antagonism	Antagonism	Antagonism	Antagonism	Amensalism	Amensalism	Amensalism	Amensalism	Amensalism	Commensalism	Amensalism	Amensalism	Amensalism	Amensalism	Amensalism	Amensalism	Amensalism	Amensalism	Amensalism	Amensalism	Amensalism	Amensalism	Antagonism	Competition	Antagonism	Competition	Amensalism
Fusobacterium_nucleatum_subsp_vincentii_4_1_13	Competition	Amensalism	Amensalism	Antagonism	Antagonism	Antagonism	Commensalism	Mutualism	Antagonism	Antagonism	Antagonism	Antagonism	Antagonism	Antagonism	Amensalism	Antagonism	Competition	Antagonism	Antagonism	Competition	Antagonism	Competition	Antagonism	Antagonism	Antagonism	Antagonism	Amensalism	Amensalism	Amensalism	Amensalism	Amensalism	Commensalism	Amensalism	Amensalism	Amensalism	Amensalism	Amensalism	Amensalism	Competition	Amensalism	Competition	Competition	Amensalism	Amensalism	Antagonism	Competition	Amensalism	Antagonism	Amensalism
Fusobacterium_periodonticum_1_1_41FAA	Amensalism	Amensalism	Amensalism	Amensalism	Amensalism	Amensalism	Commensalism	Commensalism	Competition	Commensalism	Competition	Commensalism	Commensalism	Commensalism	Amensalism	Antagonism	Amensalism	Amensalism	Antagonism	Amensalism	Amensalism	Competition	Amensalism	Antagonism	Amensalism	Amensalism	Amensalism	Amensalism	Amensalism	Amensalism	Amensalism	Commensalism	Amensalism	Competition	Competition	Amensalism	Amensalism	Competition	Competition	Competition	Antagonism	Antagonism	Amensalism	Competition	Competition	Amensalism	Amensalism	Antagonism	Amensalism
Fusobacterium_periodonticum_2_1_31	Amensalism	Amensalism	Amensalism	Amensalism	Amensalism	Amensalism	Mutualism	Commensalism	Commensalism	Mutualism	Antagonism	Mutualism	Commensalism	Mutualism	Amensalism	Antagonism	Antagonism	Antagonism	Amensalism	Antagonism	Amensalism	Antagonism	Antagonism	Amensalism	Antagonism	Amensalism	Amensalism	Amensalism	Amensalism	Amensalism	Amensalism	Mutualism	Amensalism	Amensalism	Competition	Amensalism	Amensalism	Competition	Competition	Competition	Amensalism	Antagonism	Amensalism	Amensalism	Competition	Amensalism	Competition	Antagonism	Amensalism
Fusobacterium_russii_ATCC_25533	Competition	Amensalism	Amensalism	Antagonism	Antagonism	Antagonism	Mutualism	Mutualism	Antagonism	Antagonism	Antagonism	Antagonism	Mutualism	Mutualism	Amensalism	Antagonism	Competition	Antagonism	Antagonism	Competition	Antagonism	Competition	Antagonism	Antagonism	Antagonism	Antagonism	Amensalism	Amensalism	Amensalism	Amensalism	Amensalism	Commensalism	Amensalism	Amensalism	Amensalism	Amensalism	Amensalism	Amensalism	Competition	Competition	Competition	Antagonism	Amensalism	Competition	Competition	Competition	Competition	Amensalism	Amensalism
Fusobacterium_sp_4_8	Competition	Amensalism	Amensalism	Antagonism	Antagonism	Antagonism	Antagonism	Commensalism	Antagonism	Antagonism	Antagonism	Antagonism	Antagonism	Antagonism	Amensalism	Antagonism	Competition	Antagonism	Antagonism	Competition	Antagonism	Competition	Antagonism	Antagonism	Antagonism	Antagonism	Amensalism	Amensalism	Amensalism	Amensalism	Amensalism	Commensalism	Amensalism	Amensalism	Amensalism	Amensalism	Amensalism	Amensalism	Amensalism	Amensalism	Competition	Amensalism	Amensalism	Antagonism	Antagonism	Competition	Antagonism	Antagonism	Amensalism
Fusobacterium_ulcerans_ATCC_49185	Amensalism	Amensalism	Amensalism	Amensalism	Amensalism	Amensalism	Antagonism	Antagonism	Antagonism	Antagonism	Amensalism	Antagonism	Antagonism	Antagonism	Amensalism	Antagonism	Amensalism	Amensalism	Antagonism	Amensalism	Amensalism	Antagonism	Amensalism	Antagonism	Amensalism	Amensalism	Amensalism	Amensalism	Amensalism	Amensalism	Amensalism	Commensalism	Amensalism	Antagonism	Antagonism	Amensalism	Amensalism	Amensalism	Competition	Competition	Competition	Competition	Amensalism	Competition	Amensalism	Amensalism	Amensalism	Amensalism	Amensalism
Fusobacterium_varium_ATCC_27725	Amensalism	Amensalism	Amensalism	Amensalism	Amensalism	Amensalism	Antagonism	Antagonism	Antagonism	Antagonism	Amensalism	Antagonism	Antagonism	Antagonism	Amensalism	Antagonism	Amensalism	Amensalism	Antagonism	Amensalism	Amensalism	Antagonism	Amensalism	Antagonism	Amensalism	Amensalism	Amensalism	Amensalism	Amensalism	Amensalism	Amensalism	Commensalism	Amensalism	Antagonism	Amensalism	Amensalism	Amensalism	Competition	Competition	Competition	Antagonism	Antagonism	Amensalism	Competition	Competition	Amensalism	Amensalism	Amensalism	Amensalism
Gemella_haemolysans_ATCC_10379	Amensalism	Amensalism	Amensalism	Antagonism	Antagonism	Antagonism	Antagonism	Antagonism	Antagonism	Antagonism	Antagonism	Antagonism	Antagonism	Antagonism	Competition	Antagonism	Competition	Competition	Antagonism	Amensalism	Antagonism	Competition	Competition	Amensalism	Antagonism	Amensalism	Uncertain	Amensalism	Amensalism	Amensalism	Amensalism	Antagonism	Competition	Amensalism	Amensalism	Amensalism	Amensalism	Amensalism	Amensalism	Amensalism	Amensalism	Antagonism	Amensalism	Antagonism	Amensalism	Competition	Amensalism	Antagonism	Amensalism
Gemella_morbillorum_M424	Amensalism	Amensalism	Amensalism	Antagonism	Antagonism	Antagonism	Antagonism	Antagonism	Antagonism	Antagonism	Antagonism	Antagonism	Antagonism	Antagonism	Competition	Antagonism	Competition	Competition	Amensalism	Competition	Antagonism	Amensalism	Competition	Amensalism	Antagonism	Amensalism	Amensalism	Amensalism	Amensalism	Amensalism	Amensalism	Antagonism	Competition	Amensalism	Amensalism	Amensalism	Amensalism	Amensalism	Amensalism	Amensalism	Amensalism	Antagonism	Amensalism	Antagonism	Amensalism	Competition	Amensalism	Antagonism	Amensalism
Gemella_moribillum_M424	Amensalism	Amensalism	Amensalism	Antagonism	Antagonism	Antagonism	Antagonism	Antagonism	Antagonism	Antagonism	Antagonism	Antagonism	Antagonism	Antagonism	Competition	Antagonism	Competition	Competition	Amensalism	Competition	Antagonism	Amensalism	Competition	Amensalism	Antagonism	Amensalism	Amensalism	Amensalism	Amensalism	Amensalism	Amensalism	Antagonism	Competition	Amensalism	Amensalism	Amensalism	Amensalism	Amensalism	Amensalism	Amensalism	Amensalism	Antagonism	Amensalism	Antagonism	Amensalism	Competition	Amensalism	Antagonism	Amensalism
Gemella_sanguinis_ATCC700632	Amensalism	Amensalism	Amensalism	Antagonism	Antagonism	Antagonism	Antagonism	Antagonism	Antagonism	Antagonism	Antagonism	Antagonism	Antagonism	Antagonism	Competition	Antagonism	Competition	Competition	Antagonism	Competition	Antagonism	Competition	Competition	Amensalism	Antagonism	Amensalism	Amensalism	Amensalism	Amensalism	Amensalism	Amensalism	Antagonism	Competition	Amensalism	Amensalism	Amensalism	Amensalism	Amensalism	Amensalism	Amensalism	Amensalism	Antagonism	Amensalism	Antagonism	Amensalism	Competition	Amensalism	Antagonism	Amensalism
Gemella_sanguinis_M325	Amensalism	Amensalism	Amensalism	Antagonism	Antagonism	Antagonism	Antagonism	Antagonism	Antagonism	Antagonism	Antagonism	Antagonism	Antagonism	Antagonism	Competition	Antagonism	Competition	Competition	Competition	Competition	Antagonism	Amensalism	Competition	Competition	Antagonism	Amensalism	Amensalism	Amensalism	Amensalism	Amensalism	Amensalism	Antagonism	Competition	Amensalism	Amensalism	Amensalism	Amensalism	Amensalism	Amensalism	Amensalism	Amensalism	Antagonism	Amensalism	Antagonism	Amensalism	Amensalism	Amensalism	Antagonism	Amensalism
Geobacillus_stearothermophilus_ATCC_7953	Amensalism	Amensalism	Amensalism	Antagonism	Antagonism	Antagonism	Commensalism	Commensalism	Commensalism	Commensalism	Commensalism	Commensalism	Commensalism	Commensalism	Amensalism	Amensalism	Amensalism	Amensalism	Amensalism	Amensalism	Amensalism	Amensalism	Amensalism	Amensalism	Amensalism	Neutralism	Amensalism	Amensalism	Amensalism	Amensalism	Amensalism	Commensalism	Antagonism	Amensalism	Amensalism	Amensalism	Amensalism	Amensalism	Amensalism	Amensalism	Antagonism	Antagonism	Antagonism	Antagonism	Amensalism	Neutralism	Antagonism	Antagonism	Amensalism
Geobacillus_vulcani_PSS1	Antagonism	Amensalism	Amensalism	Antagonism	Antagonism	Antagonism	Amensalism	Amensalism	Amensalism	Amensalism	Amensalism	Amensalism	Amensalism	Amensalism	Amensalism	Competition	Competition	Antagonism	Antagonism	Competition	Antagonism	Competition	Competition	Amensalism	Antagonism	Amensalism	Amensalism	Amensalism	Amensalism	Amensalism	Amensalism	Amensalism	Amensalism	Amensalism	Antagonism	Amensalism	Amensalism	Antagonism	Antagonism	Antagonism	Antagonism	Antagonism	Amensalism	Antagonism	Amensalism	Competition	Antagonism	Antagonism	Competition
Gordonia_rubripertincta_NBRC_101908	Amensalism	Amensalism	Amensalism	Antagonism	Antagonism	Antagonism	Antagonism	Antagonism	Antagonism	Antagonism	Antagonism	Antagonism	Antagonism	Antagonism	Antagonism	Amensalism	Amensalism	Amensalism	Amensalism	Amensalism	Amensalism	Amensalism	Amensalism	Amensalism	Amensalism	Amensalism	Amensalism	Amensalism	Amensalism	Amensalism	Amensalism	Antagonism	Antagonism	Amensalism	Amensalism	Amensalism	Amensalism	Amensalism	Amensalism	Amensalism	Antagonism	Antagonism	Antagonism	Antagonism	Amensalism	Amensalism	Antagonism	Antagonism	Amensalism
Gordonia_terrae_C_6	Amensalism	Amensalism	Amensalism	Antagonism	Antagonism	Antagonism	Antagonism	Antagonism	Antagonism	Antagonism	Antagonism	Antagonism	Antagonism	Antagonism	Antagonism	Amensalism	Amensalism	Amensalism	Amensalism	Amensalism	Amensalism	Amensalism	Amensalism	Amensalism	Antagonism	Amensalism	Amensalism	Amensalism	Amensalism	Amensalism	Amensalism	Antagonism	Antagonism	Amensalism	Amensalism	Amensalism	Amensalism	Amensalism	Amensalism	Amensalism	Antagonism	Antagonism	Antagonism	Antagonism	Amensalism	Amensalism	Antagonism	Antagonism	Amensalism
Gordonia_terrae_NBRC_100016	Amensalism	Amensalism	Amensalism	Antagonism	Antagonism	Antagonism	Antagonism	Antagonism	Antagonism	Antagonism	Antagonism	Antagonism	Antagonism	Antagonism	Antagonism	Amensalism	Amensalism	Amensalism	Amensalism	Uncertain	Amensalism	Amensalism	Amensalism	Amensalism	Antagonism	Amensalism	Amensalism	Amensalism	Amensalism	Amensalism	Amensalism	Antagonism	Antagonism	Amensalism	Amensalism	Amensalism	Amensalism	Amensalism	Amensalism	Amensalism	Antagonism	Antagonism	Antagonism	Antagonism	Amensalism	Amensalism	Antagonism	Antagonism	Amensalism
Gordonibacter_pamelaeae_7_10_1_bT_DSM_19378	Antagonism	Amensalism	Amensalism	Antagonism	Antagonism	Antagonism	Antagonism	Antagonism	Antagonism	Antagonism	Antagonism	Amensalism	Antagonism	Antagonism	Antagonism	Antagonism	Competition	Antagonism	Antagonism	Competition	Amensalism	Competition	Antagonism	Antagonism	Amensalism	Antagonism	Amensalism	Amensalism	Amensalism	Amensalism	Amensalism	Antagonism	Antagonism	Competition	Antagonism	Competition	Amensalism	Antagonism	Antagonism	Antagonism	Competition	Competition	Amensalism	Competition	Competition	Competition	Competition	Amensalism	Amensalism
Granulicatella_adiacens_ATCC_49175	Amensalism	Amensalism	Amensalism	Antagonism	Antagonism	Antagonism	Antagonism	Antagonism	Antagonism	Antagonism	Antagonism	Antagonism	Antagonism	Antagonism	Competition	Antagonism	Antagonism	Antagonism	Amensalism	Antagonism	Antagonism	Amensalism	Antagonism	Antagonism	Antagonism	Amensalism	Amensalism	Amensalism	Amensalism	Amensalism	Amensalism	Antagonism	Competition	Amensalism	Amensalism	Amensalism	Amensalism	Amensalism	Amensalism	Amensalism	Amensalism	Antagonism	Amensalism	Antagonism	Amensalism	Amensalism	Amensalism	Antagonism	Amensalism
Granulicatella_elegans_ATCC_700633	Amensalism	Amensalism	Amensalism	Antagonism	Antagonism	Antagonism	Antagonism	Antagonism	Antagonism	Antagonism	Antagonism	Antagonism	Antagonism	Antagonism	Competition	Antagonism	Antagonism	Antagonism	Amensalism	Antagonism	Antagonism	Amensalism	Antagonism	Antagonism	Antagonism	Amensalism	Amensalism	Amensalism	Amensalism	Amensalism	Amensalism	Antagonism	Competition	Amensalism	Amensalism	Amensalism	Amensalism	Amensalism	Amensalism	Amensalism	Amensalism	Antagonism	Amensalism	Antagonism	Amensalism	Amensalism	Amensalism	Antagonism	Amensalism
Grimontia_hollisae_CIP_101886	Amensalism	Amensalism	Amensalism	Amensalism	Amensalism	Amensalism	Amensalism	Amensalism	Amensalism	Amensalism	Amensalism	Amensalism	Amensalism	Amensalism	Amensalism	Amensalism	Amensalism	Amensalism	Amensalism	Amensalism	Amensalism	Amensalism	Amensalism	Amensalism	Amensalism	Amensalism	Amensalism	Amensalism	Amensalism	Amensalism	Amensalism	Amensalism	Amensalism	Amensalism	Amensalism	Amensalism	Amensalism	Amensalism	Amensalism	Amensalism	Amensalism	Amensalism	Amensalism	Amensalism	Amensalism	Amensalism	Amensalism	Amensalism	Amensalism
Haemophilus_haemolyticus_M19501	Amensalism	Competition	Competition	Amensalism	Amensalism	Amensalism	Antagonism	Antagonism	Antagonism	Antagonism	Amensalism	Antagonism	Antagonism	Antagonism	Amensalism	Antagonism	Amensalism	Amensalism	Antagonism	Amensalism	Amensalism	Antagonism	Amensalism	Antagonism	Antagonism	Amensalism	Amensalism	Amensalism	Amensalism	Amensalism	Amensalism	Commensalism	Amensalism	Antagonism	Antagonism	Competition	Competition	Amensalism	Amensalism	Amensalism	Competition	Competition	Amensalism	Competition	Amensalism	Amensalism	Amensalism	Amensalism	Amensalism
Haemophilus_influenzae_R2846	Amensalism	Amensalism	Amensalism	Amensalism	Competition	Competition	Amensalism	Antagonism	Competition	Antagonism	Competition	Antagonism	Antagonism	Antagonism	Amensalism	Amensalism	Amensalism	Amensalism	Amensalism	Amensalism	Amensalism	Amensalism	Amensalism	Amensalism	Antagonism	Amensalism	Amensalism	Amensalism	Amensalism	Amensalism	Amensalism	Amensalism	Amensalism	Competition	Competition	Amensalism	Amensalism	Competition	Competition	Competition	Antagonism	Antagonism	Competition	Antagonism	Competition	Amensalism	Amensalism	Antagonism	Amensalism
Haemophilus_parainfluenzae_T3T1	Amensalism	Competition	Competition	Amensalism	Amensalism	Amensalism	Antagonism	Antagonism	Antagonism	Antagonism	Amensalism	Antagonism	Antagonism	Antagonism	Amensalism	Antagonism	Amensalism	Amensalism	Antagonism	Amensalism	Amensalism	Antagonism	Amensalism	Antagonism	Antagonism	Amensalism	Amensalism	Amensalism	Amensalism	Amensalism	Amensalism	Commensalism	Amensalism	Antagonism	Antagonism	Competition	Competition	Amensalism	Amensalism	Amensalism	Amensalism	Amensalism	Amensalism	Competition	Amensalism	Amensalism	Amensalism	Amensalism	Amensalism
Haemophilus_sputorum_CCUG_13788	Amensalism	Amensalism	Amensalism	Amensalism	Amensalism	Amensalism	Amensalism	Amensalism	Antagonism	Antagonism	Antagonism	Antagonism	Amensalism	Antagonism	Amensalism	Amensalism	Amensalism	Amensalism	Amensalism	Amensalism	Amensalism	Amensalism	Amensalism	Amensalism	Antagonism	Amensalism	Uncertain	Amensalism	Amensalism	Amensalism	Amensalism	Amensalism	Amensalism	Competition	Amensalism	Amensalism	Amensalism	Amensalism	Competition	Competition	Antagonism	Competition	Amensalism	Competition	Competition	Amensalism	Amensalism	Competition	Amensalism
Hafnia_alvei_ATCC_51873	Amensalism	Amensalism	Amensalism	Amensalism	Amensalism	Amensalism	Amensalism	Amensalism	Amensalism	Amensalism	Amensalism	Amensalism	Amensalism	Amensalism	Amensalism	Amensalism	Amensalism	Amensalism	Amensalism	Amensalism	Amensalism	Amensalism	Amensalism	Amensalism	Amensalism	Amensalism	Amensalism	Amensalism	Amensalism	Amensalism	Amensalism	Amensalism	Amensalism	Amensalism	Amensalism	Amensalism	Amensalism	Amensalism	Amensalism	Amensalism	Amensalism	Amensalism	Amensalism	Amensalism	Amensalism	Amensalism	Amensalism	Amensalism	Amensalism
Hafnia_alvei_BIDMC_31	Antagonism	Amensalism	Amensalism	Antagonism	Antagonism	Antagonism	Amensalism	Amensalism	Antagonism	Amensalism	Antagonism	Amensalism	Amensalism	Amensalism	Amensalism	Amensalism	Amensalism	Antagonism	Antagonism	Amensalism	Antagonism	Amensalism	Amensalism	Amensalism	Antagonism	Amensalism	Amensalism	Amensalism	Amensalism	Amensalism	Amensalism	Amensalism	Amensalism	Amensalism	Antagonism	Amensalism	Amensalism	Antagonism	Antagonism	Amensalism	Antagonism	Antagonism	Amensalism	Amensalism	Amensalism	Amensalism	Antagonism	Antagonism	Amensalism
Helicobacter_bilis_ATCC_43879	Commensalism	Amensalism	Amensalism	Antagonism	Antagonism	Antagonism	Amensalism	Amensalism	Commensalism	Competition	Commensalism	Competition	Amensalism	Competition	Amensalism	Antagonism	Antagonism	Commensalism	Commensalism	Uncertain	Amensalism	Antagonism	Antagonism	Commensalism	Antagonism	Antagonism	Amensalism	Amensalism	Amensalism	Amensalism	Amensalism	Antagonism	Amensalism	Amensalism	Amensalism	Amensalism	Amensalism	Amensalism	Amensalism	Amensalism	Amensalism	Antagonism	Amensalism	Antagonism	Amensalism	Antagonism	Amensalism	Antagonism	Antagonism
Helicobacter_canadensis_MIT_98_5491	Amensalism	Amensalism	Amensalism	Amensalism	Amensalism	Amensalism	Amensalism	Amensalism	Antagonism	Amensalism	Antagonism	Amensalism	Amensalism	Amensalism	Amensalism	Amensalism	Amensalism	Amensalism	Amensalism	Amensalism	Amensalism	Amensalism	Amensalism	Amensalism	Antagonism	Amensalism	Amensalism	Amensalism	Amensalism	Amensalism	Amensalism	Antagonism	Amensalism	Competition	Amensalism	Amensalism	Amensalism	Amensalism	Amensalism	Amensalism	Amensalism	Antagonism	Amensalism	Amensalism	Amensalism	Amensalism	Amensalism	Antagonism	Amensalism
Helicobacter_cinaedi_CCUG_18818	Amensalism	Commensalism	Commensalism	Antagonism	Antagonism	Antagonism	Mutualism	Mutualism	Mutualism	Mutualism	Mutualism	Amensalism	Mutualism	Mutualism	Amensalism	Commensalism	Amensalism	Amensalism	Commensalism	Amensalism	Amensalism	Amensalism	Commensalism	Amensalism	Antagonism	Commensalism	Commensalism	Commensalism	Commensalism	Commensalism	Commensalism	Mutualism	Amensalism	Commensalism	Commensalism	Commensalism	Commensalism	Antagonism	Competition	Antagonism	Amensalism	Antagonism	Amensalism	Antagonism	Amensalism	Amensalism	Amensalism	Antagonism	Neutralism
Helicobacter_pullorum_MIT_98_5489	Commensalism	Commensalism	Commensalism	Antagonism	Antagonism	Antagonism	Amensalism	Amensalism	Amensalism	Competition	Amensalism	Competition	Amensalism	Competition	Amensalism	Commensalism	Commensalism	Commensalism	Commensalism	Commensalism	Amensalism	Commensalism	Commensalism	Commensalism	Antagonism	Commensalism	Commensalism	Commensalism	Commensalism	Commensalism	Commensalism	Antagonism	Amensalism	Commensalism	Commensalism	Commensalism	Commensalism	Competition	Amensalism	Competition	Amensalism	Antagonism	Amensalism	Antagonism	Competition	Commensalism	Amensalism	Antagonism	Neutralism
Helicobacter_pylori_26695	Amensalism	Commensalism	Commensalism	Antagonism	Antagonism	Antagonism	Amensalism	Competition	Amensalism	Competition	Competition	Competition	Amensalism	Competition	Amensalism	Commensalism	Amensalism	Amensalism	Antagonism	Amensalism	Amensalism	Amensalism	Antagonism	Commensalism	Commensalism	Antagonism	Commensalism	Commensalism	Commensalism	Commensalism	Commensalism	Antagonism	Amensalism	Commensalism	Commensalism	Commensalism	Commensalism	Competition	Amensalism	Competition	Amensalism	Antagonism	Competition	Antagonism	Antagonism	Amensalism	Amensalism	Antagonism	Neutralism
Helicobacter_winghamensis_ATCC_BAA_430	Commensalism	Neutralism	Neutralism	Amensalism	Amensalism	Amensalism	Mutualism	Mutualism	Mutualism	Mutualism	Mutualism	Amensalism	Mutualism	Mutualism	Amensalism	Neutralism	Neutralism	Neutralism	Commensalism	Neutralism	Amensalism	Neutralism	Neutralism	Commensalism	Antagonism	Neutralism	Neutralism	Neutralism	Neutralism	Neutralism	Neutralism	Mutualism	Amensalism	Neutralism	Neutralism	Neutralism	Neutralism	Amensalism	Amensalism	Amensalism	Commensalism	Antagonism	Amensalism	Amensalism	Amensalism	Neutralism	Antagonism	Antagonism	Neutralism
Holdemania_filiformis_VPI_J1_31B_1_DSM_12042	Amensalism	Amensalism	Amensalism	Antagonism	Antagonism	Antagonism	Mutualism	Mutualism	Mutualism	Mutualism	Commensalism	Mutualism	Mutualism	Mutualism	Amensalism	Antagonism	Competition	Amensalism	Amensalism	Competition	Competition	Competition	Antagonism	Competition	Antagonism	Amensalism	Amensalism	Amensalism	Amensalism	Amensalism	Amensalism	Commensalism	Amensalism	Amensalism	Amensalism	Amensalism	Amensalism	Amensalism	Competition	Amensalism	Competition	Antagonism	Amensalism	Competition	Competition	Competition	Competition	Antagonism	Amensalism
Kallipyga_massiliensis_ph2	Competition	Amensalism	Amensalism	Antagonism	Antagonism	Antagonism	Mutualism	Mutualism	Mutualism	Mutualism	Mutualism	Competition	Mutualism	Mutualism	Amensalism	Antagonism	Competition	Amensalism	Antagonism	Competition	Amensalism	Competition	Antagonism	Commensalism	Amensalism	Antagonism	Amensalism	Amensalism	Amensalism	Amensalism	Amensalism	Mutualism	Amensalism	Amensalism	Antagonism	Amensalism	Amensalism	Amensalism	Amensalism	Amensalism	Amensalism	Amensalism	Competition	Antagonism	Amensalism	Competition	Amensalism	Amensalism	Amensalism
Kandleria_vitulina_DSM_20405	Amensalism	Amensalism	Amensalism	Antagonism	Antagonism	Antagonism	Antagonism	Antagonism	Antagonism	Antagonism	Antagonism	Amensalism	Antagonism	Antagonism	Competition	Amensalism	Competition	Competition	Antagonism	Competition	Antagonism	Competition	Amensalism	Amensalism	Antagonism	Amensalism	Amensalism	Amensalism	Amensalism	Amensalism	Amensalism	Antagonism	Competition	Amensalism	Amensalism	Amensalism	Amensalism	Amensalism	Amensalism	Amensalism	Amensalism	Antagonism	Competition	Antagonism	Amensalism	Competition	Antagonism	Antagonism	Amensalism
Kingella_oralis_ATCC_51147	Amensalism	Competition	Competition	Amensalism	Amensalism	Amensalism	Amensalism	Amensalism	Amensalism	Amensalism	Amensalism	Amensalism	Amensalism	Amensalism	Antagonism	Amensalism	Amensalism	Amensalism	Amensalism	Amensalism	Amensalism	Amensalism	Amensalism	Amensalism	Antagonism	Amensalism	Amensalism	Amensalism	Amensalism	Amensalism	Amensalism	Amensalism	Antagonism	Competition	Amensalism	Competition	Competition	Amensalism	Amensalism	Amensalism	Amensalism	Amensalism	Amensalism	Amensalism	Amensalism	Amensalism	Amensalism	Amensalism	Amensalism
Klebsiella_oxytoca_KCTC_1686	Antagonism	Amensalism	Amensalism	Antagonism	Antagonism	Antagonism	Amensalism	Amensalism	Antagonism	Amensalism	Antagonism	Amensalism	Amensalism	Amensalism	Amensalism	Antagonism	Antagonism	Antagonism	Antagonism	Antagonism	Antagonism	Antagonism	Antagonism	Amensalism	Antagonism	Antagonism	Amensalism	Amensalism	Amensalism	Amensalism	Amensalism	Amensalism	Amensalism	Amensalism	Antagonism	Amensalism	Amensalism	Antagonism	Antagonism	Competition	Antagonism	Antagonism	Amensalism	Amensalism	Amensalism	Antagonism	Antagonism	Antagonism	Antagonism
Klebsiella_pneumoniae_pneumoniae_MGH78578	Antagonism	Amensalism	Amensalism	Antagonism	Antagonism	Antagonism	Amensalism	Amensalism	Antagonism	Amensalism	Antagonism	Amensalism	Amensalism	Amensalism	Amensalism	Antagonism	Antagonism	Antagonism	Antagonism	Antagonism	Antagonism	Antagonism	Antagonism	Amensalism	Antagonism	Antagonism	Amensalism	Amensalism	Amensalism	Amensalism	Amensalism	Amensalism	Amensalism	Amensalism	Antagonism	Amensalism	Amensalism	Antagonism	Antagonism	Amensalism	Antagonism	Antagonism	Amensalism	Amensalism	Amensalism	Antagonism	Antagonism	Antagonism	Antagonism
Klebsiella_sp_1_1_55	Antagonism	Amensalism	Amensalism	Antagonism	Antagonism	Antagonism	Amensalism	Amensalism	Antagonism	Amensalism	Antagonism	Amensalism	Amensalism	Amensalism	Amensalism	Antagonism	Antagonism	Antagonism	Antagonism	Antagonism	Antagonism	Antagonism	Antagonism	Amensalism	Antagonism	Antagonism	Amensalism	Amensalism	Amensalism	Amensalism	Amensalism	Amensalism	Amensalism	Amensalism	Antagonism	Amensalism	Amensalism	Antagonism	Antagonism	Amensalism	Amensalism	Antagonism	Antagonism	Amensalism	Amensalism	Antagonism	Antagonism	Antagonism	Antagonism
Kluyvera_ascorbata_ATCC_33433	Amensalism	Amensalism	Amensalism	Amensalism	Amensalism	Amensalism	Amensalism	Amensalism	Amensalism	Amensalism	Amensalism	Amensalism	Amensalism	Amensalism	Amensalism	Amensalism	Amensalism	Amensalism	Amensalism	Amensalism	Amensalism	Amensalism	Amensalism	Amensalism	Amensalism	Amensalism	Amensalism	Amensalism	Amensalism	Amensalism	Amensalism	Amensalism	Amensalism	Amensalism	Amensalism	Amensalism	Amensalism	Amensalism	Amensalism	Amensalism	Amensalism	Amensalism	Amensalism	Amensalism	Amensalism	Amensalism	Amensalism	Amensalism	Amensalism
Kocuria_palustris_PEL	Antagonism	Amensalism	Amensalism	Antagonism	Antagonism	Antagonism	Antagonism	Antagonism	Antagonism	Antagonism	Antagonism	Antagonism	Antagonism	Antagonism	Antagonism	Amensalism	Amensalism	Competition	Competition	Amensalism	Competition	Amensalism	Competition	Competition	Antagonism	Competition	Amensalism	Amensalism	Amensalism	Amensalism	Amensalism	Antagonism	Antagonism	Amensalism	Amensalism	Amensalism	Amensalism	Amensalism	Amensalism	Amensalism	Antagonism	Antagonism	Antagonism	Antagonism	Amensalism	Competition	Antagonism	Antagonism	Amensalism
Kocuria_rhizophila_DC2201	Antagonism	Amensalism	Amensalism	Antagonism	Antagonism	Antagonism	Antagonism	Antagonism	Antagonism	Antagonism	Antagonism	Antagonism	Antagonism	Antagonism	Antagonism	Competition	Competition	Antagonism	Antagonism	Amensalism	Antagonism	Competition	Amensalism	Amensalism	Antagonism	Amensalism	Amensalism	Amensalism	Amensalism	Amensalism	Amensalism	Antagonism	Antagonism	Amensalism	Amensalism	Amensalism	Amensalism	Amensalism	Amensalism	Amensalism	Antagonism	Antagonism	Antagonism	Antagonism	Amensalism	Competition	Antagonism	Antagonism	Competition
Kurthia_massiliensis_JC30	Amensalism	Amensalism	Amensalism	Antagonism	Antagonism	Antagonism	Amensalism	Amensalism	Amensalism	Amensalism	Amensalism	Amensalism	Amensalism	Amensalism	Antagonism	Amensalism	Amensalism	Amensalism	Antagonism	Antagonism	Antagonism	Amensalism	Antagonism	Amensalism	Antagonism	Amensalism	Antagonism	Antagonism	Antagonism	Antagonism	Antagonism	Amensalism	Antagonism	Amensalism	Amensalism	Amensalism	Amensalism	Amensalism	Antagonism	Competition	Antagonism	Amensalism	Amensalism	Antagonism	Amensalism	Amensalism	Antagonism	Antagonism	Amensalism
Kytococcus_sedentarius_DSM_20547	Competition	Amensalism	Amensalism	Antagonism	Antagonism	Antagonism	Antagonism	Antagonism	Antagonism	Antagonism	Antagonism	Antagonism	Antagonism	Antagonism	Competition	Antagonism	Antagonism	Antagonism	Amensalism	Antagonism	Amensalism	Antagonism	Antagonism	Amensalism	Amensalism	Amensalism	Amensalism	Amensalism	Amensalism	Amensalism	Amensalism	Antagonism	Competition	Amensalism	Amensalism	Amensalism	Amensalism	Amensalism	Amensalism	Amensalism	Amensalism	Amensalism	Amensalism	Antagonism	Amensalism	Antagonism	Antagonism	Amensalism	Antagonism
Lachnospira_multipara_ATCC_19207	Antagonism	Amensalism	Amensalism	Amensalism	Amensalism	Amensalism	Antagonism	Antagonism	Antagonism	Antagonism	Antagonism	Amensalism	Antagonism	Antagonism	Amensalism	Amensalism	Amensalism	Amensalism	Amensalism	Amensalism	Antagonism	Amensalism	Competition	Amensalism	Amensalism	Amensalism	Amensalism	Amensalism	Amensalism	Amensalism	Amensalism	Antagonism	Amensalism	Amensalism	Amensalism	Amensalism	Amensalism	Amensalism	Amensalism	Amensalism	Amensalism	Antagonism	Antagonism	Amensalism	Amensalism	Competition	Amensalism	Antagonism	Amensalism
Lachnospiraceae_bacterium_sp_5_1_63FAA	Amensalism	Amensalism	Amensalism	Antagonism	Antagonism	Antagonism	Antagonism	Antagonism	Antagonism	Antagonism	Antagonism	Competition	Antagonism	Antagonism	Competition	Amensalism	Competition	Competition	Competition	Competition	Amensalism	Competition	Competition	Amensalism	Amensalism	Amensalism	Amensalism	Amensalism	Amensalism	Amensalism	Amensalism	Antagonism	Competition	Amensalism	Amensalism	Amensalism	Amensalism	Amensalism	Amensalism	Amensalism	Antagonism	Antagonism	Competition	Antagonism	Amensalism	Amensalism	Amensalism	Antagonism	Amensalism
Lachnospiraceae_bacterium_sp_8_1_57FAA	Amensalism	Amensalism	Amensalism	Antagonism	Antagonism	Antagonism	Antagonism	Antagonism	Antagonism	Antagonism	Antagonism	Competition	Antagonism	Antagonism	Competition	Amensalism	Competition	Competition	Amensalism	Competition	Competition	Amensalism	Amensalism	Amensalism	Amensalism	Amensalism	Amensalism	Amensalism	Amensalism	Amensalism	Amensalism	Antagonism	Competition	Amensalism	Amensalism	Amensalism	Amensalism	Amensalism	Amensalism	Amensalism	Amensalism	Antagonism	Competition	Antagonism	Amensalism	Competition	Amensalism	Antagonism	Amensalism
Lactobacillus_acidophilus_ATCC_4796	Antagonism	Amensalism	Amensalism	Antagonism	Antagonism	Antagonism	Antagonism	Antagonism	Antagonism	Antagonism	Antagonism	Antagonism	Antagonism	Antagonism	Competition	Competition	Amensalism	Amensalism	Antagonism	Amensalism	Antagonism	Amensalism	Amensalism	Amensalism	Antagonism	Amensalism	Amensalism	Amensalism	Amensalism	Amensalism	Amensalism	Antagonism	Competition	Amensalism	Amensalism	Amensalism	Amensalism	Amensalism	Amensalism	Amensalism	Amensalism	Antagonism	Amensalism	Antagonism	Amensalism	Amensalism	Antagonism	Antagonism	Competition
Lactobacillus_acidophilus_NCFM	Amensalism	Amensalism	Amensalism	Antagonism	Antagonism	Antagonism	Antagonism	Antagonism	Antagonism	Antagonism	Antagonism	Antagonism	Antagonism	Antagonism	Competition	Antagonism	Antagonism	Competition	Amensalism	Antagonism	Antagonism	Antagonism	Amensalism	Competition	Antagonism	Amensalism	Amensalism	Amensalism	Amensalism	Amensalism	Amensalism	Antagonism	Competition	Amensalism	Amensalism	Amensalism	Amensalism	Amensalism	Amensalism	Amensalism	Amensalism	Antagonism	Amensalism	Antagonism	Amensalism	Antagonism	Antagonism	Antagonism	Amensalism
Lactobacillus_amylolyticus_DSM_11664	Amensalism	Amensalism	Amensalism	Antagonism	Antagonism	Antagonism	Antagonism	Antagonism	Antagonism	Antagonism	Antagonism	Antagonism	Antagonism	Antagonism	Competition	Amensalism	Amensalism	Amensalism	Antagonism	Amensalism	Antagonism	Amensalism	Amensalism	Amensalism	Antagonism	Amensalism	Amensalism	Amensalism	Amensalism	Amensalism	Amensalism	Antagonism	Competition	Amensalism	Amensalism	Amensalism	Amensalism	Amensalism	Amensalism	Amensalism	Competition	Antagonism	Amensalism	Amensalism	Amensalism	Amensalism	Amensalism	Antagonism	Competition
Lactobacillus_amylovorus_GRL_1112	Antagonism	Amensalism	Amensalism	Antagonism	Antagonism	Antagonism	Antagonism	Antagonism	Antagonism	Antagonism	Antagonism	Antagonism	Antagonism	Antagonism	Competition	Competition	Amensalism	Amensalism	Antagonism	Amensalism	Antagonism	Amensalism	Amensalism	Amensalism	Antagonism	Amensalism	Amensalism	Amensalism	Amensalism	Amensalism	Amensalism	Antagonism	Competition	Amensalism	Amensalism	Amensalism	Amensalism	Amensalism	Amensalism	Amensalism	Amensalism	Antagonism	Competition	Antagonism	Amensalism	Amensalism	Amensalism	Antagonism	Amensalism
Lactobacillus_animalis_KCTC_3501	Amensalism	Amensalism	Amensalism	Antagonism	Antagonism	Antagonism	Antagonism	Antagonism	Antagonism	Antagonism	Antagonism	Antagonism	Antagonism	Antagonism	Competition	Antagonism	Competition	Competition	Amensalism	Competition	Antagonism	Competition	Amensalism	Amensalism	Antagonism	Amensalism	Amensalism	Amensalism	Amensalism	Amensalism	Amensalism	Antagonism	Competition	Amensalism	Amensalism	Amensalism	Amensalism	Amensalism	Amensalism	Amensalism	Amensalism	Antagonism	Competition	Antagonism	Amensalism	Competition	Amensalism	Antagonism	Amensalism
Lactobacillus_antri_DSM_16041	Competition	Amensalism	Amensalism	Antagonism	Antagonism	Antagonism	Antagonism	Antagonism	Antagonism	Antagonism	Antagonism	Antagonism	Antagonism	Antagonism	Competition	Antagonism	Antagonism	Antagonism	Amensalism	Antagonism	Amensalism	Antagonism	Antagonism	Amensalism	Amensalism	Competition	Amensalism	Amensalism	Amensalism	Amensalism	Amensalism	Antagonism	Competition	Amensalism	Amensalism	Amensalism	Amensalism	Amensalism	Amensalism	Amensalism	Amensalism	Amensalism	Amensalism	Antagonism	Amensalism	Antagonism	Antagonism	Amensalism	Amensalism
Lactobacillus_brevis_ATCC_367	Amensalism	Amensalism	Amensalism	Antagonism	Antagonism	Antagonism	Antagonism	Antagonism	Antagonism	Antagonism	Antagonism	Antagonism	Antagonism	Antagonism	Competition	Antagonism	Antagonism	Antagonism	Amensalism	Antagonism	Amensalism	Antagonism	Antagonism	Amensalism	Antagonism	Amensalism	Amensalism	Amensalism	Amensalism	Amensalism	Amensalism	Antagonism	Competition	Amensalism	Amensalism	Amensalism	Amensalism	Amensalism	Amensalism	Amensalism	Competition	Antagonism	Amensalism	Antagonism	Amensalism	Amensalism	Amensalism	Antagonism	Amensalism
Lactobacillus_brevis_subsp_gravesensis_ATCC_27305	Antagonism	Amensalism	Amensalism	Antagonism	Antagonism	Antagonism	Antagonism	Antagonism	Antagonism	Antagonism	Antagonism	Antagonism	Antagonism	Antagonism	Competition	Competition	Amensalism	Antagonism	Antagonism	Amensalism	Antagonism	Amensalism	Amensalism	Amensalism	Antagonism	Amensalism	Amensalism	Amensalism	Amensalism	Amensalism	Amensalism	Antagonism	Competition	Amensalism	Amensalism	Amensalism	Amensalism	Amensalism	Amensalism	Amensalism	Antagonism	Antagonism	Antagonism	Antagonism	Amensalism	Amensalism	Antagonism	Antagonism	Competition
Lactobacillus_buchneri_ATCC_11577	Antagonism	Amensalism	Amensalism	Antagonism	Antagonism	Antagonism	Antagonism	Antagonism	Antagonism	Antagonism	Antagonism	Antagonism	Antagonism	Antagonism	Antagonism	Competition	Amensalism	Antagonism	Antagonism	Amensalism	Antagonism	Competition	Amensalism	Amensalism	Antagonism	Amensalism	Amensalism	Amensalism	Amensalism	Amensalism	Amensalism	Antagonism	Antagonism	Amensalism	Amensalism	Amensalism	Amensalism	Amensalism	Amensalism	Amensalism	Antagonism	Antagonism	Antagonism	Antagonism	Amensalism	Amensalism	Antagonism	Antagonism	Competition
Lactobacillus_casei_ATCC_334	Competition	Amensalism	Amensalism	Antagonism	Antagonism	Antagonism	Antagonism	Antagonism	Antagonism	Antagonism	Antagonism	Antagonism	Antagonism	Antagonism	Competition	Antagonism	Antagonism	Amensalism	Amensalism	Antagonism	Amensalism	Antagonism	Competition	Amensalism	Antagonism	Amensalism	Amensalism	Amensalism	Amensalism	Amensalism	Amensalism	Antagonism	Competition	Amensalism	Amensalism	Amensalism	Amensalism	Amensalism	Amensalism	Amensalism	Amensalism	Antagonism	Competition	Antagonism	Amensalism	Amensalism	Amensalism	Antagonism	Amensalism
Lactobacillus_casei_casei_BL23	Competition	Amensalism	Amensalism	Antagonism	Antagonism	Antagonism	Antagonism	Antagonism	Antagonism	Antagonism	Antagonism	Antagonism	Antagonism	Antagonism	Competition	Antagonism	Antagonism	Amensalism	Amensalism	Antagonism	Amensalism	Antagonism	Antagonism	Amensalism	Antagonism	Amensalism	Amensalism	Amensalism	Amensalism	Amensalism	Amensalism	Antagonism	Competition	Amensalism	Amensalism	Amensalism	Amensalism	Amensalism	Amensalism	Amensalism	Amensalism	Antagonism	Competition	Antagonism	Amensalism	Amensalism	Amensalism	Antagonism	Amensalism
Lactobacillus_coleohominis_101_4_CHN	Amensalism	Amensalism	Amensalism	Antagonism	Antagonism	Antagonism	Antagonism	Antagonism	Antagonism	Antagonism	Antagonism	Antagonism	Antagonism	Antagonism	Competition	Antagonism	Antagonism	Antagonism	Amensalism	Antagonism	Amensalism	Amensalism	Antagonism	Amensalism	Antagonism	Amensalism	Amensalism	Amensalism	Amensalism	Amensalism	Amensalism	Antagonism	Competition	Amensalism	Amensalism	Amensalism	Amensalism	Amensalism	Amensalism	Amensalism	Amensalism	Antagonism	Amensalism	Amensalism	Amensalism	Amensalism	Amensalism	Antagonism	Amensalism
Lactobacillus_coryniformis_subsp_coryniformis_CECT_5711	Amensalism	Amensalism	Amensalism	Antagonism	Antagonism	Antagonism	Antagonism	Antagonism	Antagonism	Antagonism	Antagonism	Antagonism	Antagonism	Antagonism	Antagonism	Amensalism	Amensalism	Amensalism	Amensalism	Amensalism	Amensalism	Amensalism	Amensalism	Amensalism	Antagonism	Amensalism	Amensalism	Amensalism	Amensalism	Amensalism	Amensalism	Antagonism	Antagonism	Amensalism	Amensalism	Amensalism	Amensalism	Amensalism	Amensalism	Amensalism	Antagonism	Antagonism	Antagonism	Antagonism	Amensalism	Amensalism	Antagonism	Antagonism	Amensalism
Lactobacillus_crispatus_125_2_CHN	Amensalism	Amensalism	Amensalism	Antagonism	Antagonism	Antagonism	Antagonism	Antagonism	Antagonism	Antagonism	Antagonism	Antagonism	Antagonism	Antagonism	Competition	Antagonism	Antagonism	Competition	Antagonism	Competition	Antagonism	Competition	Competition	Amensalism	Antagonism	Competition	Amensalism	Amensalism	Amensalism	Amensalism	Amensalism	Antagonism	Competition	Amensalism	Amensalism	Amensalism	Amensalism	Amensalism	Amensalism	Amensalism	Amensalism	Antagonism	Amensalism	Amensalism	Amensalism	Amensalism	Amensalism	Antagonism	Amensalism
Lactobacillus_curvatus_CRL_705	Amensalism	Amensalism	Amensalism	Antagonism	Antagonism	Antagonism	Antagonism	Antagonism	Antagonism	Antagonism	Antagonism	Antagonism	Antagonism	Antagonism	Competition	Competition	Competition	Competition	Amensalism	Amensalism	Antagonism	Competition	Amensalism	Amensalism	Antagonism	Amensalism	Amensalism	Amensalism	Amensalism	Amensalism	Amensalism	Antagonism	Competition	Amensalism	Amensalism	Amensalism	Amensalism	Amensalism	Amensalism	Amensalism	Competition	Antagonism	Amensalism	Antagonism	Amensalism	Competition	Amensalism	Antagonism	Amensalism
Lactobacillus_delbrueckii_subsp_bulgaricus_ATCC_11842	Amensalism	Amensalism	Amensalism	Antagonism	Antagonism	Antagonism	Antagonism	Antagonism	Antagonism	Antagonism	Antagonism	Antagonism	Antagonism	Antagonism	Competition	Amensalism	Amensalism	Amensalism	Antagonism	Amensalism	Antagonism	Amensalism	Amensalism	Amensalism	Antagonism	Amensalism	Amensalism	Amensalism	Amensalism	Amensalism	Amensalism	Antagonism	Competition	Amensalism	Amensalism	Amensalism	Amensalism	Amensalism	Amensalism	Amensalism	Amensalism	Antagonism	Amensalism	Antagonism	Amensalism	Amensalism	Amensalism	Antagonism	Amensalism
Lactobacillus_delbrueckii_subsp_bulgaricus_ATCC_BAA_365	Amensalism	Amensalism	Amensalism	Antagonism	Antagonism	Antagonism	Antagonism	Antagonism	Antagonism	Antagonism	Antagonism	Antagonism	Antagonism	Antagonism	Competition	Amensalism	Amensalism	Amensalism	Antagonism	Amensalism	Antagonism	Amensalism	Amensalism	Amensalism	Antagonism	Amensalism	Amensalism	Amensalism	Amensalism	Amensalism	Amensalism	Antagonism	Competition	Amensalism	Amensalism	Amensalism	Amensalism	Amensalism	Amensalism	Amensalism	Amensalism	Antagonism	Amensalism	Antagonism	Amensalism	Amensalism	Amensalism	Antagonism	Amensalism
Lactobacillus_fermentum_ATCC_14931	Amensalism	Amensalism	Amensalism	Antagonism	Antagonism	Antagonism	Antagonism	Antagonism	Antagonism	Antagonism	Antagonism	Antagonism	Antagonism	Antagonism	Competition	Antagonism	Antagonism	Antagonism	Amensalism	Antagonism	Amensalism	Antagonism	Antagonism	Amensalism	Antagonism	Amensalism	Amensalism	Amensalism	Amensalism	Amensalism	Amensalism	Antagonism	Competition	Amensalism	Amensalism	Amensalism	Amensalism	Amensalism	Amensalism	Amensalism	Amensalism	Antagonism	Antagonism	Antagonism	Amensalism	Amensalism	Amensalism	Antagonism	Amensalism
Lactobacillus_fermentum_IFO_3956	Amensalism	Amensalism	Amensalism	Antagonism	Antagonism	Antagonism	Antagonism	Antagonism	Antagonism	Antagonism	Antagonism	Antagonism	Antagonism	Antagonism	Competition	Antagonism	Antagonism	Antagonism	Amensalism	Antagonism	Amensalism	Antagonism	Antagonism	Amensalism	Antagonism	Amensalism	Amensalism	Amensalism	Amensalism	Amensalism	Amensalism	Antagonism	Competition	Amensalism	Amensalism	Amensalism	Amensalism	Amensalism	Amensalism	Amensalism	Amensalism	Antagonism	Antagonism	Antagonism	Amensalism	Amensalism	Amensalism	Antagonism	Amensalism
Lactobacillus_gasseri_ATCC_33323	Amensalism	Amensalism	Amensalism	Antagonism	Antagonism	Antagonism	Antagonism	Antagonism	Antagonism	Antagonism	Antagonism	Antagonism	Antagonism	Antagonism	Competition	Antagonism	Competition	Competition	Antagonism	Competition	Antagonism	Competition	Competition	Amensalism	Antagonism	Amensalism	Amensalism	Amensalism	Amensalism	Amensalism	Amensalism	Antagonism	Competition	Amensalism	Amensalism	Amensalism	Amensalism	Amensalism	Amensalism	Amensalism	Amensalism	Antagonism	Amensalism	Amensalism	Amensalism	Competition	Amensalism	Antagonism	Amensalism
Lactobacillus_gastricus_PS3	Antagonism	Amensalism	Amensalism	Antagonism	Antagonism	Antagonism	Antagonism	Antagonism	Antagonism	Antagonism	Antagonism	Antagonism	Antagonism	Antagonism	Competition	Amensalism	Amensalism	Antagonism	Antagonism	Amensalism	Antagonism	Amensalism	Amensalism	Amensalism	Antagonism	Amensalism	Amensalism	Amensalism	Amensalism	Amensalism	Amensalism	Antagonism	Competition	Amensalism	Amensalism	Amensalism	Amensalism	Amensalism	Amensalism	Amensalism	Antagonism	Antagonism	Antagonism	Antagonism	Amensalism	Amensalism	Antagonism	Antagonism	Amensalism
Lactobacillus_helveticus_DPC_4571	Competition	Amensalism	Amensalism	Antagonism	Antagonism	Antagonism	Antagonism	Antagonism	Antagonism	Antagonism	Antagonism	Antagonism	Antagonism	Antagonism	Competition	Antagonism	Antagonism	Antagonism	Antagonism	Antagonism	Competition	Amensalism	Amensalism	Antagonism	Amensalism	Amensalism	Amensalism	Amensalism	Amensalism	Amensalism	Amensalism	Antagonism	Competition	Amensalism	Amensalism	Amensalism	Amensalism	Amensalism	Amensalism	Amensalism	Competition	Amensalism	Antagonism	Antagonism	Amensalism	Amensalism	Amensalism	Antagonism	Amensalism
Lactobacillus_helveticus_DSM_20075	Competition	Amensalism	Amensalism	Antagonism	Antagonism	Antagonism	Antagonism	Antagonism	Antagonism	Antagonism	Antagonism	Antagonism	Antagonism	Antagonism	Competition	Antagonism	Antagonism	Amensalism	Competition	Antagonism	Amensalism	Amensalism	Competition	Competition	Antagonism	Amensalism	Amensalism	Amensalism	Amensalism	Amensalism	Amensalism	Antagonism	Competition	Amensalism	Amensalism	Amensalism	Amensalism	Amensalism	Amensalism	Amensalism	Competition	Antagonism	Amensalism	Antagonism	Amensalism	Amensalism	Amensalism	Competition	Amensalism
Lactobacillus_hilgardii_ATCC_8290	Antagonism	Amensalism	Amensalism	Antagonism	Antagonism	Antagonism	Amensalism	Amensalism	Antagonism	Amensalism	Antagonism	Amensalism	Amensalism	Amensalism	Antagonism	Competition	Amensalism	Antagonism	Antagonism	Amensalism	Antagonism	Amensalism	Amensalism	Amensalism	Antagonism	Amensalism	Amensalism	Amensalism	Amensalism	Amensalism	Amensalism	Antagonism	Antagonism	Amensalism	Amensalism	Amensalism	Amensalism	Amensalism	Amensalism	Amensalism	Antagonism	Antagonism	Amensalism	Antagonism	Amensalism	Competition	Antagonism	Antagonism	Competition
Lactobacillus_iners_DSM_13335	Amensalism	Amensalism	Amensalism	Antagonism	Antagonism	Antagonism	Antagonism	Antagonism	Antagonism	Antagonism	Antagonism	Antagonism	Antagonism	Antagonism	Competition	Antagonism	Competition	Competition	Antagonism	Competition	Antagonism	Competition	Amensalism	Amensalism	Antagonism	Amensalism	Amensalism	Amensalism	Amensalism	Amensalism	Amensalism	Antagonism	Competition	Amensalism	Amensalism	Amensalism	Amensalism	Amensalism	Amensalism	Amensalism	Competition	Antagonism	Amensalism	Antagonism	Amensalism	Amensalism	Amensalism	Antagonism	Amensalism
Lactobacillus_jensenii_1153	Amensalism	Amensalism	Amensalism	Antagonism	Antagonism	Antagonism	Antagonism	Antagonism	Antagonism	Antagonism	Antagonism	Antagonism	Antagonism	Antagonism	Competition	Antagonism	Competition	Competition	Amensalism	Competition	Competition	Amensalism	Amensalism	Amensalism	Antagonism	Amensalism	Amensalism	Amensalism	Amensalism	Amensalism	Amensalism	Antagonism	Competition	Amensalism	Amensalism	Amensalism	Amensalism	Amensalism	Amensalism	Amensalism	Competition	Antagonism	Amensalism	Amensalism	Amensalism	Amensalism	Amensalism	Competition	Amensalism
Lactobacillus_johnsonii_DPC_6026	Amensalism	Amensalism	Amensalism	Antagonism	Antagonism	Antagonism	Antagonism	Antagonism	Antagonism	Antagonism	Antagonism	Antagonism	Antagonism	Antagonism	Competition	Antagonism	Competition	Competition	Antagonism	Competition	Antagonism	Competition	Competition	Amensalism	Antagonism	Amensalism	Amensalism	Amensalism	Amensalism	Amensalism	Amensalism	Antagonism	Competition	Amensalism	Amensalism	Amensalism	Amensalism	Amensalism	Amensalism	Amensalism	Competition	Antagonism	Amensalism	Amensalism	Amensalism	Competition	Amensalism	Antagonism	Amensalism
Lactobacillus_johnsonii_NCC_533	Amensalism	Amensalism	Amensalism	Antagonism	Antagonism	Antagonism	Antagonism	Antagonism	Antagonism	Antagonism	Antagonism	Antagonism	Antagonism	Antagonism	Competition	Antagonism	Competition	Competition	Amensalism	Competition	Antagonism	Competition	Amensalism	Amensalism	Antagonism	Amensalism	Amensalism	Amensalism	Amensalism	Amensalism	Amensalism	Antagonism	Competition	Amensalism	Amensalism	Amensalism	Amensalism	Amensalism	Amensalism	Amensalism	Competition	Antagonism	Amensalism	Amensalism	Amensalism	Competition	Amensalism	Antagonism	Amensalism
Lactobacillus_mucosae_LM1	Amensalism	Amensalism	Amensalism	Antagonism	Antagonism	Antagonism	Antagonism	Antagonism	Antagonism	Antagonism	Antagonism	Antagonism	Antagonism	Antagonism	Competition	Antagonism	Antagonism	Antagonism	Antagonism	Antagonism	Antagonism	Amensalism	Antagonism	Antagonism	Antagonism	Antagonism	Amensalism	Amensalism	Amensalism	Amensalism	Amensalism	Antagonism	Competition	Amensalism	Amensalism	Amensalism	Amensalism	Amensalism	Amensalism	Amensalism	Amensalism	Amensalism	Amensalism	Antagonism	Amensalism	Antagonism	Antagonism	Antagonism	Amensalism
Lactobacillus_oris_F0423	Competition	Amensalism	Amensalism	Antagonism	Antagonism	Antagonism	Antagonism	Antagonism	Antagonism	Antagonism	Antagonism	Antagonism	Antagonism	Antagonism	Competition	Antagonism	Antagonism	Antagonism	Amensalism	Antagonism	Amensalism	Antagonism	Antagonism	Amensalism	Antagonism	Competition	Amensalism	Amensalism	Amensalism	Amensalism	Amensalism	Antagonism	Competition	Amensalism	Amensalism	Amensalism	Amensalism	Amensalism	Amensalism	Amensalism	Competition	Antagonism	Competition	Antagonism	Amensalism	Amensalism	Amensalism	Competition	Amensalism
Lactobacillus_paracasei_subsp_paracasei_8700_2	Competition	Amensalism	Amensalism	Antagonism	Antagonism	Antagonism	Antagonism	Antagonism	Antagonism	Antagonism	Antagonism	Antagonism	Antagonism	Antagonism	Competition	Antagonism	Antagonism	Amensalism	Amensalism	Antagonism	Amensalism	Antagonism	Antagonism	Amensalism	Antagonism	Amensalism	Amensalism	Amensalism	Uncertain	Amensalism	Amensalism	Antagonism	Competition	Amensalism	Amensalism	Amensalism	Amensalism	Amensalism	Amensalism	Amensalism	Amensalism	Antagonism	Competition	Antagonism	Amensalism	Amensalism	Amensalism	Antagonism	Amensalism
Lactobacillus_paracasei_subsp_paracasei_ATCC_25302	Competition	Amensalism	Amensalism	Antagonism	Antagonism	Antagonism	Antagonism	Antagonism	Antagonism	Antagonism	Antagonism	Antagonism	Antagonism	Antagonism	Competition	Antagonism	Antagonism	Amensalism	Amensalism	Antagonism	Amensalism	Antagonism	Antagonism	Amensalism	Antagonism	Amensalism	Amensalism	Amensalism	Amensalism	Amensalism	Amensalism	Antagonism	Competition	Amensalism	Amensalism	Amensalism	Amensalism	Amensalism	Amensalism	Amensalism	Amensalism	Antagonism	Competition	Antagonism	Amensalism	Amensalism	Amensalism	Antagonism	Amensalism
Lactobacillus_pentosus_KCA1	Amensalism	Amensalism	Amensalism	Antagonism	Antagonism	Antagonism	Antagonism	Antagonism	Antagonism	Antagonism	Antagonism	Antagonism	Antagonism	Antagonism	Competition	Amensalism	Amensalism	Amensalism	Amensalism	Amensalism	Amensalism	Amensalism	Amensalism	Amensalism	Antagonism	Amensalism	Amensalism	Amensalism	Amensalism	Amensalism	Amensalism	Antagonism	Competition	Amensalism	Amensalism	Amensalism	Amensalism	Amensalism	Amensalism	Amensalism	Antagonism	Antagonism	Antagonism	Antagonism	Amensalism	Amensalism	Antagonism	Antagonism	Amensalism
Lactobacillus_plantarum_JDM1	Amensalism	Amensalism	Amensalism	Antagonism	Antagonism	Antagonism	Antagonism	Antagonism	Antagonism	Antagonism	Antagonism	Antagonism	Antagonism	Antagonism	Antagonism	Amensalism	Amensalism	Amensalism	Amensalism	Amensalism	Amensalism	Amensalism	Amensalism	Amensalism	Antagonism	Amensalism	Amensalism	Amensalism	Amensalism	Amensalism	Amensalism	Antagonism	Antagonism	Amensalism	Amensalism	Amensalism	Amensalism	Amensalism	Amensalism	Amensalism	Antagonism	Antagonism	Antagonism	Antagonism	Amensalism	Amensalism	Antagonism	Antagonism	Amensalism
Lactobacillus_plantarum_subsp_plantarum_ATCC_14917	Amensalism	Amensalism	Amensalism	Antagonism	Antagonism	Antagonism	Antagonism	Antagonism	Antagonism	Antagonism	Antagonism	Antagonism	Antagonism	Antagonism	Competition	Amensalism	Amensalism	Amensalism	Amensalism	Amensalism	Amensalism	Amensalism	Amensalism	Amensalism	Antagonism	Amensalism	Amensalism	Amensalism	Amensalism	Amensalism	Amensalism	Antagonism	Competition	Amensalism	Amensalism	Amensalism	Amensalism	Amensalism	Amensalism	Amensalism	Antagonism	Antagonism	Antagonism	Antagonism	Amensalism	Amensalism	Antagonism	Antagonism	Amensalism
Lactobacillus_plantarum_WCFS1	Amensalism	Amensalism	Amensalism	Antagonism	Antagonism	Antagonism	Antagonism	Antagonism	Antagonism	Antagonism	Antagonism	Antagonism	Antagonism	Antagonism	Antagonism	Amensalism	Amensalism	Amensalism	Amensalism	Amensalism	Amensalism	Amensalism	Amensalism	Amensalism	Antagonism	Amensalism	Amensalism	Amensalism	Amensalism	Amensalism	Amensalism	Antagonism	Antagonism	Amensalism	Amensalism	Amensalism	Amensalism	Amensalism	Amensalism	Amensalism	Antagonism	Antagonism	Antagonism	Antagonism	Amensalism	Amensalism	Antagonism	Antagonism	Amensalism
Lactobacillus_reuteri_CF48_3A_	Amensalism	Amensalism	Amensalism	Antagonism	Antagonism	Antagonism	Antagonism	Antagonism	Antagonism	Antagonism	Antagonism	Antagonism	Antagonism	Antagonism	Competition	Antagonism	Competition	Antagonism	Antagonism	Amensalism	Antagonism	Amensalism	Amensalism	Amensalism	Antagonism	Amensalism	Amensalism	Amensalism	Amensalism	Amensalism	Amensalism	Antagonism	Competition	Amensalism	Amensalism	Amensalism	Amensalism	Amensalism	Amensalism	Amensalism	Amensalism	Antagonism	Amensalism	Antagonism	Amensalism	Competition	Amensalism	Antagonism	Competition
Lactobacillus_reuteri_F275_JCM_1112	Amensalism	Amensalism	Amensalism	Antagonism	Antagonism	Antagonism	Amensalism	Amensalism	Mutualism	Amensalism	Antagonism	Amensalism	Amensalism	Amensalism	Antagonism	Amensalism	Amensalism	Antagonism	Antagonism	Amensalism	Antagonism	Amensalism	Amensalism	Commensalism	Amensalism	Amensalism	Amensalism	Amensalism	Amensalism	Amensalism	Amensalism	Antagonism	Antagonism	Amensalism	Amensalism	Amensalism	Amensalism	Amensalism	Amensalism	Amensalism	Antagonism	Amensalism	Amensalism	Antagonism	Amensalism	Amensalism	Amensalism	Antagonism	Amensalism
Lactobacillus_reuteri_MM2_3_	Amensalism	Amensalism	Amensalism	Antagonism	Antagonism	Antagonism	Antagonism	Antagonism	Antagonism	Antagonism	Antagonism	Antagonism	Antagonism	Antagonism	Competition	Antagonism	Amensalism	Antagonism	Antagonism	Competition	Antagonism	Competition	Amensalism	Amensalism	Antagonism	Amensalism	Amensalism	Amensalism	Amensalism	Amensalism	Amensalism	Antagonism	Competition	Amensalism	Amensalism	Amensalism	Amensalism	Amensalism	Amensalism	Amensalism	Competition	Antagonism	Antagonism	Antagonism	Amensalism	Amensalism	Amensalism	Competition	Amensalism
Lactobacillus_reuteri_MM4_1A_	Amensalism	Amensalism	Amensalism	Antagonism	Antagonism	Antagonism	Antagonism	Antagonism	Antagonism	Antagonism	Antagonism	Antagonism	Antagonism	Antagonism	Competition	Antagonism	Competition	Antagonism	Antagonism	Amensalism	Antagonism	Competition	Amensalism	Amensalism	Antagonism	Amensalism	Amensalism	Amensalism	Amensalism	Amensalism	Amensalism	Antagonism	Competition	Amensalism	Amensalism	Amensalism	Amensalism	Amensalism	Amensalism	Amensalism	Competition	Antagonism	Antagonism	Antagonism	Amensalism	Amensalism	Amensalism	Competition	Amensalism
Lactobacillus_reuteri_SD2112_ATCC_55730	Amensalism	Amensalism	Amensalism	Antagonism	Antagonism	Antagonism	Antagonism	Antagonism	Antagonism	Antagonism	Antagonism	Antagonism	Antagonism	Antagonism	Competition	Antagonism	Competition	Antagonism	Antagonism	Amensalism	Antagonism	Amensalism	Amensalism	Amensalism	Antagonism	Amensalism	Amensalism	Amensalism	Amensalism	Amensalism	Amensalism	Antagonism	Competition	Amensalism	Amensalism	Amensalism	Amensalism	Amensalism	Amensalism	Amensalism	Amensalism	Antagonism	Amensalism	Antagonism	Amensalism	Competition	Amensalism	Antagonism	Competition
Lactobacillus_rhamnosus_GG_ATCC_53103	Amensalism	Amensalism	Amensalism	Antagonism	Antagonism	Antagonism	Antagonism	Antagonism	Antagonism	Antagonism	Antagonism	Antagonism	Antagonism	Antagonism	Competition	Antagonism	Antagonism	Competition	Antagonism	Amensalism	Antagonism	Competition	Competition	Amensalism	Antagonism	Amensalism	Amensalism	Amensalism	Amensalism	Amensalism	Amensalism	Antagonism	Competition	Amensalism	Amensalism	Amensalism	Amensalism	Amensalism	Amensalism	Amensalism	Amensalism	Antagonism	Amensalism	Antagonism	Amensalism	Amensalism	Amensalism	Antagonism	Amensalism
Lactobacillus_rhamnosus_LMS2_1	Competition	Amensalism	Amensalism	Antagonism	Antagonism	Antagonism	Antagonism	Antagonism	Antagonism	Antagonism	Antagonism	Antagonism	Antagonism	Antagonism	Competition	Antagonism	Antagonism	Amensalism	Amensalism	Antagonism	Amensalism	Antagonism	Competition	Amensalism	Antagonism	Amensalism	Amensalism	Amensalism	Amensalism	Amensalism	Amensalism	Antagonism	Competition	Amensalism	Amensalism	Amensalism	Amensalism	Amensalism	Amensalism	Amensalism	Amensalism	Antagonism	Competition	Antagonism	Amensalism	Amensalism	Amensalism	Antagonism	Amensalism
Lactobacillus_ruminis_ATCC_25644	Amensalism	Amensalism	Amensalism	Antagonism	Antagonism	Antagonism	Antagonism	Antagonism	Antagonism	Antagonism	Antagonism	Antagonism	Antagonism	Antagonism	Competition	Antagonism	Antagonism	Antagonism	Amensalism	Antagonism	Amensalism	Antagonism	Antagonism	Amensalism	Antagonism	Amensalism	Amensalism	Amensalism	Amensalism	Amensalism	Amensalism	Antagonism	Competition	Amensalism	Amensalism	Amensalism	Amensalism	Amensalism	Amensalism	Amensalism	Amensalism	Antagonism	Antagonism	Antagonism	Amensalism	Amensalism	Amensalism	Antagonism	Amensalism
Lactobacillus_sakei_subsp_sakei_23K	Amensalism	Amensalism	Amensalism	Antagonism	Antagonism	Antagonism	Antagonism	Antagonism	Antagonism	Antagonism	Antagonism	Antagonism	Antagonism	Antagonism	Competition	Antagonism	Competition	Competition	Amensalism	Competition	Antagonism	Competition	Competition	Amensalism	Antagonism	Amensalism	Amensalism	Amensalism	Amensalism	Amensalism	Amensalism	Antagonism	Competition	Amensalism	Amensalism	Amensalism	Amensalism	Amensalism	Amensalism	Amensalism	Competition	Antagonism	Amensalism	Antagonism	Amensalism	Competition	Amensalism	Antagonism	Amensalism
Lactobacillus_salivarius_HO66_ATCC_11741	Amensalism	Amensalism	Amensalism	Antagonism	Antagonism	Antagonism	Antagonism	Antagonism	Antagonism	Antagonism	Antagonism	Antagonism	Antagonism	Antagonism	Competition	Antagonism	Antagonism	Antagonism	Amensalism	Antagonism	Amensalism	Antagonism	Antagonism	Amensalism	Antagonism	Amensalism	Amensalism	Amensalism	Amensalism	Amensalism	Amensalism	Antagonism	Competition	Amensalism	Amensalism	Amensalism	Amensalism	Amensalism	Amensalism	Amensalism	Amensalism	Antagonism	Competition	Antagonism	Amensalism	Amensalism	Amensalism	Antagonism	Amensalism
Lactobacillus_salivarius_salivarius_UCC118	Amensalism	Amensalism	Amensalism	Antagonism	Antagonism	Antagonism	Antagonism	Antagonism	Antagonism	Antagonism	Antagonism	Antagonism	Antagonism	Antagonism	Competition	Antagonism	Antagonism	Antagonism	Amensalism	Antagonism	Amensalism	Antagonism	Antagonism	Amensalism	Antagonism	Amensalism	Amensalism	Amensalism	Amensalism	Amensalism	Amensalism	Antagonism	Competition	Amensalism	Amensalism	Amensalism	Amensalism	Amensalism	Amensalism	Amensalism	Amensalism	Antagonism	Competition	Antagonism	Amensalism	Amensalism	Amensalism	Antagonism	Amensalism
Lactobacillus_ultunensis_DSM_16047	Amensalism	Amensalism	Amensalism	Antagonism	Antagonism	Antagonism	Antagonism	Antagonism	Antagonism	Antagonism	Antagonism	Antagonism	Antagonism	Antagonism	Competition	Antagonism	Antagonism	Competition	Amensalism	Competition	Antagonism	Competition	Competition	Amensalism	Antagonism	Amensalism	Amensalism	Amensalism	Amensalism	Amensalism	Amensalism	Antagonism	Competition	Amensalism	Amensalism	Amensalism	Amensalism	Amensalism	Amensalism	Amensalism	Amensalism	Antagonism	Competition	Amensalism	Amensalism	Amensalism	Amensalism	Antagonism	Amensalism
Lactobacillus_vaginalis_ATCC_49540	Amensalism	Amensalism	Amensalism	Antagonism	Antagonism	Antagonism	Antagonism	Antagonism	Antagonism	Antagonism	Antagonism	Antagonism	Antagonism	Antagonism	Competition	Amensalism	Amensalism	Antagonism	Antagonism	Amensalism	Antagonism	Amensalism	Amensalism	Amensalism	Antagonism	Amensalism	Amensalism	Amensalism	Amensalism	Amensalism	Amensalism	Antagonism	Competition	Amensalism	Amensalism	Amensalism	Amensalism	Amensalism	Amensalism	Amensalism	Amensalism	Antagonism	Antagonism	Antagonism	Amensalism	Amensalism	Amensalism	Antagonism	Amensalism
Lactococcus_garvieae_ATCC_49156	Amensalism	Amensalism	Amensalism	Antagonism	Antagonism	Antagonism	Antagonism	Antagonism	Antagonism	Antagonism	Antagonism	Antagonism	Antagonism	Antagonism	Competition	Antagonism	Antagonism	Competition	Antagonism	Competition	Antagonism	Amensalism	Amensalism	Amensalism	Antagonism	Competition	Amensalism	Amensalism	Amensalism	Amensalism	Amensalism	Antagonism	Competition	Amensalism	Amensalism	Amensalism	Amensalism	Amensalism	Amensalism	Amensalism	Competition	Antagonism	Amensalism	Antagonism	Amensalism	Amensalism	Amensalism	Competition	Amensalism
Lactococcus_lactis_subsp_lactis_Il1403	Amensalism	Amensalism	Amensalism	Antagonism	Antagonism	Antagonism	Antagonism	Antagonism	Antagonism	Antagonism	Antagonism	Antagonism	Antagonism	Antagonism	Antagonism	Amensalism	Amensalism	Amensalism	Amensalism	Amensalism	Amensalism	Amensalism	Amensalism	Amensalism	Antagonism	Amensalism	Amensalism	Amensalism	Amensalism	Amensalism	Amensalism	Antagonism	Antagonism	Amensalism	Amensalism	Amensalism	Amensalism	Amensalism	Amensalism	Amensalism	Antagonism	Antagonism	Antagonism	Antagonism	Amensalism	Amensalism	Antagonism	Antagonism	Amensalism
Lactococcus_raffinolactis_4877	Amensalism	Amensalism	Amensalism	Antagonism	Antagonism	Antagonism	Amensalism	Amensalism	Antagonism	Amensalism	Antagonism	Amensalism	Amensalism	Amensalism	Competition	Amensalism	Amensalism	Amensalism	Amensalism	Amensalism	Amensalism	Amensalism	Amensalism	Amensalism	Antagonism	Amensalism	Amensalism	Amensalism	Amensalism	Amensalism	Amensalism	Antagonism	Competition	Amensalism	Amensalism	Amensalism	Amensalism	Amensalism	Amensalism	Amensalism	Antagonism	Antagonism	Amensalism	Antagonism	Amensalism	Amensalism	Antagonism	Antagonism	Amensalism
Laribacter_hongkongensis_HLHK9	Antagonism	Amensalism	Amensalism	Antagonism	Antagonism	Antagonism	Amensalism	Amensalism	Antagonism	Competition	Antagonism	Competition	Amensalism	Competition	Antagonism	Antagonism	Antagonism	Antagonism	Antagonism	Antagonism	Antagonism	Antagonism	Antagonism	Antagonism	Antagonism	Antagonism	Amensalism	Amensalism	Amensalism	Amensalism	Amensalism	Antagonism	Antagonism	Amensalism	Amensalism	Amensalism	Amensalism	Competition	Amensalism	Amensalism	Antagonism	Antagonism	Amensalism	Antagonism	Amensalism	Antagonism	Antagonism	Antagonism	Antagonism
Lautropia_mirabilis_ATCC_51599	Amensalism	Competition	Competition	Amensalism	Amensalism	Amensalism	Amensalism	Amensalism	Amensalism	Amensalism	Amensalism	Amensalism	Amensalism	Amensalism	Amensalism	Amensalism	Amensalism	Amensalism	Amensalism	Amensalism	Amensalism	Amensalism	Amensalism	Amensalism	Antagonism	Amensalism	Amensalism	Amensalism	Amensalism	Amensalism	Amensalism	Amensalism	Amensalism	Competition	Amensalism	Competition	Competition	Amensalism	Amensalism	Amensalism	Competition	Amensalism	Amensalism	Competition	Amensalism	Amensalism	Amensalism	Amensalism	Amensalism
Leminorella_grimontii_ATCC_33999	Amensalism	Amensalism	Amensalism	Amensalism	Amensalism	Amensalism	Commensalism	Commensalism	Antagonism	Commensalism	Antagonism	Commensalism	Commensalism	Commensalism	Amensalism	Amensalism	Amensalism	Amensalism	Amensalism	Amensalism	Amensalism	Amensalism	Amensalism	Amensalism	Antagonism	Antagonism	Antagonism	Amensalism	Antagonism	Amensalism	Amensalism	Commensalism	Competition	Amensalism	Amensalism	Competition	Competition	Amensalism	Amensalism	Amensalism	Amensalism	Amensalism	Amensalism	Amensalism	Amensalism	Antagonism	Amensalism	Amensalism	Antagonism
Leptotrichia_buccalis_C_1013_b	Amensalism	Amensalism	Amensalism	Amensalism	Competition	Competition	Antagonism	Antagonism	Antagonism	Antagonism	Antagonism	Commensalism	Antagonism	Antagonism	Antagonism	Amensalism	Amensalism	Amensalism	Amensalism	Amensalism	Amensalism	Amensalism	Amensalism	Amensalism	Amensalism	Amensalism	Amensalism	Amensalism	Amensalism	Amensalism	Amensalism	Antagonism	Antagonism	Amensalism	Competition	Amensalism	Amensalism	Competition	Amensalism	Competition	Amensalism	Antagonism	Amensalism	Antagonism	Amensalism	Amensalism	Amensalism	Antagonism	Amensalism
Leuconostoc_argentinum_KCTC_3773	Amensalism	Amensalism	Amensalism	Antagonism	Antagonism	Antagonism	Antagonism	Antagonism	Antagonism	Antagonism	Antagonism	Antagonism	Antagonism	Antagonism	Competition	Antagonism	Antagonism	Antagonism	Amensalism	Antagonism	Amensalism	Antagonism	Antagonism	Amensalism	Antagonism	Amensalism	Amensalism	Amensalism	Amensalism	Amensalism	Amensalism	Antagonism	Competition	Amensalism	Amensalism	Amensalism	Amensalism	Amensalism	Amensalism	Amensalism	Amensalism	Antagonism	Antagonism	Antagonism	Amensalism	Amensalism	Amensalism	Antagonism	Amensalism
Leuconostoc_gelidum_JB7	Amensalism	Amensalism	Amensalism	Antagonism	Antagonism	Antagonism	Antagonism	Antagonism	Antagonism	Antagonism	Antagonism	Antagonism	Antagonism	Antagonism	Competition	Amensalism	Amensalism	Amensalism	Amensalism	Amensalism	Amensalism	Amensalism	Amensalism	Amensalism	Antagonism	Amensalism	Amensalism	Amensalism	Amensalism	Amensalism	Amensalism	Antagonism	Competition	Amensalism	Amensalism	Amensalism	Amensalism	Amensalism	Amensalism	Amensalism	Amensalism	Antagonism	Antagonism	Antagonism	Amensalism	Amensalism	Antagonism	Antagonism	Amensalism
Leuconostoc_lactis_KACC_91922	Amensalism	Amensalism	Amensalism	Antagonism	Antagonism	Antagonism	Antagonism	Antagonism	Antagonism	Antagonism	Antagonism	Antagonism	Antagonism	Antagonism	Competition	Antagonism	Antagonism	Antagonism	Amensalism	Antagonism	Amensalism	Antagonism	Antagonism	Amensalism	Antagonism	Amensalism	Amensalism	Amensalism	Amensalism	Amensalism	Amensalism	Antagonism	Competition	Amensalism	Amensalism	Amensalism	Amensalism	Amensalism	Amensalism	Amensalism	Amensalism	Antagonism	Antagonism	Antagonism	Amensalism	Amensalism	Amensalism	Antagonism	Amensalism
Leuconostoc_mesenteroides_subsp_cremoris_ATCC_19254	Antagonism	Amensalism	Amensalism	Antagonism	Antagonism	Antagonism	Antagonism	Antagonism	Antagonism	Antagonism	Antagonism	Antagonism	Antagonism	Antagonism	Competition	Amensalism	Amensalism	Antagonism	Antagonism	Amensalism	Antagonism	Competition	Competition	Amensalism	Antagonism	Competition	Amensalism	Amensalism	Amensalism	Amensalism	Amensalism	Antagonism	Competition	Amensalism	Amensalism	Amensalism	Amensalism	Amensalism	Amensalism	Amensalism	Antagonism	Antagonism	Antagonism	Antagonism	Amensalism	Competition	Antagonism	Antagonism	Competition
Listeria_grayi_DSM_20601	Amensalism	Amensalism	Amensalism	Antagonism	Antagonism	Antagonism	Antagonism	Antagonism	Antagonism	Antagonism	Antagonism	Antagonism	Antagonism	Antagonism	Competition	Amensalism	Amensalism	Amensalism	Amensalism	Amensalism	Amensalism	Amensalism	Amensalism	Amensalism	Antagonism	Amensalism	Amensalism	Amensalism	Amensalism	Amensalism	Amensalism	Antagonism	Competition	Amensalism	Amensalism	Amensalism	Amensalism	Amensalism	Amensalism	Amensalism	Amensalism	Antagonism	Antagonism	Antagonism	Amensalism	Amensalism	Antagonism	Antagonism	Amensalism
Listeria_monocytogenes_4a_L99	Amensalism	Amensalism	Amensalism	Antagonism	Antagonism	Antagonism	Antagonism	Antagonism	Antagonism	Antagonism	Antagonism	Antagonism	Antagonism	Antagonism	Competition	Amensalism	Amensalism	Amensalism	Amensalism	Amensalism	Amensalism	Amensalism	Amensalism	Amensalism	Antagonism	Amensalism	Amensalism	Amensalism	Amensalism	Amensalism	Amensalism	Antagonism	Competition	Amensalism	Amensalism	Amensalism	Amensalism	Amensalism	Amensalism	Amensalism	Amensalism	Antagonism	Antagonism	Antagonism	Amensalism	Amensalism	Antagonism	Antagonism	Amensalism
Listeria_monocytogenes_4b_F2365	Amensalism	Amensalism	Amensalism	Antagonism	Antagonism	Antagonism	Antagonism	Antagonism	Antagonism	Antagonism	Antagonism	Antagonism	Antagonism	Antagonism	Competition	Amensalism	Amensalism	Amensalism	Amensalism	Amensalism	Amensalism	Amensalism	Amensalism	Amensalism	Antagonism	Amensalism	Amensalism	Amensalism	Amensalism	Amensalism	Amensalism	Antagonism	Competition	Amensalism	Amensalism	Amensalism	Amensalism	Amensalism	Amensalism	Amensalism	Amensalism	Antagonism	Antagonism	Antagonism	Amensalism	Amensalism	Antagonism	Antagonism	Amensalism
Listeria_monocytogenes_Finland_1988	Amensalism	Amensalism	Amensalism	Antagonism	Antagonism	Antagonism	Antagonism	Antagonism	Antagonism	Antagonism	Antagonism	Antagonism	Antagonism	Antagonism	Competition	Amensalism	Amensalism	Amensalism	Amensalism	Amensalism	Amensalism	Amensalism	Amensalism	Amensalism	Antagonism	Amensalism	Amensalism	Amensalism	Amensalism	Amensalism	Amensalism	Antagonism	Competition	Amensalism	Amensalism	Amensalism	Amensalism	Amensalism	Amensalism	Amensalism	Amensalism	Antagonism	Antagonism	Antagonism	Amensalism	Amensalism	Antagonism	Antagonism	Amensalism
Listeria_monocytogenes_FSL_R2_561	Amensalism	Amensalism	Amensalism	Antagonism	Antagonism	Antagonism	Antagonism	Antagonism	Antagonism	Antagonism	Antagonism	Antagonism	Antagonism	Antagonism	Competition	Amensalism	Amensalism	Amensalism	Amensalism	Amensalism	Amensalism	Amensalism	Amensalism	Amensalism	Antagonism	Amensalism	Amensalism	Amensalism	Amensalism	Amensalism	Amensalism	Antagonism	Competition	Amensalism	Amensalism	Amensalism	Amensalism	Amensalism	Amensalism	Amensalism	Amensalism	Antagonism	Antagonism	Antagonism	Amensalism	Amensalism	Antagonism	Antagonism	Amensalism
Listeria_monocytogenes_J0161_FSL_R2_499	Amensalism	Amensalism	Amensalism	Antagonism	Antagonism	Antagonism	Antagonism	Antagonism	Antagonism	Antagonism	Antagonism	Antagonism	Antagonism	Antagonism	Competition	Amensalism	Amensalism	Amensalism	Amensalism	Amensalism	Amensalism	Amensalism	Amensalism	Amensalism	Antagonism	Amensalism	Amensalism	Amensalism	Amensalism	Amensalism	Amensalism	Antagonism	Competition	Amensalism	Amensalism	Amensalism	Amensalism	Amensalism	Amensalism	Amensalism	Amensalism	Antagonism	Antagonism	Antagonism	Amensalism	Amensalism	Antagonism	Antagonism	Amensalism
Listeria_monocytogenes_serotype_7_SLCC_2482	Competition	Amensalism	Amensalism	Antagonism	Antagonism	Antagonism	Antagonism	Antagonism	Antagonism	Antagonism	Antagonism	Antagonism	Antagonism	Antagonism	Competition	Antagonism	Amensalism	Competition	Antagonism	Amensalism	Antagonism	Amensalism	Antagonism	Antagonism	Antagonism	Amensalism	Amensalism	Amensalism	Amensalism	Amensalism	Amensalism	Antagonism	Competition	Amensalism	Amensalism	Amensalism	Amensalism	Amensalism	Amensalism	Amensalism	Amensalism	Antagonism	Amensalism	Antagonism	Amensalism	Amensalism	Antagonism	Amensalism	Amensalism
Listeria_monocytogenes_SLCC_2378	Amensalism	Amensalism	Amensalism	Antagonism	Antagonism	Antagonism	Antagonism	Antagonism	Antagonism	Antagonism	Antagonism	Antagonism	Antagonism	Antagonism	Competition	Amensalism	Amensalism	Amensalism	Amensalism	Amensalism	Amensalism	Amensalism	Amensalism	Amensalism	Antagonism	Amensalism	Amensalism	Amensalism	Amensalism	Amensalism	Amensalism	Antagonism	Competition	Amensalism	Amensalism	Amensalism	Amensalism	Amensalism	Amensalism	Amensalism	Amensalism	Antagonism	Antagonism	Antagonism	Amensalism	Amensalism	Antagonism	Antagonism	Amensalism
Listeria_monocytogenes_SLCC_2540	Amensalism	Amensalism	Amensalism	Antagonism	Antagonism	Antagonism	Antagonism	Antagonism	Antagonism	Antagonism	Antagonism	Antagonism	Antagonism	Antagonism	Competition	Amensalism	Amensalism	Amensalism	Amensalism	Amensalism	Uncertain	Amensalism	Amensalism	Amensalism	Antagonism	Amensalism	Amensalism	Amensalism	Amensalism	Amensalism	Amensalism	Antagonism	Competition	Amensalism	Amensalism	Amensalism	Amensalism	Amensalism	Amensalism	Amensalism	Amensalism	Antagonism	Antagonism	Antagonism	Amensalism	Amensalism	Antagonism	Antagonism	Amensalism
Listeria_monocytogenes_SLCC_7179	Amensalism	Amensalism	Amensalism	Antagonism	Antagonism	Antagonism	Antagonism	Antagonism	Antagonism	Antagonism	Antagonism	Antagonism	Antagonism	Antagonism	Competition	Amensalism	Amensalism	Amensalism	Amensalism	Amensalism	Amensalism	Amensalism	Amensalism	Amensalism	Antagonism	Amensalism	Amensalism	Amensalism	Amensalism	Amensalism	Amensalism	Antagonism	Competition	Amensalism	Amensalism	Amensalism	Amensalism	Amensalism	Amensalism	Amensalism	Amensalism	Antagonism	Antagonism	Antagonism	Amensalism	Amensalism	Antagonism	Antagonism	Amensalism
Lysinibacillus_fusiformis_ZB2	Amensalism	Amensalism	Amensalism	Antagonism	Antagonism	Antagonism	Antagonism	Antagonism	Antagonism	Antagonism	Antagonism	Antagonism	Antagonism	Antagonism	Antagonism	Amensalism	Amensalism	Uncertain	Amensalism	Amensalism	Amensalism	Amensalism	Amensalism	Amensalism	Antagonism	Amensalism	Amensalism	Amensalism	Amensalism	Amensalism	Amensalism	Antagonism	Antagonism	Amensalism	Amensalism	Amensalism	Amensalism	Amensalism	Amensalism	Amensalism	Antagonism	Antagonism	Antagonism	Antagonism	Amensalism	Amensalism	Antagonism	Antagonism	Amensalism
Lysinibacillus_sphaericus_C3_41	Amensalism	Amensalism	Amensalism	Antagonism	Antagonism	Antagonism	Antagonism	Antagonism	Antagonism	Antagonism	Antagonism	Antagonism	Antagonism	Antagonism	Antagonism	Amensalism	Amensalism	Amensalism	Amensalism	Amensalism	Amensalism	Amensalism	Amensalism	Amensalism	Antagonism	Amensalism	Amensalism	Amensalism	Amensalism	Amensalism	Amensalism	Antagonism	Antagonism	Amensalism	Amensalism	Amensalism	Amensalism	Amensalism	Amensalism	Amensalism	Antagonism	Antagonism	Antagonism	Antagonism	Amensalism	Amensalism	Antagonism	Antagonism	Amensalism
Marvinbryantia_formatexigens_I_52_DSM_14469	Amensalism	Amensalism	Amensalism	Competition	Competition	Competition	Antagonism	Antagonism	Antagonism	Antagonism	Antagonism	Amensalism	Antagonism	Antagonism	Competition	Amensalism	Amensalism	Amensalism	Antagonism	Amensalism	Antagonism	Amensalism	Amensalism	Neutralism	Antagonism	Amensalism	Amensalism	Amensalism	Amensalism	Amensalism	Amensalism	Antagonism	Competition	Amensalism	Amensalism	Amensalism	Amensalism	Amensalism	Amensalism	Amensalism	Amensalism	Antagonism	Amensalism	Amensalism	Amensalism	Amensalism	Competition	Amensalism	Competition
Megamonas_funiformis_YIT_11815	Antagonism	Amensalism	Amensalism	Amensalism	Amensalism	Amensalism	Mutualism	Mutualism	Mutualism	Mutualism	Antagonism	Antagonism	Mutualism	Mutualism	Amensalism	Amensalism	Antagonism	Amensalism	Antagonism	Antagonism	Antagonism	Amensalism	Competition	Amensalism	Amensalism	Antagonism	Amensalism	Neutralism	Amensalism	Amensalism	Neutralism	Mutualism	Amensalism	Antagonism	Amensalism	Amensalism	Amensalism	Amensalism	Competition	Competition	Amensalism	Competition	Amensalism	Competition	Competition	Competition	Competition	Competition	Amensalism
Megamonas_hypermegale_ART12_1	Antagonism	Commensalism	Commensalism	Antagonism	Antagonism	Antagonism	Amensalism	Amensalism	Antagonism	Amensalism	Antagonism	Amensalism	Amensalism	Amensalism	Amensalism	Antagonism	Antagonism	Mutualism	Antagonism	Antagonism	Amensalism	Antagonism	Antagonism	Antagonism	Amensalism	Antagonism	Commensalism	Commensalism	Commensalism	Commensalism	Commensalism	Mutualism	Amensalism	Commensalism	Commensalism	Commensalism	Commensalism	Amensalism	Amensalism	Amensalism	Antagonism	Amensalism	Amensalism	Antagonism	Amensalism	Antagonism	Amensalism	Antagonism	Commensalism
Megasphaera_elsdenii_DSM_20460	Antagonism	Amensalism	Amensalism	Antagonism	Antagonism	Antagonism	Antagonism	Mutualism	Neutralism	Antagonism	Competition	Amensalism	Antagonism	Antagonism	Amensalism	Antagonism	Antagonism	Amensalism	Antagonism	Antagonism	Competition	Antagonism	Competition	Antagonism	Antagonism	Antagonism	Amensalism	Amensalism	Amensalism	Amensalism	Amensalism	Mutualism	Amensalism	Amensalism	Amensalism	Amensalism	Amensalism	Amensalism	Competition	Competition	Antagonism	Antagonism	Amensalism	Antagonism	Competition	Competition	Antagonism	Antagonism	Amensalism
Melainabacterium_MEL_A1	Antagonism	Amensalism	Amensalism	Competition	Competition	Competition	Antagonism	Antagonism	Antagonism	Antagonism	Amensalism	Antagonism	Antagonism	Antagonism	Amensalism	Amensalism	Amensalism	Amensalism	Amensalism	Amensalism	Antagonism	Amensalism	Competition	Amensalism	Amensalism	Amensalism	Neutralism	Neutralism	Neutralism	Neutralism	Neutralism	Antagonism	Amensalism	Neutralism	Competition	Amensalism	Amensalism	Competition	Competition	Amensalism	Amensalism	Amensalism	Antagonism	Amensalism	Amensalism	Competition	Antagonism	Antagonism	Amensalism
Mesorhizobium_loti_MAFF303099	Amensalism	Amensalism	Amensalism	Competition	Competition	Competition	Amensalism	Amensalism	Competition	Amensalism	Competition	Amensalism	Amensalism	Amensalism	Antagonism	Amensalism	Amensalism	Amensalism	Amensalism	Amensalism	Amensalism	Amensalism	Amensalism	Amensalism	Amensalism	Amensalism	Competition	Amensalism	Amensalism	Competition	Amensalism	Amensalism	Antagonism	Competition	Amensalism	Amensalism	Competition	Amensalism	Competition	Amensalism	Amensalism	Antagonism	Amensalism	Competition	Competition	Amensalism	Amensalism	Amensalism	Amensalism
Methanobrevibacter_smithii_ATCC_35061	Amensalism	Amensalism	Amensalism	Antagonism	Antagonism	Antagonism	Antagonism	Antagonism	Antagonism	Antagonism	Antagonism	Antagonism	Antagonism	Antagonism	Amensalism	Neutralism	Amensalism	Amensalism	Commensalism	Neutralism	Antagonism	Amensalism	Commensalism	Amensalism	Commensalism	Neutralism	Amensalism	Amensalism	Amensalism	Amensalism	Amensalism	Commensalism	Amensalism	Amensalism	Amensalism	Amensalism	Amensalism	Amensalism	Amensalism	Amensalism	Amensalism	Antagonism	Competition	Antagonism	Amensalism	Amensalism	Amensalism	Antagonism	Amensalism
Methanomassiliicoccus_luminyensis_B10	Amensalism	Neutralism	Neutralism	Antagonism	Antagonism	Antagonism	Antagonism	Antagonism	Mutualism	Antagonism	Antagonism	Amensalism	Antagonism	Antagonism	Amensalism	Amensalism	Amensalism	Amensalism	Antagonism	Amensalism	Antagonism	Neutralism	Amensalism	Amensalism	Amensalism	Amensalism	Neutralism	Neutralism	Neutralism	Neutralism	Neutralism	Antagonism	Amensalism	Neutralism	Neutralism	Neutralism	Neutralism	Amensalism	Amensalism	Amensalism	Antagonism	Amensalism	Amensalism	Antagonism	Amensalism	Amensalism	Amensalism	Antagonism	Neutralism
Methanosphaera_stadtmanae_DSM_3091	Amensalism	Amensalism	Amensalism	Amensalism	Amensalism	Amensalism	Antagonism	Antagonism	Antagonism	Antagonism	Mutualism	Antagonism	Antagonism	Antagonism	Amensalism	Amensalism	Amensalism	Amensalism	Amensalism	Amensalism	Antagonism	Amensalism	Commensalism	Amensalism	Neutralism	Amensalism	Amensalism	Amensalism	Amensalism	Amensalism	Amensalism	Antagonism	Amensalism	Amensalism	Amensalism	Amensalism	Amensalism	Amensalism	Amensalism	Amensalism	Amensalism	Antagonism	Antagonism	Antagonism	Amensalism	Amensalism	Amensalism	Antagonism	Amensalism
Methylobacterium_mesophilicum_SR1_6_6	Amensalism	Amensalism	Amensalism	Amensalism	Amensalism	Amensalism	Amensalism	Amensalism	Amensalism	Amensalism	Amensalism	Amensalism	Amensalism	Amensalism	Antagonism	Amensalism	Amensalism	Amensalism	Amensalism	Amensalism	Amensalism	Amensalism	Amensalism	Amensalism	Amensalism	Amensalism	Amensalism	Amensalism	Amensalism	Amensalism	Amensalism	Amensalism	Antagonism	Competition	Amensalism	Amensalism	Amensalism	Amensalism	Competition	Competition	Competition	Competition	Amensalism	Competition	Amensalism	Amensalism	Amensalism	Amensalism	Amensalism
Methylobacterium_populi_BJ001	Amensalism	Competition	Competition	Amensalism	Amensalism	Amensalism	Amensalism	Amensalism	Amensalism	Amensalism	Amensalism	Amensalism	Amensalism	Amensalism	Antagonism	Amensalism	Amensalism	Amensalism	Amensalism	Amensalism	Amensalism	Amensalism	Amensalism	Amensalism	Amensalism	Amensalism	Amensalism	Competition	Competition	Competition	Competition	Amensalism	Antagonism	Amensalism	Amensalism	Competition	Competition	Amensalism	Amensalism	Amensalism	Competition	Amensalism	Amensalism	Amensalism	Amensalism	Amensalism	Amensalism	Amensalism	Amensalism
Methylobacterium_radiotolerans_JCM_2831	Amensalism	Amensalism	Amensalism	Amensalism	Amensalism	Amensalism	Amensalism	Amensalism	Amensalism	Amensalism	Amensalism	Amensalism	Amensalism	Amensalism	Antagonism	Amensalism	Amensalism	Amensalism	Amensalism	Amensalism	Amensalism	Amensalism	Amensalism	Amensalism	Amensalism	Amensalism	Amensalism	Amensalism	Amensalism	Amensalism	Amensalism	Amensalism	Antagonism	Competition	Amensalism	Amensalism	Amensalism	Amensalism	Competition	Competition	Competition	Competition	Amensalism	Competition	Amensalism	Amensalism	Competition	Competition	Amensalism
Methyloversatilis_universalis_FAM5	Amensalism	Amensalism	Amensalism	Competition	Amensalism	Amensalism	Amensalism	Antagonism	Competition	Amensalism	Competition	Amensalism	Antagonism	Amensalism	Antagonism	Amensalism	Amensalism	Amensalism	Amensalism	Amensalism	Amensalism	Amensalism	Amensalism	Amensalism	Antagonism	Amensalism	Amensalism	Amensalism	Amensalism	Amensalism	Amensalism	Amensalism	Antagonism	Competition	Competition	Amensalism	Amensalism	Competition	Amensalism	Competition	Amensalism	Antagonism	Competition	Amensalism	Competition	Amensalism	Amensalism	Antagonism	Amensalism
Methyloversatilis_universalis_Fam50001	Amensalism	Amensalism	Amensalism	Competition	Amensalism	Amensalism	Antagonism	Antagonism	Competition	Amensalism	Competition	Amensalism	Antagonism	Amensalism	Antagonism	Amensalism	Amensalism	Amensalism	Amensalism	Amensalism	Amensalism	Amensalism	Amensalism	Amensalism	Antagonism	Amensalism	Amensalism	Amensalism	Amensalism	Amensalism	Amensalism	Amensalism	Antagonism	Competition	Competition	Amensalism	Amensalism	Competition	Amensalism	Competition	Amensalism	Antagonism	Competition	Antagonism	Competition	Amensalism	Amensalism	Antagonism	Amensalism
Microbacterium_gubbeenense_DSM_15944	Amensalism	Amensalism	Amensalism	Antagonism	Antagonism	Antagonism	Antagonism	Antagonism	Antagonism	Antagonism	Antagonism	Antagonism	Antagonism	Antagonism	Competition	Amensalism	Amensalism	Amensalism	Amensalism	Amensalism	Antagonism	Amensalism	Amensalism	Amensalism	Amensalism	Amensalism	Amensalism	Amensalism	Amensalism	Amensalism	Amensalism	Antagonism	Competition	Amensalism	Amensalism	Amensalism	Amensalism	Amensalism	Amensalism	Amensalism	Amensalism	Antagonism	Antagonism	Antagonism	Amensalism	Amensalism	Amensalism	Antagonism	Amensalism
Microbacterium_oleivorans_NBRC_103075	Competition	Amensalism	Amensalism	Antagonism	Antagonism	Antagonism	Antagonism	Antagonism	Antagonism	Antagonism	Antagonism	Antagonism	Antagonism	Antagonism	Competition	Amensalism	Amensalism	Competition	Antagonism	Competition	Antagonism	Competition	Competition	Amensalism	Amensalism	Competition	Amensalism	Amensalism	Amensalism	Amensalism	Amensalism	Antagonism	Competition	Amensalism	Amensalism	Amensalism	Amensalism	Amensalism	Amensalism	Amensalism	Antagonism	Antagonism	Antagonism	Antagonism	Amensalism	Amensalism	Antagonism	Antagonism	Amensalism
Microbacterium_paraoxydans_77MFTsu3_2	Competition	Amensalism	Amensalism	Antagonism	Antagonism	Antagonism	Antagonism	Antagonism	Antagonism	Antagonism	Antagonism	Antagonism	Antagonism	Antagonism	Competition	Amensalism	Amensalism	Competition	Competition	Amensalism	Amensalism	Amensalism	Competition	Competition	Amensalism	Competition	Amensalism	Amensalism	Amensalism	Amensalism	Amensalism	Antagonism	Competition	Amensalism	Amensalism	Amensalism	Amensalism	Amensalism	Amensalism	Amensalism	Antagonism	Antagonism	Antagonism	Antagonism	Amensalism	Amensalism	Antagonism	Antagonism	Amensalism
Micrococcus_luteus_NCTC_2665	Antagonism	Amensalism	Amensalism	Antagonism	Antagonism	Antagonism	Antagonism	Antagonism	Antagonism	Antagonism	Antagonism	Antagonism	Antagonism	Antagonism	Antagonism	Competition	Amensalism	Antagonism	Antagonism	Amensalism	Antagonism	Competition	Amensalism	Amensalism	Antagonism	Amensalism	Amensalism	Amensalism	Amensalism	Amensalism	Amensalism	Antagonism	Antagonism	Amensalism	Amensalism	Amensalism	Amensalism	Amensalism	Amensalism	Amensalism	Antagonism	Antagonism	Antagonism	Antagonism	Amensalism	Competition	Antagonism	Antagonism	Amensalism
Micromonospora_aurantiaca_ATCC_27029	Competition	Amensalism	Amensalism	Antagonism	Antagonism	Antagonism	Antagonism	Antagonism	Antagonism	Antagonism	Antagonism	Antagonism	Antagonism	Antagonism	Antagonism	Amensalism	Amensalism	Amensalism	Amensalism	Amensalism	Amensalism	Amensalism	Amensalism	Amensalism	Amensalism	Amensalism	Amensalism	Amensalism	Amensalism	Amensalism	Amensalism	Antagonism	Antagonism	Amensalism	Amensalism	Amensalism	Amensalism	Amensalism	Amensalism	Amensalism	Amensalism	Antagonism	Antagonism	Antagonism	Amensalism	Amensalism	Amensalism	Antagonism	Amensalism
Mitsuokella_jalaludinii_DSM_13811	Antagonism	Amensalism	Amensalism	Competition	Amensalism	Competition	Mutualism	Antagonism	Antagonism	Mutualism	Antagonism	Antagonism	Antagonism	Antagonism	Amensalism	Antagonism	Antagonism	Amensalism	Antagonism	Antagonism	Antagonism	Antagonism	Competition	Amensalism	Amensalism	Antagonism	Amensalism	Neutralism	Amensalism	Amensalism	Neutralism	Mutualism	Amensalism	Neutralism	Amensalism	Amensalism	Amensalism	Amensalism	Amensalism	Amensalism	Antagonism	Antagonism	Antagonism	Amensalism	Amensalism	Competition	Antagonism	Antagonism	Amensalism
Mitsuokella_multacida_DSM_20544	Antagonism	Amensalism	Amensalism	Competition	Amensalism	Amensalism	Antagonism	Antagonism	Antagonism	Antagonism	Antagonism	Antagonism	Antagonism	Antagonism	Amensalism	Antagonism	Antagonism	Amensalism	Antagonism	Antagonism	Antagonism	Antagonism	Competition	Antagonism	Amensalism	Antagonism	Amensalism	Amensalism	Amensalism	Amensalism	Amensalism	Antagonism	Amensalism	Competition	Competition	Amensalism	Amensalism	Amensalism	Amensalism	Amensalism	Antagonism	Antagonism	Antagonism	Amensalism	Amensalism	Competition	Antagonism	Antagonism	Amensalism
Mobiluncus_curtisii_ATCC_43063	Competition	Amensalism	Amensalism	Antagonism	Commensalism	Neutralism	Mutualism	Mutualism	Mutualism	Mutualism	Mutualism	Mutualism	Mutualism	Mutualism	Amensalism	Antagonism	Antagonism	Amensalism	Antagonism	Antagonism	Amensalism	Antagonism	Antagonism	Amensalism	Amensalism	Antagonism	Amensalism	Amensalism	Amensalism	Amensalism	Amensalism	Mutualism	Amensalism	Amensalism	Amensalism	Amensalism	Amensalism	Competition	Amensalism	Amensalism	Antagonism	Amensalism	Mutualism	Antagonism	Competition	Antagonism	Amensalism	Antagonism	Amensalism
Mogibacterium_timidum_ATCC_33093	Amensalism	Amensalism	Amensalism	Antagonism	Antagonism	Antagonism	Amensalism	Amensalism	Commensalism	Amensalism	Antagonism	Amensalism	Amensalism	Amensalism	Antagonism	Amensalism	Antagonism	Amensalism	Amensalism	Antagonism	Amensalism	Amensalism	Amensalism	Amensalism	Amensalism	Amensalism	Amensalism	Amensalism	Amensalism	Amensalism	Amensalism	Antagonism	Antagonism	Amensalism	Amensalism	Amensalism	Amensalism	Amensalism	Amensalism	Amensalism	Antagonism	Amensalism	Amensalism	Antagonism	Amensalism	Amensalism	Amensalism	Antagonism	Amensalism
Moraxella_catarrhalis_RH4	Amensalism	Amensalism	Amensalism	Amensalism	Competition	Competition	Competition	Competition	Antagonism	Competition	Antagonism	Antagonism	Competition	Competition	Antagonism	Amensalism	Amensalism	Amensalism	Amensalism	Amensalism	Amensalism	Amensalism	Amensalism	Amensalism	Amensalism	Amensalism	Amensalism	Amensalism	Amensalism	Amensalism	Amensalism	Amensalism	Antagonism	Competition	Amensalism	Amensalism	Amensalism	Competition	Competition	Competition	Amensalism	Antagonism	Amensalism	Competition	Competition	Amensalism	Amensalism	Amensalism	Amensalism
Morganella_morganii_subsp_morganii_KT	Competition	Antagonism	Antagonism	Amensalism	Amensalism	Amensalism	Antagonism	Antagonism	Antagonism	Antagonism	Antagonism	Antagonism	Antagonism	Antagonism	Amensalism	Antagonism	Antagonism	Competition	Antagonism	Antagonism	Competition	Antagonism	Antagonism	Competition	Antagonism	Antagonism	Antagonism	Antagonism	Antagonism	Antagonism	Antagonism	Antagonism	Amensalism	Antagonism	Antagonism	Antagonism	Antagonism	Amensalism	Amensalism	Amensalism	Amensalism	Amensalism	Amensalism	Amensalism	Amensalism	Competition	Amensalism	Amensalism	Competition
Mycobacterium_avium_subsp_avium_ATCC_25291	Competition	Amensalism	Amensalism	Amensalism	Amensalism	Amensalism	Antagonism	Antagonism	Antagonism	Antagonism	Antagonism	Antagonism	Antagonism	Antagonism	Antagonism	Amensalism	Amensalism	Amensalism	Amensalism	Amensalism	Amensalism	Amensalism	Competition	Amensalism	Amensalism	Amensalism	Amensalism	Amensalism	Amensalism	Amensalism	Amensalism	Antagonism	Antagonism	Amensalism	Amensalism	Amensalism	Amensalism	Amensalism	Amensalism	Amensalism	Amensalism	Antagonism	Antagonism	Amensalism	Amensalism	Amensalism	Amensalism	Antagonism	Amensalism
Mycobacterium_fortuitum_subsp_fortuitum_DSM_46621	Amensalism	Amensalism	Amensalism	Antagonism	Antagonism	Antagonism	Antagonism	Antagonism	Antagonism	Antagonism	Antagonism	Antagonism	Antagonism	Antagonism	Antagonism	Amensalism	Amensalism	Amensalism	Amensalism	Amensalism	Amensalism	Amensalism	Amensalism	Amensalism	Amensalism	Amensalism	Amensalism	Amensalism	Amensalism	Amensalism	Amensalism	Antagonism	Antagonism	Amensalism	Amensalism	Amensalism	Amensalism	Amensalism	Amensalism	Amensalism	Antagonism	Antagonism	Antagonism	Antagonism	Amensalism	Amensalism	Antagonism	Antagonism	Amensalism
Mycoplasma_hominis_ATCC_23114	Competition	Antagonism	Antagonism	Amensalism	Amensalism	Amensalism	Mutualism	Mutualism	Mutualism	Mutualism	Commensalism	Mutualism	Mutualism	Mutualism	Amensalism	Antagonism	Competition	Amensalism	Antagonism	Competition	Amensalism	Competition	Antagonism	Antagonism	Amensalism	Amensalism	Antagonism	Competition	Competition	Antagonism	Competition	Commensalism	Amensalism	Antagonism	Amensalism	Amensalism	Antagonism	Amensalism	Amensalism	Antagonism	Amensalism	Amensalism	Amensalism	Amensalism	Amensalism	Competition	Antagonism	Amensalism	Amensalism
Mycoplasma_pneumoniae_309	Competition	Amensalism	Amensalism	Amensalism	Amensalism	Amensalism	Commensalism	Commensalism	Commensalism	Commensalism	Commensalism	Neutralism	Commensalism	Commensalism	Amensalism	Amensalism	Competition	Amensalism	Amensalism	Competition	Competition	Competition	Amensalism	Amensalism	Amensalism	Amensalism	Amensalism	Competition	Competition	Amensalism	Competition	Commensalism	Amensalism	Amensalism	Amensalism	Amensalism	Amensalism	Antagonism	Antagonism	Antagonism	Amensalism	Amensalism	Competition	Amensalism	Amensalism	Competition	Amensalism	Amensalism	Amensalism
Neisseria_cinerea_ATCC_14685	Amensalism	Amensalism	Amensalism	Competition	Competition	Competition	Antagonism	Antagonism	Amensalism	Antagonism	Competition	Antagonism	Antagonism	Antagonism	Amensalism	Antagonism	Amensalism	Amensalism	Antagonism	Amensalism	Amensalism	Antagonism	Amensalism	Antagonism	Antagonism	Amensalism	Amensalism	Amensalism	Amensalism	Amensalism	Amensalism	Antagonism	Amensalism	Amensalism	Amensalism	Amensalism	Amensalism	Amensalism	Amensalism	Amensalism	Antagonism	Antagonism	Antagonism	Competition	Amensalism	Amensalism	Amensalism	Antagonism	Amensalism
Neisseria_elongata_subsp_glycolytica_ATCC_29315	Antagonism	Amensalism	Amensalism	Competition	Antagonism	Antagonism	Commensalism	Commensalism	Mutualism	Mutualism	Mutualism	Amensalism	Antagonism	Mutualism	Antagonism	Antagonism	Antagonism	Antagonism	Antagonism	Antagonism	Antagonism	Antagonism	Antagonism	Commensalism	Antagonism	Antagonism	Amensalism	Amensalism	Amensalism	Amensalism	Amensalism	Mutualism	Antagonism	Amensalism	Amensalism	Amensalism	Amensalism	Amensalism	Amensalism	Amensalism	Amensalism	Antagonism	Amensalism	Antagonism	Amensalism	Antagonism	Amensalism	Antagonism	Amensalism
Neisseria_flavescens_SK114	Amensalism	Amensalism	Amensalism	Amensalism	Amensalism	Amensalism	Amensalism	Amensalism	Amensalism	Amensalism	Amensalism	Amensalism	Amensalism	Amensalism	Antagonism	Amensalism	Amensalism	Amensalism	Amensalism	Amensalism	Amensalism	Amensalism	Amensalism	Amensalism	Antagonism	Amensalism	Amensalism	Amensalism	Amensalism	Amensalism	Amensalism	Amensalism	Antagonism	Competition	Amensalism	Amensalism	Amensalism	Amensalism	Competition	Amensalism	Competition	Amensalism	Amensalism	Competition	Amensalism	Amensalism	Amensalism	Amensalism	Amensalism
Neisseria_macacae_ATCC_33926	Amensalism	Amensalism	Amensalism	Amensalism	Amensalism	Amensalism	Amensalism	Amensalism	Amensalism	Amensalism	Amensalism	Amensalism	Amensalism	Amensalism	Antagonism	Amensalism	Amensalism	Amensalism	Amensalism	Amensalism	Amensalism	Amensalism	Amensalism	Amensalism	Antagonism	Amensalism	Amensalism	Amensalism	Amensalism	Amensalism	Amensalism	Amensalism	Antagonism	Competition	Amensalism	Amensalism	Amensalism	Amensalism	Amensalism	Amensalism	Competition	Competition	Amensalism	Competition	Amensalism	Amensalism	Amensalism	Amensalism	Amensalism
Neisseria_mucosa_ATCC_25996	Amensalism	Amensalism	Amensalism	Amensalism	Amensalism	Amensalism	Amensalism	Amensalism	Amensalism	Amensalism	Amensalism	Amensalism	Amensalism	Amensalism	Antagonism	Amensalism	Amensalism	Amensalism	Amensalism	Amensalism	Amensalism	Amensalism	Amensalism	Amensalism	Antagonism	Amensalism	Amensalism	Amensalism	Amensalism	Amensalism	Amensalism	Amensalism	Antagonism	Competition	Amensalism	Amensalism	Amensalism	Amensalism	Competition	Amensalism	Competition	Competition	Amensalism	Competition	Amensalism	Amensalism	Amensalism	Amensalism	Amensalism
Neisseria_subflava_NJ9703	Amensalism	Amensalism	Amensalism	Amensalism	Amensalism	Amensalism	Amensalism	Amensalism	Amensalism	Amensalism	Amensalism	Amensalism	Amensalism	Amensalism	Antagonism	Amensalism	Amensalism	Amensalism	Amensalism	Amensalism	Amensalism	Amensalism	Amensalism	Amensalism	Antagonism	Amensalism	Competition	Amensalism	Amensalism	Amensalism	Amensalism	Amensalism	Antagonism	Competition	Amensalism	Amensalism	Amensalism	Amensalism	Competition	Amensalism	Competition	Amensalism	Amensalism	Competition	Amensalism	Amensalism	Amensalism	Amensalism	Amensalism
Nevskia_ramosa_DSM_11499	Amensalism	Amensalism	Amensalism	Amensalism	Amensalism	Amensalism	Antagonism	Antagonism	Antagonism	Antagonism	Antagonism	Antagonism	Antagonism	Antagonism	Competition	Amensalism	Uncertain	Amensalism	Amensalism	Amensalism	Antagonism	Amensalism	Amensalism	Amensalism	Amensalism	Amensalism	Amensalism	Amensalism	Amensalism	Amensalism	Amensalism	Antagonism	Antagonism	Competition	Amensalism	Amensalism	Amensalism	Competition	Competition	Competition	Competition	Antagonism	Competition	Competition	Amensalism	Amensalism	Amensalism	Amensalism	Amensalism
Oceanobacillus_picturae_strain_S1	Amensalism	Antagonism	Antagonism	Amensalism	Amensalism	Amensalism	Antagonism	Antagonism	Antagonism	Antagonism	Antagonism	Antagonism	Antagonism	Antagonism	Amensalism	Antagonism	Antagonism	Amensalism	Commensalism	Antagonism	Amensalism	Antagonism	Antagonism	Amensalism	Antagonism	Antagonism	Antagonism	Antagonism	Antagonism	Antagonism	Antagonism	Antagonism	Amensalism	Antagonism	Antagonism	Antagonism	Antagonism	Amensalism	Amensalism	Amensalism	Amensalism	Amensalism	Amensalism	Amensalism	Amensalism	Amensalism	Amensalism	Amensalism	Amensalism
Ochrobactrum_anthropi_ATCC_49188	Amensalism	Amensalism	Amensalism	Amensalism	Amensalism	Amensalism	Amensalism	Amensalism	Amensalism	Amensalism	Amensalism	Amensalism	Amensalism	Amensalism	Antagonism	Amensalism	Amensalism	Amensalism	Amensalism	Amensalism	Amensalism	Amensalism	Amensalism	Amensalism	Amensalism	Amensalism	Amensalism	Amensalism	Amensalism	Amensalism	Amensalism	Amensalism	Antagonism	Competition	Amensalism	Amensalism	Amensalism	Amensalism	Competition	Competition	Competition	Amensalism	Amensalism	Competition	Amensalism	Amensalism	Uncertain	Amensalism	Amensalism
Ochrobactrum_intermedium_LMG_3301	Amensalism	Amensalism	Amensalism	Competition	Antagonism	Antagonism	Antagonism	Antagonism	Antagonism	Amensalism	Antagonism	Competition	Antagonism	Amensalism	Antagonism	Amensalism	Amensalism	Amensalism	Amensalism	Amensalism	Amensalism	Amensalism	Amensalism	Amensalism	Amensalism	Amensalism	Amensalism	Amensalism	Amensalism	Amensalism	Amensalism	Amensalism	Antagonism	Amensalism	Competition	Amensalism	Amensalism	Competition	Amensalism	Amensalism	Amensalism	Antagonism	Antagonism	Amensalism	Amensalism	Amensalism	Amensalism	Antagonism	Amensalism
Odoribacter_laneus_YIT_12061	Amensalism	Competition	Competition	Antagonism	Antagonism	Antagonism	Antagonism	Antagonism	Antagonism	Antagonism	Antagonism	Antagonism	Antagonism	Antagonism	Antagonism	Antagonism	Antagonism	Antagonism	Amensalism	Antagonism	Amensalism	Antagonism	Antagonism	Amensalism	Antagonism	Antagonism	Competition	Amensalism	Amensalism	Amensalism	Amensalism	Commensalism	Antagonism	Amensalism	Amensalism	Competition	Competition	Amensalism	Amensalism	Amensalism	Amensalism	Amensalism	Amensalism	Amensalism	Antagonism	Antagonism	Antagonism	Amensalism	Amensalism
Odoribacter_splanchnicus_1651_6_DSM_20712	Antagonism	Amensalism	Amensalism	Antagonism	Antagonism	Antagonism	Antagonism	Antagonism	Antagonism	Antagonism	Antagonism	Antagonism	Antagonism	Antagonism	Antagonism	Antagonism	Antagonism	Antagonism	Antagonism	Antagonism	Antagonism	Antagonism	Antagonism	Antagonism	Antagonism	Antagonism	Amensalism	Amensalism	Amensalism	Amensalism	Amensalism	Commensalism	Antagonism	Amensalism	Amensalism	Amensalism	Amensalism	Amensalism	Amensalism	Amensalism	Amensalism	Amensalism	Amensalism	Amensalism	Antagonism	Antagonism	Antagonism	Amensalism	Amensalism
Olsenella_profusa_F019501	Antagonism	Amensalism	Amensalism	Antagonism	Antagonism	Antagonism	Antagonism	Antagonism	Antagonism	Antagonism	Antagonism	Amensalism	Antagonism	Antagonism	Competition	Antagonism	Antagonism	Antagonism	Antagonism	Antagonism	Amensalism	Antagonism	Antagonism	Antagonism	Antagonism	Antagonism	Amensalism	Amensalism	Amensalism	Amensalism	Amensalism	Antagonism	Competition	Amensalism	Amensalism	Amensalism	Amensalism	Amensalism	Amensalism	Amensalism	Antagonism	Mutualism	Amensalism	Amensalism	Amensalism	Antagonism	Competition	Competition	Amensalism
Olsenella_uli_DSM_7084	Amensalism	Amensalism	Amensalism	Antagonism	Antagonism	Antagonism	Antagonism	Antagonism	Antagonism	Antagonism	Antagonism	Antagonism	Antagonism	Antagonism	Competition	Antagonism	Amensalism	Antagonism	Competition	Competition	Antagonism	Amensalism	Competition	Amensalism	Antagonism	Amensalism	Amensalism	Amensalism	Amensalism	Amensalism	Amensalism	Antagonism	Competition	Amensalism	Amensalism	Amensalism	Amensalism	Amensalism	Amensalism	Amensalism	Amensalism	Amensalism	Amensalism	Antagonism	Amensalism	Competition	Antagonism	Antagonism	Amensalism
Oribacterium_sinus_F0268	Antagonism	Amensalism	Amensalism	Antagonism	Antagonism	Antagonism	Antagonism	Antagonism	Antagonism	Antagonism	Antagonism	Antagonism	Antagonism	Antagonism	Antagonism	Amensalism	Amensalism	Amensalism	Antagonism	Amensalism	Antagonism	Amensalism	Amensalism	Amensalism	Amensalism	Amensalism	Amensalism	Amensalism	Amensalism	Amensalism	Amensalism	Antagonism	Antagonism	Amensalism	Amensalism	Amensalism	Amensalism	Amensalism	Amensalism	Amensalism	Antagonism	Amensalism	Antagonism	Antagonism	Amensalism	Amensalism	Antagonism	Antagonism	Competition
Oxalobacter_formigenes_HOxBLS	Antagonism	Competition	Competition	Antagonism	Antagonism	Antagonism	Mutualism	Mutualism	Mutualism	Mutualism	Commensalism	Amensalism	Mutualism	Mutualism	Amensalism	Antagonism	Antagonism	Antagonism	Antagonism	Antagonism	Antagonism	Antagonism	Antagonism	Antagonism	Antagonism	Antagonism	Amensalism	Amensalism	Amensalism	Amensalism	Amensalism	Mutualism	Amensalism	Competition	Antagonism	Competition	Amensalism	Antagonism	Antagonism	Antagonism	Antagonism	Antagonism	Amensalism	Antagonism	Antagonism	Antagonism	Antagonism	Antagonism	Amensalism
Oxalobacter_formigenes_OXCC13	Amensalism	Amensalism	Amensalism	Competition	Competition	Competition	Commensalism	Commensalism	Antagonism	Antagonism	Amensalism	Antagonism	Commensalism	Antagonism	Amensalism	Antagonism	Amensalism	Amensalism	Antagonism	Amensalism	Amensalism	Antagonism	Amensalism	Antagonism	Amensalism	Amensalism	Amensalism	Amensalism	Amensalism	Amensalism	Amensalism	Commensalism	Amensalism	Competition	Antagonism	Amensalism	Amensalism	Competition	Competition	Competition	Antagonism	Competition	Amensalism	Competition	Competition	Amensalism	Amensalism	Antagonism	Amensalism
Paenibacillus_alvei_DSM_29	Competition	Amensalism	Amensalism	Antagonism	Antagonism	Antagonism	Amensalism	Amensalism	Amensalism	Amensalism	Amensalism	Amensalism	Amensalism	Amensalism	Amensalism	Amensalism	Amensalism	Competition	Antagonism	Amensalism	Antagonism	Amensalism	Amensalism	Amensalism	Antagonism	Amensalism	Amensalism	Amensalism	Amensalism	Amensalism	Amensalism	Amensalism	Amensalism	Amensalism	Antagonism	Amensalism	Amensalism	Antagonism	Antagonism	Antagonism	Antagonism	Antagonism	Amensalism	Antagonism	Amensalism	Antagonism	Antagonism	Antagonism	Amensalism
Paenibacillus_barengoltzii_G22	Competition	Antagonism	Antagonism	Amensalism	Amensalism	Amensalism	Antagonism	Antagonism	Antagonism	Antagonism	Antagonism	Antagonism	Antagonism	Antagonism	Amensalism	Amensalism	Amensalism	Amensalism	Competition	Amensalism	Competition	Amensalism	Antagonism	Amensalism	Amensalism	Competition	Amensalism	Antagonism	Amensalism	Amensalism	Antagonism	Antagonism	Amensalism	Antagonism	Amensalism	Amensalism	Amensalism	Amensalism	Amensalism	Amensalism	Amensalism	Commensalism	Amensalism	Amensalism	Amensalism	Amensalism	Amensalism	Amensalism	Amensalism
Paenibacillus_daejeonensis_DSM_15491	Amensalism	Amensalism	Amensalism	Antagonism	Antagonism	Antagonism	Neutralism	Neutralism	Commensalism	Neutralism	Commensalism	Neutralism	Neutralism	Neutralism	Amensalism	Amensalism	Competition	Amensalism	Amensalism	Competition	Antagonism	Competition	Amensalism	Amensalism	Amensalism	Amensalism	Amensalism	Amensalism	Amensalism	Amensalism	Amensalism	Commensalism	Antagonism	Amensalism	Amensalism	Amensalism	Amensalism	Amensalism	Amensalism	Amensalism	Amensalism	Antagonism	Amensalism	Antagonism	Amensalism	Amensalism	Amensalism	Antagonism	Amensalism
Paenibacillus_graminis_C4D1M	Amensalism	Competition	Competition	Amensalism	Amensalism	Amensalism	Amensalism	Amensalism	Amensalism	Amensalism	Amensalism	Amensalism	Amensalism	Amensalism	Antagonism	Amensalism	Amensalism	Amensalism	Amensalism	Amensalism	Amensalism	Amensalism	Amensalism	Amensalism	Amensalism	Amensalism	Competition	Amensalism	Amensalism	Competition	Amensalism	Amensalism	Antagonism	Competition	Amensalism	Competition	Competition	Amensalism	Amensalism	Amensalism	Amensalism	Amensalism	Amensalism	Amensalism	Amensalism	Amensalism	Amensalism	Amensalism	Amensalism
Paenibacillus_lactis_154	Commensalism	Antagonism	Antagonism	Antagonism	Antagonism	Antagonism	Antagonism	Antagonism	Antagonism	Antagonism	Antagonism	Antagonism	Antagonism	Antagonism	Antagonism	Antagonism	Antagonism	Antagonism	Mutualism	Antagonism	Mutualism	Antagonism	Antagonism	Commensalism	Antagonism	Antagonism	Antagonism	Antagonism	Antagonism	Antagonism	Antagonism	Mutualism	Antagonism	Antagonism	Amensalism	Antagonism	Antagonism	Neutralism	Neutralism	Antagonism	Antagonism	Antagonism	Mutualism	Antagonism	Neutralism	Antagonism	Antagonism	Antagonism	Neutralism
Pantoea_agglomerans_IG1	Antagonism	Antagonism	Antagonism	Amensalism	Amensalism	Amensalism	Antagonism	Antagonism	Antagonism	Antagonism	Antagonism	Antagonism	Antagonism	Antagonism	Amensalism	Antagonism	Antagonism	Antagonism	Antagonism	Antagonism	Antagonism	Antagonism	Antagonism	Amensalism	Antagonism	Antagonism	Amensalism	Antagonism	Competition	Competition	Amensalism	Antagonism	Amensalism	Antagonism	Amensalism	Amensalism	Amensalism	Amensalism	Amensalism	Amensalism	Amensalism	Commensalism	Amensalism	Amensalism	Amensalism	Antagonism	Amensalism	Amensalism	Antagonism
Parabacteroides_distasonis_ATCC_8503	Amensalism	Amensalism	Amensalism	Amensalism	Amensalism	Amensalism	Amensalism	Amensalism	Competition	Antagonism	Competition	Antagonism	Amensalism	Amensalism	Amensalism	Amensalism	Amensalism	Amensalism	Amensalism	Amensalism	Amensalism	Amensalism	Amensalism	Amensalism	Amensalism	Amensalism	Amensalism	Amensalism	Amensalism	Amensalism	Amensalism	Amensalism	Amensalism	Amensalism	Amensalism	Competition	Amensalism	Amensalism	Amensalism	Amensalism	Competition	Competition	Amensalism	Competition	Amensalism	Amensalism	Amensalism	Amensalism	Amensalism
Parabacteroides_goldsteinii_dnLKV18	Amensalism	Competition	Competition	Amensalism	Amensalism	Amensalism	Amensalism	Amensalism	Competition	Antagonism	Competition	Competition	Competition	Amensalism	Amensalism	Amensalism	Amensalism	Amensalism	Amensalism	Amensalism	Amensalism	Amensalism	Amensalism	Amensalism	Amensalism	Amensalism	Amensalism	Amensalism	Amensalism	Amensalism	Amensalism	Amensalism	Amensalism	Competition	Amensalism	Competition	Competition	Amensalism	Amensalism	Amensalism	Competition	Competition	Amensalism	Competition	Amensalism	Amensalism	Amensalism	Amensalism	Amensalism
Parabacteroides_gordonii_DSM_23371	Amensalism	Amensalism	Amensalism	Amensalism	Amensalism	Amensalism	Antagonism	Antagonism	Antagonism	Antagonism	Antagonism	Antagonism	Antagonism	Amensalism	Amensalism	Amensalism	Amensalism	Amensalism	Amensalism	Amensalism	Amensalism	Amensalism	Amensalism	Amensalism	Amensalism	Amensalism	Amensalism	Amensalism	Amensalism	Amensalism	Amensalism	Amensalism	Amensalism	Competition	Amensalism	Competition	Amensalism	Amensalism	Amensalism	Amensalism	Competition	Competition	Amensalism	Competition	Amensalism	Amensalism	Competition	Competition	Amensalism
Parabacteroides_johnsonii_DSM_18315	Antagonism	Amensalism	Amensalism	Competition	Competition	Competition	Antagonism	Antagonism	Antagonism	Antagonism	Antagonism	Antagonism	Antagonism	Antagonism	Amensalism	Antagonism	Antagonism	Amensalism	Antagonism	Antagonism	Amensalism	Antagonism	Competition	Antagonism	Amensalism	Antagonism	Amensalism	Amensalism	Amensalism	Amensalism	Amensalism	Commensalism	Amensalism	Competition	Competition	Amensalism	Amensalism	Competition	Amensalism	Amensalism	Amensalism	Antagonism	Antagonism	Competition	Amensalism	Competition	Amensalism	Antagonism	Amensalism
Parabacteroides_merdae_ATCC_43184	Antagonism	Amensalism	Amensalism	Amensalism	Amensalism	Amensalism	Antagonism	Antagonism	Antagonism	Mutualism	Antagonism	Antagonism	Antagonism	Antagonism	Amensalism	Antagonism	Antagonism	Amensalism	Antagonism	Antagonism	Amensalism	Antagonism	Competition	Antagonism	Amensalism	Antagonism	Amensalism	Amensalism	Amensalism	Amensalism	Amensalism	Antagonism	Amensalism	Antagonism	Amensalism	Amensalism	Amensalism	Antagonism	Antagonism	Antagonism	Antagonism	Antagonism	Amensalism	Competition	Antagonism	Competition	Antagonism	Antagonism	Amensalism
Parabacteroides_sp_D13	Amensalism	Competition	Competition	Amensalism	Amensalism	Amensalism	Competition	Competition	Competition	Competition	Competition	Competition	Antagonism	Amensalism	Amensalism	Amensalism	Amensalism	Amensalism	Amensalism	Amensalism	Amensalism	Amensalism	Amensalism	Amensalism	Amensalism	Amensalism	Amensalism	Amensalism	Amensalism	Amensalism	Amensalism	Amensalism	Amensalism	Competition	Amensalism	Competition	Competition	Amensalism	Amensalism	Amensalism	Competition	Competition	Amensalism	Competition	Amensalism	Amensalism	Amensalism	Competition	Amensalism
Paracoccus_yeei_ATCC_BAA_599	Amensalism	Amensalism	Amensalism	Competition	Competition	Competition	Antagonism	Antagonism	Antagonism	Antagonism	Antagonism	Antagonism	Antagonism	Antagonism	Antagonism	Amensalism	Amensalism	Amensalism	Amensalism	Amensalism	Amensalism	Amensalism	Amensalism	Amensalism	Amensalism	Amensalism	Amensalism	Amensalism	Amensalism	Amensalism	Amensalism	Competition	Antagonism	Amensalism	Amensalism	Amensalism	Amensalism	Competition	Amensalism	Competition	Amensalism	Antagonism	Antagonism	Competition	Amensalism	Amensalism	Antagonism	Antagonism	Amensalism
Paraprevotella_clara_YIT_11840	Commensalism	Amensalism	Amensalism	Antagonism	Antagonism	Antagonism	Competition	Competition	Mutualism	Competition	Mutualism	Competition	Competition	Amensalism	Amensalism	Antagonism	Antagonism	Commensalism	Antagonism	Antagonism	Amensalism	Antagonism	Antagonism	Commensalism	Antagonism	Antagonism	Amensalism	Amensalism	Amensalism	Amensalism	Amensalism	Mutualism	Amensalism	Antagonism	Antagonism	Amensalism	Amensalism	Antagonism	Antagonism	Antagonism	Amensalism	Commensalism	Amensalism	Antagonism	Antagonism	Antagonism	Antagonism	Antagonism	Amensalism
Paraprevotella_xylaniphila_YIT_11841	Commensalism	Amensalism	Amensalism	Antagonism	Antagonism	Antagonism	Amensalism	Amensalism	Mutualism	Amensalism	Mutualism	Amensalism	Amensalism	Competition	Amensalism	Antagonism	Antagonism	Commensalism	Antagonism	Antagonism	Amensalism	Antagonism	Antagonism	Commensalism	Antagonism	Antagonism	Amensalism	Amensalism	Amensalism	Amensalism	Amensalism	Mutualism	Amensalism	Antagonism	Antagonism	Amensalism	Amensalism	Antagonism	Amensalism	Antagonism	Amensalism	Antagonism	Amensalism	Antagonism	Antagonism	Antagonism	Amensalism	Antagonism	Amensalism
Parasutterella_excrementihominis_YIT_11859	Amensalism	Amensalism	Amensalism	Antagonism	Antagonism	Antagonism	Antagonism	Antagonism	Antagonism	Antagonism	Antagonism	Antagonism	Antagonism	Antagonism	Amensalism	Amensalism	Amensalism	Amensalism	Amensalism	Amensalism	Amensalism	Amensalism	Amensalism	Amensalism	Amensalism	Amensalism	Amensalism	Amensalism	Amensalism	Amensalism	Amensalism	Antagonism	Amensalism	Amensalism	Amensalism	Amensalism	Amensalism	Amensalism	Amensalism	Amensalism	Antagonism	Amensalism	Antagonism	Antagonism	Amensalism	Amensalism	Amensalism	Antagonism	Amensalism
Parvimonas_micra_ATCC_33270	Amensalism	Amensalism	Amensalism	Antagonism	Antagonism	Antagonism	Antagonism	Antagonism	Antagonism	Antagonism	Antagonism	Antagonism	Antagonism	Antagonism	Competition	Antagonism	Antagonism	Competition	Competition	Antagonism	Competition	Amensalism	Competition	Amensalism	Amensalism	Competition	Amensalism	Amensalism	Amensalism	Amensalism	Amensalism	Antagonism	Competition	Amensalism	Amensalism	Amensalism	Amensalism	Amensalism	Amensalism	Amensalism	Competition	Amensalism	Amensalism	Antagonism	Amensalism	Amensalism	Amensalism	Antagonism	Amensalism
Pediococcus_acidilactici_7_4	Amensalism	Amensalism	Amensalism	Antagonism	Antagonism	Antagonism	Antagonism	Antagonism	Antagonism	Antagonism	Antagonism	Antagonism	Antagonism	Antagonism	Competition	Antagonism	Antagonism	Antagonism	Amensalism	Antagonism	Antagonism	Amensalism	Antagonism	Antagonism	Antagonism	Amensalism	Amensalism	Amensalism	Amensalism	Amensalism	Amensalism	Antagonism	Competition	Amensalism	Amensalism	Amensalism	Amensalism	Amensalism	Amensalism	Amensalism	Competition	Antagonism	Amensalism	Antagonism	Amensalism	Amensalism	Amensalism	Antagonism	Amensalism
Pediococcus_acidilactici_DSM_20284	Amensalism	Amensalism	Amensalism	Antagonism	Antagonism	Antagonism	Antagonism	Antagonism	Antagonism	Antagonism	Antagonism	Antagonism	Antagonism	Antagonism	Competition	Antagonism	Antagonism	Antagonism	Amensalism	Antagonism	Antagonism	Amensalism	Antagonism	Antagonism	Antagonism	Amensalism	Amensalism	Amensalism	Amensalism	Amensalism	Amensalism	Antagonism	Competition	Amensalism	Amensalism	Amensalism	Amensalism	Amensalism	Amensalism	Amensalism	Competition	Antagonism	Amensalism	Antagonism	Amensalism	Amensalism	Amensalism	Antagonism	Amensalism
Pediococcus_pentosaceus_ATCC_25745	Competition	Amensalism	Amensalism	Antagonism	Antagonism	Antagonism	Antagonism	Antagonism	Antagonism	Antagonism	Antagonism	Antagonism	Antagonism	Antagonism	Competition	Antagonism	Antagonism	Competition	Amensalism	Amensalism	Antagonism	Competition	Competition	Amensalism	Antagonism	Competition	Amensalism	Amensalism	Amensalism	Amensalism	Amensalism	Antagonism	Competition	Amensalism	Amensalism	Amensalism	Amensalism	Amensalism	Amensalism	Amensalism	Competition	Antagonism	Amensalism	Antagonism	Amensalism	Amensalism	Amensalism	Antagonism	Amensalism
Peptoniphilus_harei_ACS_146_V_Sch2b	Amensalism	Competition	Competition	Amensalism	Amensalism	Amensalism	Antagonism	Antagonism	Antagonism	Antagonism	Amensalism	Antagonism	Antagonism	Antagonism	Amensalism	Antagonism	Amensalism	Amensalism	Antagonism	Amensalism	Amensalism	Antagonism	Amensalism	Antagonism	Amensalism	Amensalism	Amensalism	Amensalism	Amensalism	Amensalism	Amensalism	Commensalism	Amensalism	Competition	Antagonism	Competition	Competition	Amensalism	Amensalism	Amensalism	Competition	Amensalism	Amensalism	Competition	Amensalism	Amensalism	Amensalism	Amensalism	Amensalism
Peptoniphilus_indolicus_ATCC_29427	Amensalism	Amensalism	Amensalism	Competition	Competition	Competition	Antagonism	Antagonism	Antagonism	Antagonism	Antagonism	Antagonism	Antagonism	Antagonism	Competition	Competition	Competition	Antagonism	Amensalism	Amensalism	Antagonism	Amensalism	Competition	Amensalism	Amensalism	Amensalism	Amensalism	Amensalism	Amensalism	Amensalism	Uncertain	Antagonism	Competition	Amensalism	Amensalism	Amensalism	Amensalism	Amensalism	Amensalism	Amensalism	Competition	Antagonism	Competition	Competition	Amensalism	Competition	Competition	Competition	Competition
Peptoniphilus_lacrimalis_DSM_7455	Amensalism	Amensalism	Amensalism	Antagonism	Antagonism	Antagonism	Antagonism	Antagonism	Antagonism	Antagonism	Antagonism	Antagonism	Antagonism	Antagonism	Competition	Antagonism	Antagonism	Antagonism	Amensalism	Antagonism	Antagonism	Amensalism	Amensalism	Antagonism	Antagonism	Amensalism	Amensalism	Amensalism	Amensalism	Amensalism	Amensalism	Antagonism	Competition	Amensalism	Amensalism	Amensalism	Amensalism	Amensalism	Amensalism	Amensalism	Amensalism	Antagonism	Amensalism	Antagonism	Amensalism	Amensalism	Amensalism	Antagonism	Amensalism
Peptoniphilus_timonensis_JC401	Competition	Amensalism	Amensalism	Antagonism	Antagonism	Antagonism	Antagonism	Antagonism	Antagonism	Antagonism	Antagonism	Antagonism	Antagonism	Antagonism	Competition	Amensalism	Amensalism	Amensalism	Amensalism	Amensalism	Amensalism	Amensalism	Amensalism	Amensalism	Amensalism	Amensalism	Amensalism	Amensalism	Amensalism	Amensalism	Amensalism	Antagonism	Competition	Amensalism	Amensalism	Amensalism	Amensalism	Amensalism	Amensalism	Amensalism	Competition	Antagonism	Competition	Antagonism	Amensalism	Amensalism	Amensalism	Competition	Amensalism
Peptostreptococcus_anaerobius_DSM_2949	Amensalism	Amensalism	Amensalism	Antagonism	Antagonism	Antagonism	Mutualism	Mutualism	Mutualism	Mutualism	Commensalism	Mutualism	Mutualism	Mutualism	Amensalism	Antagonism	Competition	Amensalism	Antagonism	Competition	Antagonism	Competition	Antagonism	Antagonism	Antagonism	Antagonism	Amensalism	Amensalism	Amensalism	Amensalism	Amensalism	Commensalism	Amensalism	Amensalism	Amensalism	Amensalism	Amensalism	Amensalism	Competition	Amensalism	Amensalism	Amensalism	Amensalism	Amensalism	Competition	Competition	Antagonism	Antagonism	Amensalism
Peptostreptococcus_stomatis_DSM_17678	Antagonism	Amensalism	Amensalism	Antagonism	Antagonism	Antagonism	Antagonism	Antagonism	Antagonism	Antagonism	Antagonism	Antagonism	Antagonism	Antagonism	Competition	Antagonism	Competition	Competition	Antagonism	Amensalism	Amensalism	Competition	Competition	Amensalism	Antagonism	Amensalism	Amensalism	Amensalism	Amensalism	Amensalism	Amensalism	Antagonism	Competition	Amensalism	Amensalism	Amensalism	Amensalism	Amensalism	Amensalism	Amensalism	Amensalism	Antagonism	Amensalism	Antagonism	Amensalism	Amensalism	Antagonism	Antagonism	Amensalism
Phascolarctobacterium_succinatutens_YIT_12067	Antagonism	Amensalism	Amensalism	Antagonism	Antagonism	Antagonism	Mutualism	Mutualism	Mutualism	Mutualism	Mutualism	Amensalism	Mutualism	Mutualism	Amensalism	Antagonism	Antagonism	Antagonism	Antagonism	Antagonism	Antagonism	Antagonism	Antagonism	Antagonism	Antagonism	Antagonism	Amensalism	Amensalism	Amensalism	Amensalism	Amensalism	Mutualism	Amensalism	Antagonism	Competition	Amensalism	Amensalism	Competition	Competition	Amensalism	Antagonism	Antagonism	Amensalism	Amensalism	Amensalism	Antagonism	Amensalism	Antagonism	Amensalism
Plesiomonas_shigelloides_302_73	Amensalism	Amensalism	Amensalism	Amensalism	Amensalism	Amensalism	Amensalism	Amensalism	Amensalism	Amensalism	Amensalism	Amensalism	Amensalism	Amensalism	Antagonism	Amensalism	Amensalism	Amensalism	Amensalism	Amensalism	Amensalism	Amensalism	Amensalism	Amensalism	Antagonism	Amensalism	Amensalism	Amensalism	Amensalism	Amensalism	Amensalism	Amensalism	Antagonism	Amensalism	Amensalism	Amensalism	Amensalism	Amensalism	Amensalism	Amensalism	Amensalism	Amensalism	Amensalism	Amensalism	Amensalism	Amensalism	Amensalism	Amensalism	Amensalism
Porphyromonas_asaccharolytica_DSM_20707	Amensalism	Competition	Competition	Amensalism	Amensalism	Amensalism	Antagonism	Antagonism	Antagonism	Antagonism	Antagonism	Antagonism	Antagonism	Antagonism	Amensalism	Antagonism	Competition	Amensalism	Antagonism	Competition	Amensalism	Competition	Antagonism	Antagonism	Amensalism	Amensalism	Amensalism	Amensalism	Amensalism	Amensalism	Amensalism	Commensalism	Amensalism	Amensalism	Amensalism	Competition	Competition	Amensalism	Amensalism	Amensalism	Amensalism	Amensalism	Amensalism	Amensalism	Amensalism	Competition	Antagonism	Amensalism	Amensalism
Porphyromonas_endodontalis_ATCC_35406	Antagonism	Amensalism	Amensalism	Antagonism	Antagonism	Antagonism	Antagonism	Antagonism	Antagonism	Antagonism	Antagonism	Antagonism	Antagonism	Antagonism	Amensalism	Antagonism	Antagonism	Antagonism	Antagonism	Antagonism	Antagonism	Antagonism	Antagonism	Antagonism	Amensalism	Antagonism	Amensalism	Amensalism	Amensalism	Amensalism	Amensalism	Antagonism	Amensalism	Amensalism	Amensalism	Amensalism	Amensalism	Amensalism	Amensalism	Amensalism	Amensalism	Antagonism	Antagonism	Antagonism	Amensalism	Antagonism	Amensalism	Antagonism	Antagonism
Porphyromonas_gingivalis_W83	Antagonism	Amensalism	Amensalism	Antagonism	Antagonism	Antagonism	Antagonism	Antagonism	Antagonism	Antagonism	Antagonism	Antagonism	Antagonism	Antagonism	Amensalism	Antagonism	Antagonism	Antagonism	Antagonism	Antagonism	Antagonism	Amensalism	Antagonism	Antagonism	Antagonism	Antagonism	Amensalism	Amensalism	Amensalism	Amensalism	Amensalism	Commensalism	Amensalism	Amensalism	Competition	Amensalism	Amensalism	Competition	Competition	Competition	Antagonism	Antagonism	Antagonism	Amensalism	Amensalism	Antagonism	Amensalism	Antagonism	Antagonism
Porphyromonas_somerae_DSM_23386	Antagonism	Amensalism	Amensalism	Competition	Competition	Competition	Antagonism	Antagonism	Antagonism	Antagonism	Antagonism	Antagonism	Antagonism	Antagonism	Antagonism	Antagonism	Antagonism	Antagonism	Antagonism	Antagonism	Antagonism	Antagonism	Antagonism	Antagonism	Antagonism	Antagonism	Amensalism	Amensalism	Amensalism	Amensalism	Amensalism	Mutualism	Antagonism	Competition	Competition	Amensalism	Amensalism	Amensalism	Amensalism	Amensalism	Amensalism	Antagonism	Antagonism	Antagonism	Amensalism	Antagonism	Amensalism	Antagonism	Antagonism
Porphyromonas_uenonis_60_3	Antagonism	Amensalism	Amensalism	Amensalism	Competition	Competition	Antagonism	Antagonism	Antagonism	Antagonism	Antagonism	Mutualism	Antagonism	Antagonism	Amensalism	Antagonism	Antagonism	Antagonism	Antagonism	Antagonism	Antagonism	Antagonism	Antagonism	Antagonism	Amensalism	Antagonism	Amensalism	Amensalism	Amensalism	Amensalism	Amensalism	Commensalism	Amensalism	Competition	Competition	Amensalism	Amensalism	Amensalism	Competition	Amensalism	Amensalism	Antagonism	Antagonism	Amensalism	Amensalism	Antagonism	Amensalism	Antagonism	Antagonism
Porphyromonas_uenonis_DSM_23387	Amensalism	Competition	Competition	Amensalism	Amensalism	Amensalism	Mutualism	Mutualism	Mutualism	Mutualism	Commensalism	Mutualism	Mutualism	Mutualism	Amensalism	Antagonism	Competition	Amensalism	Antagonism	Competition	Amensalism	Competition	Antagonism	Antagonism	Amensalism	Amensalism	Amensalism	Amensalism	Amensalism	Amensalism	Amensalism	Mutualism	Amensalism	Antagonism	Amensalism	Competition	Competition	Amensalism	Competition	Antagonism	Antagonism	Amensalism	Amensalism	Amensalism	Amensalism	Competition	Antagonism	Amensalism	Amensalism
Prevotella_albensis_DSM_11370	Antagonism	Amensalism	Amensalism	Antagonism	Antagonism	Antagonism	Amensalism	Amensalism	Mutualism	Competition	Mutualism	Competition	Amensalism	Competition	Amensalism	Antagonism	Antagonism	Commensalism	Antagonism	Antagonism	Amensalism	Antagonism	Antagonism	Commensalism	Antagonism	Antagonism	Amensalism	Amensalism	Amensalism	Amensalism	Amensalism	Mutualism	Amensalism	Amensalism	Amensalism	Amensalism	Amensalism	Amensalism	Amensalism	Amensalism	Amensalism	Antagonism	Competition	Antagonism	Competition	Antagonism	Amensalism	Antagonism	Amensalism
Prevotella_bivia_DSM_20514	Amensalism	Amensalism	Amensalism	Antagonism	Antagonism	Antagonism	Mutualism	Mutualism	Mutualism	Mutualism	Commensalism	Amensalism	Mutualism	Mutualism	Amensalism	Antagonism	Competition	Amensalism	Antagonism	Competition	Competition	Competition	Antagonism	Antagonism	Amensalism	Antagonism	Amensalism	Amensalism	Amensalism	Amensalism	Amensalism	Mutualism	Amensalism	Amensalism	Antagonism	Amensalism	Amensalism	Antagonism	Antagonism	Antagonism	Antagonism	Competition	Amensalism	Antagonism	Antagonism	Competition	Antagonism	Antagonism	Amensalism
Prevotella_brevis_ATCC_19188	Antagonism	Amensalism	Amensalism	Antagonism	Antagonism	Antagonism	Mutualism	Mutualism	Mutualism	Mutualism	Commensalism	Amensalism	Mutualism	Mutualism	Amensalism	Antagonism	Antagonism	Antagonism	Antagonism	Antagonism	Amensalism	Antagonism	Antagonism	Antagonism	Antagonism	Antagonism	Amensalism	Amensalism	Amensalism	Amensalism	Amensalism	Mutualism	Amensalism	Competition	Antagonism	Amensalism	Competition	Antagonism	Antagonism	Antagonism	Antagonism	Antagonism	Amensalism	Antagonism	Antagonism	Amensalism	Antagonism	Antagonism	Amensalism
Prevotella_bryantii_B14	Antagonism	Amensalism	Amensalism	Amensalism	Competition	Competition	Antagonism	Antagonism	Antagonism	Antagonism	Amensalism	Amensalism	Antagonism	Antagonism	Antagonism	Amensalism	Amensalism	Amensalism	Amensalism	Amensalism	Antagonism	Amensalism	Competition	Amensalism	Amensalism	Amensalism	Amensalism	Amensalism	Amensalism	Amensalism	Amensalism	Mutualism	Antagonism	Amensalism	Amensalism	Amensalism	Amensalism	Amensalism	Competition	Competition	Amensalism	Antagonism	Amensalism	Competition	Amensalism	Competition	Competition	Competition	Amensalism
Prevotella_bryantii_C21a	Antagonism	Amensalism	Amensalism	Antagonism	Antagonism	Antagonism	Competition	Competition	Mutualism	Competition	Commensalism	Competition	Competition	Amensalism	Antagonism	Antagonism	Antagonism	Mutualism	Antagonism	Antagonism	Amensalism	Antagonism	Antagonism	Commensalism	Antagonism	Antagonism	Amensalism	Amensalism	Amensalism	Amensalism	Amensalism	Mutualism	Antagonism	Amensalism	Antagonism	Amensalism	Amensalism	Antagonism	Antagonism	Antagonism	Antagonism	Mutualism	Amensalism	Antagonism	Antagonism	Antagonism	Antagonism	Antagonism	Amensalism
Prevotella_buccae_ATCC_33574	Antagonism	Amensalism	Amensalism	Amensalism	Amensalism	Amensalism	Antagonism	Antagonism	Antagonism	Antagonism	Antagonism	Antagonism	Antagonism	Antagonism	Amensalism	Antagonism	Antagonism	Amensalism	Antagonism	Antagonism	Antagonism	Antagonism	Competition	Antagonism	Amensalism	Antagonism	Amensalism	Amensalism	Amensalism	Amensalism	Amensalism	Mutualism	Amensalism	Amensalism	Amensalism	Amensalism	Amensalism	Antagonism	Competition	Antagonism	Competition	Amensalism	Amensalism	Competition	Competition	Competition	Antagonism	Competition	Amensalism
Prevotella_conceptionensis_9403948	Amensalism	Amensalism	Amensalism	Competition	Antagonism	Antagonism	Mutualism	Mutualism	Commensalism	Mutualism	Antagonism	Mutualism	Mutualism	Mutualism	Amensalism	Antagonism	Competition	Antagonism	Antagonism	Competition	Antagonism	Competition	Antagonism	Antagonism	Antagonism	Antagonism	Amensalism	Amensalism	Amensalism	Amensalism	Amensalism	Commensalism	Amensalism	Amensalism	Amensalism	Amensalism	Amensalism	Amensalism	Amensalism	Amensalism	Amensalism	Antagonism	Antagonism	Antagonism	Amensalism	Competition	Amensalism	Antagonism	Amensalism
Prevotella_copri_CB7_DSM_18205	Antagonism	Antagonism	Antagonism	Competition	Competition	Competition	Mutualism	Mutualism	Mutualism	Mutualism	Competition	Amensalism	Mutualism	Mutualism	Amensalism	Antagonism	Antagonism	Antagonism	Antagonism	Antagonism	Antagonism	Antagonism	Competition	Amensalism	Amensalism	Antagonism	Amensalism	Antagonism	Amensalism	Amensalism	Antagonism	Mutualism	Amensalism	Amensalism	Amensalism	Amensalism	Amensalism	Competition	Amensalism	Amensalism	Amensalism	Antagonism	Amensalism	Antagonism	Competition	Competition	Amensalism	Antagonism	Amensalism
Prevotella_corporis_DSM_18810	Amensalism	Amensalism	Amensalism	Antagonism	Antagonism	Antagonism	Mutualism	Mutualism	Mutualism	Mutualism	Commensalism	Mutualism	Mutualism	Mutualism	Amensalism	Antagonism	Competition	Amensalism	Antagonism	Competition	Antagonism	Competition	Antagonism	Antagonism	Antagonism	Amensalism	Amensalism	Amensalism	Amensalism	Amensalism	Amensalism	Commensalism	Amensalism	Amensalism	Amensalism	Amensalism	Amensalism	Antagonism	Competition	Antagonism	Competition	Competition	Amensalism	Competition	Amensalism	Competition	Competition	Competition	Amensalism
Prevotella_denticola_DSM20614	Amensalism	Amensalism	Amensalism	Antagonism	Antagonism	Antagonism	Mutualism	Mutualism	Mutualism	Mutualism	Commensalism	Mutualism	Mutualism	Mutualism	Amensalism	Antagonism	Competition	Amensalism	Antagonism	Competition	Antagonism	Competition	Antagonism	Amensalism	Antagonism	Amensalism	Amensalism	Amensalism	Amensalism	Amensalism	Amensalism	Commensalism	Amensalism	Amensalism	Amensalism	Amensalism	Amensalism	Amensalism	Amensalism	Amensalism	Competition	Amensalism	Amensalism	Amensalism	Amensalism	Competition	Antagonism	Competition	Amensalism
Prevotella_denticola_F0289	Amensalism	Amensalism	Amensalism	Antagonism	Antagonism	Antagonism	Mutualism	Mutualism	Mutualism	Mutualism	Mutualism	Amensalism	Mutualism	Mutualism	Amensalism	Antagonism	Competition	Amensalism	Antagonism	Competition	Amensalism	Competition	Antagonism	Commensalism	Amensalism	Antagonism	Amensalism	Amensalism	Amensalism	Amensalism	Amensalism	Mutualism	Amensalism	Amensalism	Antagonism	Amensalism	Amensalism	Amensalism	Amensalism	Antagonism	Antagonism	Antagonism	Amensalism	Antagonism	Amensalism	Competition	Antagonism	Antagonism	Amensalism
Prevotella_disiens_FB035_09AN	Amensalism	Competition	Competition	Amensalism	Amensalism	Amensalism	Commensalism	Commensalism	Commensalism	Commensalism	Commensalism	Commensalism	Commensalism	Commensalism	Amensalism	Amensalism	Competition	Amensalism	Amensalism	Competition	Competition	Competition	Amensalism	Amensalism	Amensalism	Amensalism	Amensalism	Amensalism	Amensalism	Competition	Amensalism	Commensalism	Amensalism	Competition	Amensalism	Amensalism	Competition	Antagonism	Antagonism	Antagonism	Amensalism	Antagonism	Amensalism	Amensalism	Amensalism	Competition	Amensalism	Antagonism	Amensalism
Prevotella_disiens_JCM_6334	Amensalism	Amensalism	Amensalism	Amensalism	Amensalism	Amensalism	Commensalism	Commensalism	Commensalism	Commensalism	Commensalism	Commensalism	Commensalism	Commensalism	Amensalism	Amensalism	Competition	Amensalism	Amensalism	Competition	Competition	Competition	Amensalism	Amensalism	Amensalism	Amensalism	Amensalism	Amensalism	Amensalism	Competition	Amensalism	Commensalism	Amensalism	Competition	Amensalism	Amensalism	Competition	Antagonism	Amensalism	Antagonism	Amensalism	Antagonism	Amensalism	Amensalism	Amensalism	Competition	Amensalism	Antagonism	Amensalism
Prevotella_enoeca_JCM_12259	Amensalism	Amensalism	Amensalism	Competition	Competition	Competition	Mutualism	Mutualism	Mutualism	Mutualism	Commensalism	Mutualism	Mutualism	Mutualism	Amensalism	Antagonism	Competition	Amensalism	Amensalism	Competition	Competition	Competition	Antagonism	Competition	Antagonism	Antagonism	Amensalism	Amensalism	Amensalism	Amensalism	Amensalism	Commensalism	Amensalism	Amensalism	Competition	Amensalism	Amensalism	Amensalism	Amensalism	Amensalism	Amensalism	Antagonism	Amensalism	Antagonism	Amensalism	Competition	Antagonism	Amensalism	Amensalism
Prevotella_intermedia_17	Amensalism	Amensalism	Amensalism	Amensalism	Amensalism	Amensalism	Commensalism	Commensalism	Commensalism	Commensalism	Commensalism	Commensalism	Commensalism	Commensalism	Amensalism	Amensalism	Competition	Amensalism	Amensalism	Competition	Competition	Competition	Amensalism	Amensalism	Amensalism	Amensalism	Amensalism	Amensalism	Amensalism	Amensalism	Amensalism	Commensalism	Amensalism	Amensalism	Amensalism	Amensalism	Amensalism	Antagonism	Competition	Antagonism	Amensalism	Amensalism	Amensalism	Amensalism	Amensalism	Competition	Amensalism	Antagonism	Amensalism
Prevotella_intermedia_ATCC_25611	Amensalism	Amensalism	Amensalism	Amensalism	Amensalism	Amensalism	Mutualism	Mutualism	Mutualism	Mutualism	Commensalism	Mutualism	Mutualism	Mutualism	Amensalism	Antagonism	Competition	Amensalism	Antagonism	Competition	Amensalism	Competition	Antagonism	Antagonism	Amensalism	Amensalism	Amensalism	Amensalism	Amensalism	Amensalism	Amensalism	Commensalism	Amensalism	Amensalism	Amensalism	Amensalism	Amensalism	Amensalism	Competition	Amensalism	Competition	Amensalism	Amensalism	Amensalism	Amensalism	Competition	Antagonism	Antagonism	Amensalism
Prevotella_loescheii_DSM_19665	Amensalism	Amensalism	Amensalism	Amensalism	Competition	Amensalism	Mutualism	Mutualism	Mutualism	Mutualism	Mutualism	Mutualism	Mutualism	Mutualism	Amensalism	Antagonism	Competition	Amensalism	Antagonism	Competition	Amensalism	Competition	Antagonism	Amensalism	Amensalism	Amensalism	Amensalism	Amensalism	Amensalism	Amensalism	Amensalism	Commensalism	Amensalism	Amensalism	Amensalism	Amensalism	Amensalism	Competition	Amensalism	Amensalism	Amensalism	Amensalism	Amensalism	Antagonism	Competition	Competition	Antagonism	Antagonism	Amensalism
Prevotella_melaninogenica_ATCC_25845	Amensalism	Amensalism	Amensalism	Antagonism	Antagonism	Antagonism	Competition	Competition	Mutualism	Competition	Commensalism	Competition	Competition	Competition	Amensalism	Antagonism	Competition	Amensalism	Antagonism	Competition	Amensalism	Competition	Antagonism	Antagonism	Amensalism	Antagonism	Amensalism	Amensalism	Amensalism	Amensalism	Amensalism	Mutualism	Amensalism	Amensalism	Antagonism	Amensalism	Amensalism	Competition	Amensalism	Amensalism	Amensalism	Amensalism	Amensalism	Antagonism	Amensalism	Competition	Amensalism	Antagonism	Amensalism
Prevotella_nanceiensis_DSM_19126	Competition	Amensalism	Amensalism	Competition	Competition	Competition	Antagonism	Commensalism	Commensalism	Mutualism	Antagonism	Antagonism	Commensalism	Mutualism	Amensalism	Antagonism	Competition	Antagonism	Amensalism	Competition	Amensalism	Competition	Antagonism	Amensalism	Antagonism	Amensalism	Amensalism	Amensalism	Amensalism	Amensalism	Amensalism	Commensalism	Amensalism	Amensalism	Competition	Amensalism	Amensalism	Competition	Amensalism	Amensalism	Amensalism	Antagonism	Amensalism	Antagonism	Amensalism	Competition	Amensalism	Antagonism	Amensalism
Prevotella_nigrescens_ATCC_33563	Amensalism	Amensalism	Amensalism	Amensalism	Amensalism	Amensalism	Commensalism	Commensalism	Commensalism	Commensalism	Commensalism	Commensalism	Commensalism	Commensalism	Amensalism	Amensalism	Competition	Amensalism	Amensalism	Competition	Competition	Competition	Amensalism	Amensalism	Amensalism	Amensalism	Amensalism	Amensalism	Amensalism	Amensalism	Amensalism	Commensalism	Amensalism	Amensalism	Amensalism	Amensalism	Amensalism	Antagonism	Competition	Antagonism	Competition	Antagonism	Amensalism	Amensalism	Amensalism	Competition	Amensalism	Antagonism	Amensalism
Prevotella_oralis_ATCC_33269	Antagonism	Amensalism	Amensalism	Amensalism	Competition	Amensalism	Antagonism	Antagonism	Antagonism	Antagonism	Antagonism	Amensalism	Antagonism	Antagonism	Amensalism	Antagonism	Antagonism	Amensalism	Amensalism	Antagonism	Antagonism	Antagonism	Competition	Amensalism	Amensalism	Antagonism	Amensalism	Amensalism	Amensalism	Amensalism	Amensalism	Mutualism	Amensalism	Amensalism	Amensalism	Amensalism	Amensalism	Amensalism	Competition	Antagonism	Competition	Amensalism	Amensalism	Competition	Competition	Competition	Competition	Competition	Amensalism
Prevotella_pallens_ATCC_700821	Amensalism	Amensalism	Amensalism	Amensalism	Amensalism	Amensalism	Mutualism	Mutualism	Mutualism	Mutualism	Commensalism	Mutualism	Mutualism	Mutualism	Amensalism	Antagonism	Competition	Amensalism	Antagonism	Competition	Amensalism	Competition	Antagonism	Antagonism	Amensalism	Amensalism	Amensalism	Amensalism	Amensalism	Amensalism	Amensalism	Commensalism	Amensalism	Amensalism	Amensalism	Amensalism	Amensalism	Amensalism	Competition	Amensalism	Competition	Amensalism	Amensalism	Amensalism	Amensalism	Competition	Antagonism	Antagonism	Amensalism
Prevotella_ruminicola_23	Antagonism	Competition	Competition	Antagonism	Antagonism	Antagonism	Mutualism	Mutualism	Mutualism	Mutualism	Commensalism	Amensalism	Mutualism	Mutualism	Amensalism	Antagonism	Antagonism	Mutualism	Antagonism	Antagonism	Amensalism	Amensalism	Antagonism	Commensalism	Antagonism	Antagonism	Amensalism	Amensalism	Amensalism	Amensalism	Amensalism	Mutualism	Amensalism	Competition	Antagonism	Competition	Competition	Antagonism	Amensalism	Antagonism	Antagonism	Antagonism	Amensalism	Antagonism	Antagonism	Amensalism	Antagonism	Antagonism	Amensalism
Prevotella_salivae_DSM_15606	Competition	Amensalism	Amensalism	Antagonism	Antagonism	Antagonism	Competition	Competition	Mutualism	Competition	Commensalism	Competition	Competition	Competition	Amensalism	Antagonism	Competition	Amensalism	Antagonism	Competition	Amensalism	Competition	Antagonism	Antagonism	Amensalism	Antagonism	Amensalism	Amensalism	Amensalism	Amensalism	Amensalism	Mutualism	Amensalism	Amensalism	Competition	Amensalism	Amensalism	Competition	Amensalism	Amensalism	Amensalism	Amensalism	Competition	Amensalism	Competition	Competition	Amensalism	Antagonism	Amensalism
Prevotella_shahii_JCM_12083	Antagonism	Amensalism	Amensalism	Competition	Competition	Competition	Commensalism	Antagonism	Antagonism	Antagonism	Competition	Antagonism	Antagonism	Commensalism	Antagonism	Antagonism	Antagonism	Antagonism	Antagonism	Antagonism	Antagonism	Antagonism	Competition	Antagonism	Amensalism	Antagonism	Amensalism	Amensalism	Amensalism	Amensalism	Amensalism	Mutualism	Antagonism	Competition	Competition	Amensalism	Amensalism	Competition	Competition	Competition	Competition	Amensalism	Antagonism	Competition	Competition	Competition	Competition	Competition	Amensalism
Prevotella_stercorea_DSM_18206	Amensalism	Amensalism	Amensalism	Antagonism	Antagonism	Antagonism	Competition	Competition	Mutualism	Competition	Mutualism	Competition	Competition	Competition	Amensalism	Antagonism	Amensalism	Amensalism	Antagonism	Amensalism	Amensalism	Amensalism	Antagonism	Antagonism	Amensalism	Antagonism	Amensalism	Amensalism	Amensalism	Amensalism	Amensalism	Mutualism	Amensalism	Amensalism	Antagonism	Amensalism	Amensalism	Competition	Amensalism	Amensalism	Amensalism	Amensalism	Competition	Antagonism	Competition	Amensalism	Amensalism	Competition	Amensalism
Prevotella_timonensis_4401737	Antagonism	Amensalism	Amensalism	Competition	Amensalism	Amensalism	Antagonism	Antagonism	Antagonism	Antagonism	Antagonism	Antagonism	Antagonism	Antagonism	Amensalism	Antagonism	Antagonism	Amensalism	Antagonism	Antagonism	Antagonism	Antagonism	Competition	Antagonism	Amensalism	Antagonism	Amensalism	Amensalism	Amensalism	Amensalism	Amensalism	Mutualism	Amensalism	Amensalism	Amensalism	Amensalism	Amensalism	Amensalism	Amensalism	Amensalism	Amensalism	Amensalism	Antagonism	Amensalism	Amensalism	Competition	Amensalism	Antagonism	Amensalism
Prevotella_timonensis_CRIS_5C_B1	Antagonism	Amensalism	Amensalism	Competition	Amensalism	Amensalism	Antagonism	Antagonism	Antagonism	Antagonism	Antagonism	Antagonism	Antagonism	Antagonism	Amensalism	Antagonism	Antagonism	Amensalism	Antagonism	Antagonism	Antagonism	Antagonism	Competition	Antagonism	Amensalism	Antagonism	Amensalism	Amensalism	Amensalism	Amensalism	Amensalism	Mutualism	Amensalism	Amensalism	Amensalism	Amensalism	Amensalism	Amensalism	Amensalism	Amensalism	Amensalism	Amensalism	Antagonism	Amensalism	Amensalism	Competition	Amensalism	Antagonism	Amensalism
Prevotella_veroralis_DSM_19559	Competition	Amensalism	Amensalism	Amensalism	Competition	Competition	Antagonism	Antagonism	Antagonism	Mutualism	Antagonism	Antagonism	Antagonism	Commensalism	Amensalism	Antagonism	Competition	Antagonism	Amensalism	Competition	Amensalism	Competition	Antagonism	Amensalism	Antagonism	Amensalism	Amensalism	Amensalism	Amensalism	Amensalism	Amensalism	Commensalism	Amensalism	Amensalism	Competition	Amensalism	Amensalism	Competition	Amensalism	Amensalism	Amensalism	Antagonism	Amensalism	Antagonism	Amensalism	Competition	Amensalism	Antagonism	Amensalism
Propionibacterium_acidipropionici_ATCC_4875	Competition	Amensalism	Amensalism	Antagonism	Antagonism	Antagonism	Antagonism	Antagonism	Antagonism	Antagonism	Antagonism	Antagonism	Antagonism	Antagonism	Antagonism	Amensalism	Amensalism	Amensalism	Amensalism	Amensalism	Amensalism	Amensalism	Competition	Amensalism	Antagonism	Competition	Amensalism	Amensalism	Amensalism	Amensalism	Amensalism	Antagonism	Antagonism	Amensalism	Amensalism	Amensalism	Amensalism	Amensalism	Amensalism	Amensalism	Amensalism	Antagonism	Antagonism	Antagonism	Amensalism	Competition	Antagonism	Antagonism	Amensalism
Propionibacterium_acnes_KPA171202	Antagonism	Amensalism	Amensalism	Antagonism	Antagonism	Antagonism	Antagonism	Antagonism	Antagonism	Antagonism	Antagonism	Antagonism	Antagonism	Antagonism	Competition	Amensalism	Amensalism	Competition	Competition	Competition	Competition	Competition	Competition	Competition	Antagonism	Competition	Amensalism	Amensalism	Amensalism	Amensalism	Amensalism	Antagonism	Competition	Amensalism	Amensalism	Amensalism	Amensalism	Amensalism	Amensalism	Amensalism	Antagonism	Antagonism	Antagonism	Antagonism	Amensalism	Competition	Antagonism	Antagonism	Amensalism
Propionibacterium_avidum_44067	Antagonism	Amensalism	Amensalism	Antagonism	Antagonism	Antagonism	Antagonism	Antagonism	Antagonism	Antagonism	Antagonism	Antagonism	Antagonism	Antagonism	Competition	Competition	Amensalism	Antagonism	Antagonism	Amensalism	Antagonism	Amensalism	Amensalism	Amensalism	Antagonism	Amensalism	Amensalism	Amensalism	Amensalism	Amensalism	Amensalism	Antagonism	Competition	Amensalism	Amensalism	Amensalism	Amensalism	Amensalism	Amensalism	Amensalism	Amensalism	Antagonism	Antagonism	Antagonism	Amensalism	Competition	Antagonism	Antagonism	Competition
Propionibacterium_freudenreichii_subsp_shermanii_CIRM_BIA1	Competition	Amensalism	Amensalism	Antagonism	Antagonism	Antagonism	Antagonism	Antagonism	Antagonism	Antagonism	Antagonism	Antagonism	Antagonism	Antagonism	Antagonism	Amensalism	Amensalism	Amensalism	Amensalism	Amensalism	Amensalism	Amensalism	Amensalism	Amensalism	Antagonism	Amensalism	Amensalism	Amensalism	Amensalism	Amensalism	Amensalism	Antagonism	Antagonism	Amensalism	Amensalism	Amensalism	Amensalism	Amensalism	Amensalism	Amensalism	Amensalism	Antagonism	Antagonism	Antagonism	Amensalism	Amensalism	Antagonism	Antagonism	Amensalism
Propionibacterium_granulosum_DSM_20700	Amensalism	Amensalism	Amensalism	Antagonism	Antagonism	Antagonism	Amensalism	Amensalism	Antagonism	Amensalism	Antagonism	Amensalism	Amensalism	Amensalism	Antagonism	Competition	Amensalism	Antagonism	Antagonism	Amensalism	Antagonism	Amensalism	Amensalism	Amensalism	Amensalism	Amensalism	Amensalism	Amensalism	Amensalism	Amensalism	Amensalism	Commensalism	Antagonism	Amensalism	Amensalism	Amensalism	Amensalism	Amensalism	Amensalism	Amensalism	Antagonism	Amensalism	Amensalism	Commensalism	Amensalism	Amensalism	Amensalism	Antagonism	Competition
Propionibacterium_jensenii_DSM_20535	Amensalism	Amensalism	Amensalism	Antagonism	Antagonism	Antagonism	Antagonism	Antagonism	Antagonism	Antagonism	Antagonism	Antagonism	Antagonism	Antagonism	Competition	Amensalism	Amensalism	Competition	Competition	Competition	Competition	Competition	Competition	Competition	Amensalism	Amensalism	Amensalism	Amensalism	Amensalism	Amensalism	Amensalism	Antagonism	Competition	Amensalism	Amensalism	Amensalism	Amensalism	Amensalism	Amensalism	Amensalism	Amensalism	Antagonism	Antagonism	Antagonism	Amensalism	Competition	Antagonism	Antagonism	Amensalism
Propionibacterium_propionicum_F0230a	Antagonism	Amensalism	Amensalism	Antagonism	Antagonism	Antagonism	Antagonism	Antagonism	Antagonism	Antagonism	Antagonism	Antagonism	Antagonism	Antagonism	Antagonism	Amensalism	Competition	Competition	Amensalism	Competition	Competition	Competition	Competition	Competition	Antagonism	Competition	Amensalism	Amensalism	Amensalism	Amensalism	Amensalism	Antagonism	Antagonism	Amensalism	Amensalism	Amensalism	Amensalism	Amensalism	Amensalism	Amensalism	Amensalism	Antagonism	Antagonism	Antagonism	Amensalism	Competition	Antagonism	Antagonism	Amensalism
Proteus_mirabilis_ATCC_29906	Amensalism	Amensalism	Amensalism	Amensalism	Amensalism	Amensalism	Amensalism	Amensalism	Amensalism	Amensalism	Amensalism	Amensalism	Amensalism	Amensalism	Amensalism	Amensalism	Amensalism	Amensalism	Amensalism	Amensalism	Amensalism	Amensalism	Amensalism	Amensalism	Amensalism	Amensalism	Amensalism	Amensalism	Amensalism	Amensalism	Amensalism	Amensalism	Amensalism	Amensalism	Amensalism	Amensalism	Amensalism	Amensalism	Amensalism	Amensalism	Amensalism	Amensalism	Amensalism	Amensalism	Amensalism	Amensalism	Amensalism	Amensalism	Amensalism
Proteus_mirabilis_ATCC_35198	Antagonism	Amensalism	Amensalism	Amensalism	Amensalism	Amensalism	Antagonism	Antagonism	Antagonism	Antagonism	Antagonism	Amensalism	Antagonism	Antagonism	Amensalism	Antagonism	Antagonism	Antagonism	Antagonism	Antagonism	Amensalism	Antagonism	Competition	Antagonism	Antagonism	Antagonism	Amensalism	Competition	Competition	Amensalism	Competition	Antagonism	Amensalism	Antagonism	Antagonism	Amensalism	Amensalism	Antagonism	Antagonism	Antagonism	Antagonism	Antagonism	Amensalism	Amensalism	Antagonism	Competition	Antagonism	Antagonism	Amensalism
Proteus_penneri_ATCC_35198	Antagonism	Amensalism	Amensalism	Amensalism	Amensalism	Amensalism	Antagonism	Antagonism	Antagonism	Antagonism	Antagonism	Amensalism	Antagonism	Antagonism	Amensalism	Antagonism	Antagonism	Antagonism	Antagonism	Antagonism	Amensalism	Antagonism	Competition	Antagonism	Antagonism	Antagonism	Amensalism	Competition	Competition	Amensalism	Competition	Antagonism	Amensalism	Antagonism	Antagonism	Amensalism	Amensalism	Antagonism	Antagonism	Antagonism	Antagonism	Antagonism	Amensalism	Amensalism	Antagonism	Competition	Antagonism	Antagonism	Amensalism
Providencia_alcalifaciens_DSM_30120	Amensalism	Amensalism	Amensalism	Amensalism	Amensalism	Amensalism	Amensalism	Amensalism	Amensalism	Amensalism	Amensalism	Amensalism	Amensalism	Amensalism	Amensalism	Amensalism	Amensalism	Amensalism	Amensalism	Amensalism	Amensalism	Amensalism	Amensalism	Amensalism	Amensalism	Amensalism	Amensalism	Amensalism	Amensalism	Amensalism	Amensalism	Amensalism	Competition	Amensalism	Amensalism	Amensalism	Amensalism	Amensalism	Amensalism	Amensalism	Amensalism	Amensalism	Amensalism	Amensalism	Amensalism	Amensalism	Amensalism	Amensalism	Amensalism
Providencia_rettgeri_DSM_1131	Amensalism	Amensalism	Amensalism	Amensalism	Amensalism	Amensalism	Amensalism	Amensalism	Amensalism	Amensalism	Amensalism	Amensalism	Amensalism	Amensalism	Amensalism	Amensalism	Amensalism	Amensalism	Amensalism	Amensalism	Amensalism	Amensalism	Amensalism	Amensalism	Amensalism	Amensalism	Amensalism	Amensalism	Amensalism	Amensalism	Amensalism	Amensalism	Amensalism	Amensalism	Amensalism	Amensalism	Amensalism	Amensalism	Amensalism	Amensalism	Amensalism	Amensalism	Amensalism	Amensalism	Amensalism	Amensalism	Amensalism	Amensalism	Amensalism
Providencia_rustigianii_DSM_4541	Amensalism	Amensalism	Amensalism	Amensalism	Amensalism	Amensalism	Amensalism	Amensalism	Amensalism	Amensalism	Amensalism	Amensalism	Amensalism	Amensalism	Competition	Amensalism	Amensalism	Amensalism	Amensalism	Amensalism	Amensalism	Amensalism	Amensalism	Amensalism	Amensalism	Amensalism	Amensalism	Amensalism	Amensalism	Amensalism	Amensalism	Amensalism	Competition	Amensalism	Amensalism	Amensalism	Amensalism	Amensalism	Amensalism	Amensalism	Amensalism	Amensalism	Amensalism	Amensalism	Amensalism	Amensalism	Amensalism	Amensalism	Amensalism
Providencia_stuartii_ATCC_25827	Amensalism	Amensalism	Amensalism	Amensalism	Uncertain	Amensalism	Amensalism	Amensalism	Amensalism	Amensalism	Amensalism	Amensalism	Amensalism	Amensalism	Amensalism	Amensalism	Amensalism	Amensalism	Amensalism	Amensalism	Amensalism	Amensalism	Amensalism	Amensalism	Amensalism	Amensalism	Amensalism	Amensalism	Amensalism	Amensalism	Amensalism	Amensalism	Amensalism	Amensalism	Amensalism	Amensalism	Amensalism	Amensalism	Amensalism	Amensalism	Amensalism	Amensalism	Amensalism	Amensalism	Amensalism	Amensalism	Amensalism	Amensalism	Amensalism
Pseudobutyrivibrio_ruminis_AD2017	Amensalism	Amensalism	Amensalism	Antagonism	Antagonism	Antagonism	Antagonism	Antagonism	Antagonism	Antagonism	Antagonism	Competition	Antagonism	Antagonism	Competition	Amensalism	Amensalism	Amensalism	Amensalism	Amensalism	Antagonism	Amensalism	Amensalism	Amensalism	Amensalism	Amensalism	Amensalism	Amensalism	Amensalism	Amensalism	Amensalism	Antagonism	Competition	Amensalism	Amensalism	Amensalism	Amensalism	Amensalism	Amensalism	Amensalism	Amensalism	Antagonism	Competition	Antagonism	Amensalism	Amensalism	Amensalism	Antagonism	Amensalism
Pseudoflavonifractor_capillosus_strain_ATCC_29799	Antagonism	Amensalism	Amensalism	Antagonism	Antagonism	Antagonism	Commensalism	Commensalism	Commensalism	Commensalism	Competition	Amensalism	Commensalism	Commensalism	Amensalism	Antagonism	Antagonism	Amensalism	Antagonism	Antagonism	Amensalism	Antagonism	Competition	Amensalism	Amensalism	Antagonism	Amensalism	Neutralism	Neutralism	Amensalism	Neutralism	Mutualism	Amensalism	Neutralism	Amensalism	Amensalism	Amensalism	Amensalism	Competition	Competition	Amensalism	Amensalism	Amensalism	Competition	Competition	Competition	Amensalism	Antagonism	Amensalism
Pseudomonas_aeruginosa_NCGM2_S1	Antagonism	Competition	Competition	Antagonism	Antagonism	Antagonism	Amensalism	Amensalism	Antagonism	Amensalism	Antagonism	Amensalism	Amensalism	Amensalism	Competition	Antagonism	Antagonism	Antagonism	Antagonism	Antagonism	Antagonism	Antagonism	Antagonism	Amensalism	Antagonism	Antagonism	Antagonism	Antagonism	Antagonism	Antagonism	Antagonism	Amensalism	Amensalism	Competition	Antagonism	Competition	Competition	Antagonism	Antagonism	Amensalism	Antagonism	Antagonism	Amensalism	Amensalism	Amensalism	Antagonism	Antagonism	Antagonism	Antagonism
Pseudomonas_alcaliphila_34	Amensalism	Competition	Competition	Amensalism	Amensalism	Amensalism	Amensalism	Amensalism	Amensalism	Amensalism	Amensalism	Amensalism	Amensalism	Amensalism	Antagonism	Amensalism	Amensalism	Amensalism	Amensalism	Amensalism	Amensalism	Amensalism	Amensalism	Amensalism	Amensalism	Amensalism	Amensalism	Amensalism	Amensalism	Amensalism	Amensalism	Amensalism	Antagonism	Competition	Amensalism	Amensalism	Amensalism	Amensalism	Amensalism	Amensalism	Competition	Amensalism	Amensalism	Competition	Amensalism	Amensalism	Amensalism	Amensalism	Amensalism
Pseudomonas_fluorescens_PfO_1	Antagonism	Amensalism	Amensalism	Antagonism	Antagonism	Antagonism	Antagonism	Antagonism	Antagonism	Antagonism	Antagonism	Antagonism	Antagonism	Antagonism	Competition	Amensalism	Amensalism	Antagonism	Antagonism	Amensalism	Antagonism	Amensalism	Amensalism	Amensalism	Neutralism	Amensalism	Amensalism	Amensalism	Amensalism	Amensalism	Amensalism	Antagonism	Amensalism	Amensalism	Antagonism	Competition	Amensalism	Antagonism	Amensalism	Amensalism	Antagonism	Antagonism	Antagonism	Amensalism	Competition	Amensalism	Antagonism	Competition	Amensalism
Pseudomonas_monteilii_NBRC_103158	Amensalism	Amensalism	Amensalism	Competition	Amensalism	Amensalism	Antagonism	Antagonism	Antagonism	Antagonism	Antagonism	Antagonism	Antagonism	Antagonism	Antagonism	Amensalism	Amensalism	Amensalism	Amensalism	Amensalism	Amensalism	Amensalism	Amensalism	Amensalism	Antagonism	Amensalism	Amensalism	Amensalism	Amensalism	Amensalism	Amensalism	Amensalism	Antagonism	Amensalism	Amensalism	Amensalism	Amensalism	Competition	Competition	Competition	Antagonism	Antagonism	Antagonism	Competition	Amensalism	Amensalism	Amensalism	Amensalism	Amensalism
Pseudomonas_monteilii_QM	Amensalism	Amensalism	Amensalism	Amensalism	Antagonism	Antagonism	Antagonism	Antagonism	Antagonism	Antagonism	Antagonism	Antagonism	Antagonism	Antagonism	Antagonism	Amensalism	Amensalism	Amensalism	Amensalism	Amensalism	Amensalism	Amensalism	Amensalism	Amensalism	Antagonism	Amensalism	Amensalism	Amensalism	Amensalism	Amensalism	Amensalism	Amensalism	Antagonism	Amensalism	Amensalism	Amensalism	Amensalism	Competition	Competition	Competition	Antagonism	Antagonism	Antagonism	Competition	Amensalism	Amensalism	Amensalism	Amensalism	Amensalism
Pseudomonas_nitroreducens_HBP1	Antagonism	Amensalism	Amensalism	Antagonism	Antagonism	Antagonism	Amensalism	Amensalism	Antagonism	Amensalism	Antagonism	Amensalism	Amensalism	Amensalism	Competition	Antagonism	Antagonism	Antagonism	Antagonism	Antagonism	Antagonism	Antagonism	Antagonism	Amensalism	Commensalism	Antagonism	Competition	Antagonism	Antagonism	Competition	Antagonism	Amensalism	Amensalism	Amensalism	Antagonism	Amensalism	Amensalism	Antagonism	Antagonism	Competition	Antagonism	Antagonism	Amensalism	Amensalism	Amensalism	Antagonism	Antagonism	Antagonism	Antagonism
Pseudomonas_oleovorans_MOIL14HWK12	Amensalism	Amensalism	Amensalism	Amensalism	Amensalism	Amensalism	Amensalism	Amensalism	Amensalism	Amensalism	Amensalism	Amensalism	Amensalism	Amensalism	Antagonism	Amensalism	Amensalism	Amensalism	Amensalism	Amensalism	Amensalism	Uncertain	Amensalism	Amensalism	Antagonism	Amensalism	Competition	Amensalism	Amensalism	Competition	Amensalism	Amensalism	Antagonism	Amensalism	Amensalism	Competition	Competition	Amensalism	Amensalism	Amensalism	Amensalism	Amensalism	Amensalism	Amensalism	Amensalism	Amensalism	Amensalism	Amensalism	Amensalism
Pseudomonas_putida_F1	Amensalism	Amensalism	Amensalism	Competition	Amensalism	Amensalism	Competition	Amensalism	Competition	Amensalism	Competition	Amensalism	Amensalism	Amensalism	Antagonism	Amensalism	Amensalism	Amensalism	Amensalism	Amensalism	Amensalism	Amensalism	Amensalism	Amensalism	Antagonism	Amensalism	Amensalism	Amensalism	Amensalism	Amensalism	Amensalism	Amensalism	Antagonism	Amensalism	Amensalism	Amensalism	Amensalism	Amensalism	Competition	Amensalism	Antagonism	Antagonism	Competition	Competition	Amensalism	Amensalism	Amensalism	Amensalism	Amensalism
Pseudomonas_stutzeri_DSM_4166	Amensalism	Competition	Competition	Amensalism	Amensalism	Amensalism	Amensalism	Amensalism	Amensalism	Amensalism	Amensalism	Amensalism	Amensalism	Amensalism	Antagonism	Amensalism	Amensalism	Amensalism	Amensalism	Amensalism	Amensalism	Amensalism	Amensalism	Amensalism	Amensalism	Amensalism	Amensalism	Amensalism	Amensalism	Amensalism	Amensalism	Amensalism	Antagonism	Competition	Amensalism	Competition	Competition	Amensalism	Amensalism	Amensalism	Amensalism	Amensalism	Amensalism	Competition	Amensalism	Amensalism	Amensalism	Amensalism	Amensalism
Pseudoramibacter_alactolyticus_ATCC_23263	Amensalism	Amensalism	Amensalism	Amensalism	Amensalism	Amensalism	Amensalism	Amensalism	Antagonism	Amensalism	Antagonism	Amensalism	Amensalism	Amensalism	Competition	Competition	Competition	Competition	Competition	Competition	Amensalism	Competition	Competition	Amensalism	Amensalism	Amensalism	Amensalism	Amensalism	Amensalism	Amensalism	Amensalism	Antagonism	Competition	Amensalism	Amensalism	Amensalism	Amensalism	Amensalism	Amensalism	Amensalism	Amensalism	Antagonism	Amensalism	Amensalism	Amensalism	Competition	Amensalism	Antagonism	Amensalism
Pyramidobacter_piscolens_W5455	Amensalism	Competition	Competition	Amensalism	Amensalism	Amensalism	Commensalism	Commensalism	Commensalism	Commensalism	Commensalism	Commensalism	Commensalism	Commensalism	Amensalism	Amensalism	Competition	Antagonism	Antagonism	Competition	Competition	Competition	Amensalism	Amensalism	Amensalism	Amensalism	Competition	Amensalism	Amensalism	Competition	Amensalism	Commensalism	Amensalism	Competition	Amensalism	Competition	Competition	Antagonism	Antagonism	Antagonism	Amensalism	Antagonism	Amensalism	Amensalism	Amensalism	Competition	Amensalism	Antagonism	Amensalism
Ralstonia_sp_5_7_47FAA	Amensalism	Competition	Competition	Amensalism	Amensalism	Amensalism	Amensalism	Amensalism	Amensalism	Amensalism	Amensalism	Amensalism	Amensalism	Amensalism	Antagonism	Amensalism	Amensalism	Amensalism	Amensalism	Amensalism	Amensalism	Amensalism	Amensalism	Amensalism	Antagonism	Amensalism	Amensalism	Amensalism	Amensalism	Amensalism	Amensalism	Amensalism	Antagonism	Amensalism	Amensalism	Competition	Amensalism	Amensalism	Amensalism	Amensalism	Amensalism	Amensalism	Amensalism	Competition	Amensalism	Amensalism	Amensalism	Amensalism	Amensalism
Raoultella_planticola_ATCC_33531	Antagonism	Antagonism	Antagonism	Amensalism	Amensalism	Amensalism	Antagonism	Antagonism	Antagonism	Antagonism	Antagonism	Antagonism	Antagonism	Antagonism	Amensalism	Antagonism	Antagonism	Antagonism	Antagonism	Antagonism	Antagonism	Antagonism	Antagonism	Amensalism	Competition	Antagonism	Amensalism	Antagonism	Amensalism	Amensalism	Antagonism	Antagonism	Amensalism	Antagonism	Amensalism	Amensalism	Amensalism	Amensalism	Amensalism	Amensalism	Amensalism	Commensalism	Amensalism	Amensalism	Amensalism	Antagonism	Amensalism	Amensalism	Antagonism
Rhodococcus_equi_ATCC_33707	Amensalism	Amensalism	Amensalism	Antagonism	Antagonism	Antagonism	Antagonism	Antagonism	Antagonism	Antagonism	Antagonism	Antagonism	Antagonism	Antagonism	Antagonism	Amensalism	Amensalism	Amensalism	Amensalism	Amensalism	Amensalism	Amensalism	Amensalism	Amensalism	Antagonism	Amensalism	Amensalism	Amensalism	Amensalism	Amensalism	Amensalism	Antagonism	Antagonism	Amensalism	Amensalism	Amensalism	Amensalism	Amensalism	Amensalism	Amensalism	Antagonism	Antagonism	Antagonism	Antagonism	Amensalism	Amensalism	Antagonism	Antagonism	Amensalism
Rhodococcus_equi_NBRC_101255	Amensalism	Amensalism	Amensalism	Antagonism	Antagonism	Antagonism	Antagonism	Antagonism	Antagonism	Antagonism	Antagonism	Antagonism	Antagonism	Antagonism	Antagonism	Amensalism	Amensalism	Amensalism	Amensalism	Amensalism	Amensalism	Amensalism	Amensalism	Amensalism	Antagonism	Amensalism	Amensalism	Amensalism	Amensalism	Amensalism	Amensalism	Antagonism	Antagonism	Amensalism	Amensalism	Amensalism	Amensalism	Amensalism	Amensalism	Amensalism	Antagonism	Antagonism	Antagonism	Antagonism	Amensalism	Amensalism	Antagonism	Antagonism	Amensalism
Rhodococcus_erythropolis_PR4	Amensalism	Amensalism	Amensalism	Antagonism	Antagonism	Antagonism	Antagonism	Antagonism	Antagonism	Antagonism	Antagonism	Antagonism	Antagonism	Antagonism	Antagonism	Amensalism	Amensalism	Amensalism	Amensalism	Amensalism	Amensalism	Amensalism	Amensalism	Amensalism	Antagonism	Amensalism	Amensalism	Amensalism	Amensalism	Amensalism	Amensalism	Antagonism	Antagonism	Amensalism	Amensalism	Amensalism	Amensalism	Amensalism	Amensalism	Amensalism	Antagonism	Antagonism	Antagonism	Antagonism	Amensalism	Amensalism	Antagonism	Antagonism	Amensalism
[truncated: 137 more rows]
[truncated: 771 more columns]

## Sheet: GMbC_eco_mat
	0262AD_0917_052_A5	0262AD_0917_052_A8	0262AD_0917_052_B4	0262AD_0917_052_B6	0262AD_0917_052_C8	0262AD_0917_052_E10	0262AD_0917_052_E11	0262AD_0917_052_E12	0262AD_0917_052_E6	0262AD_0917_052_G1	0262AD_0917_052_G3	0262AD_0917_052_G5	0262AD_0917_052_H12	0471HH_0918_059_A10	0471HH_0918_059_B10	0471HH_0918_059_B11	0471HH_0918_059_B8	0471HH_0918_059_C3	0471HH_0918_059_C7	0471HH_0918_059_C9	0471HH_0918_059_D1	0471HH_0918_059_D12	0471HH_0918_059_E6	0471HH_0918_059_F1	0471HH_0918_059_F3	0471HH_0918_059_F8	0471HH_0918_059_G11	0471HH_0918_059_G3	0471HH_0918_059_G5	0471HH_0918_059_H1	0471HH_0918_059_H2	0471HH_0918_059_H8	0676ZQ_0218_011_A12	0676ZQ_0218_011_A8	0676ZQ_0218_011_B1	0676ZQ_0218_011_B11	0676ZQ_0218_011_C4	0676ZQ_0218_011_D9	0676ZQ_0218_011_E12	0676ZQ_0218_011_E7	0676ZQ_0218_011_E8	0676ZQ_0218_011_F11	0676ZQ_0218_011_F9	0676ZQ_0218_011_G1	0676ZQ_0218_011_G6	0676ZQ_0218_016_A5	0676ZQ_0218_016_A8	0676ZQ_0218_016_B3	0676ZQ_0218_016_D7
[truncated: 483 more rows]
[truncated: 434 more columns]

[truncated: 3 more sheets: GMbC_interaction_per_community(, FOCUS_interaction_per_community, Dietary_interventions]
